# Supplementary material for: Engineered skeletal muscle recapitulates human muscle development, regeneration and dystrophy
Source: J Cachexia Sarcopenia Muscle. 2022 Oct 18;13(6):3106–21. doi: 10.1002/jcsm.13094 (PMC9745484; doi:10.1002/jcsm.13094)
Supplement: Supplementary file 2 — Table S2. Enrichment of snSeq clusters [file JCSM-13-3106-s001.xlsx]

## Sheet: Sheet1
cluster_0	name_0	log2FC_0	padj_0	cluster_1	name_1	log2FC_1	padj_1	cluster_2	name_2	log2FC_2	padj_2	cluster_3	name_3	log2FC_3	padj_3	cluster_4	name_4	log2FC_4	padj_4	cluster_5	name_5	log2FC_5	padj_5	cluster_6	name_6	log2FC_6	padj_6	cluster_7	name_7	log2FC_7	padj_7	cluster_8	name_8	log2FC_8	padj_8	cluster_9	name_9	log2FC_9	padj_9	cluster_10	name_10	log2FC_10	padj_10	cluster_11	name_11	log2FC_11	padj_11	cluster_12	name_12
ENSG00000185774	KCNIP4	5.37355	0	ENSG00000009709	PAX7	5.67967	0	ENSG00000287732	AL731574.1	6.05022	0	ENSG00000196091	MYBPC1	9.1433	0	ENSG00000249307	LINC01088	4.69464	0	ENSG00000145681	HAPLN1	9.91298	0	ENSG00000154263	ABCA10	5.22216	0	ENSG00000131095	GFAP	7.10052	0	ENSG00000204388	HSPA1B	3.32698	0	ENSG00000179915	NRXN1	7.2916	0	ENSG00000152208	GRID2	7.59767	0	ENSG00000225826	LINC00626	5.56175	0	ENSG00000287046	AC092810.4
ENSG00000248343	AC096576.2	5.08642	0	ENSG00000237760	AC023669.2	5.64174	0.01211	ENSG00000112902	SEMA5A	5.48109	0	ENSG00000186439	TRDN	8.56761	0	ENSG00000131620	ANO1	3.9196	0	ENSG00000139219	COL2A1	9.73349	0	ENSG00000196616	ADH1B	5.08101	0	ENSG00000182732	RGS6	7.0133	0	ENSG00000204389	HSPA1A	2.80766	0	ENSG00000186487	MYT1L	6.78574	0	ENSG00000242808	SOX2-OT	7.56627	0	ENSG00000154645	CHODL	5.45081	0	ENSG00000254787	AP001825.1
ENSG00000243620	AC092957.1	4.83506	0	ENSG00000145431	PDGFC	5.49882	0	ENSG00000236319	AC105021.1	5.1033	0	ENSG00000164122	ASB5	8.3678	0	ENSG00000243620	AC092957.1	3.84668	0	ENSG00000112280	COL9A1	9.19259	0	ENSG00000125730	C3	4.53857	1e-05	ENSG00000106278	PTPRZ1	7.00548	0	ENSG00000132002	DNAJB1	2.64912	0	ENSG00000144460	NYAP2	6.68465	0	ENSG00000245526	LINC00461	7.26513	0	ENSG00000125879	OTOR	5.2359	0.01288	ENSG00000161671	EMC10
ENSG00000137766	UNC13C	4.6913	0	ENSG00000286647	AC008459.1	4.92631	0	ENSG00000234109	RPL7P36	5.03432	0.00876	ENSG00000118729	CASQ2	8.26757	0	ENSG00000108821	COL1A1	3.83881	0	ENSG00000060718	COL11A1	9.08878	0	ENSG00000231749	ABCA9-AS1	4.46413	0	ENSG00000075429	CACNG5	6.84041	0	ENSG00000144713	RPL32	2.38724	0	ENSG00000280989	LINC00581	6.6758	0	ENSG00000106278	PTPRZ1	7.25592	0	ENSG00000000971	CFH	5.14108	0	ENSG00000255555	AP000857.2
ENSG00000250092	AC096576.3	4.52914	0	ENSG00000150556	LYPD6B	4.90108	0	ENSG00000050767	COL23A1	4.98004	0	ENSG00000235535	TRDN-AS1	7.8725	0	ENSG00000156269	NAA11	3.80362	0	ENSG00000049089	COL9A2	8.95117	0	ENSG00000112562	SMOC2	4.24419	0	ENSG00000152208	GRID2	6.69242	0	ENSG00000231500	RPS18	2.27231	0	ENSG00000171587	DSCAM	6.58189	0	ENSG00000239381	AC125613.1	6.86681	0	ENSG00000227330	AF130417.1	5.09247	0	ENSG00000150672	DLG2
ENSG00000185483	ROR1	4.29416	0	ENSG00000237092	LINC01065	4.89036	0.00412	ENSG00000149948	HMGA2	4.85382	0	ENSG00000109063	MYH3	7.78935	0	ENSG00000139144	PIK3C2G	3.66883	0	ENSG00000157766	ACAN	8.85469	0	ENSG00000154258	ABCA9	4.22553	0	ENSG00000242808	SOX2-OT	6.37308	0	ENSG00000210082	MT-RNR2	2.26511	0	ENSG00000066032	CTNNA2	6.33925	0	ENSG00000241231	AC068308.1	6.56702	0	ENSG00000009709	PAX7	4.68099	0	ENSG00000271860	AL589740.1
ENSG00000250243	AC110296.1	4.27518	0	ENSG00000147257	GPC3	4.81682	0	ENSG00000172987	HPSE2	4.83042	0	ENSG00000073282	TP63	7.78504	0	ENSG00000196090	PTPRT	3.55261	0	ENSG00000083782	EPYC	8.76054	0	ENSG00000165092	ALDH1A1	3.97443	0.00329	ENSG00000144908	ALDH1L1	6.34603	0	ENSG00000105372	RPS19	2.24166	0	ENSG00000120251	GRIA2	6.22374	0	ENSG00000206120	EGFEM1P	6.51487	0	ENSG00000264869	AC068112.1	4.37029	1e-05	ENSG00000234446	AC068489.1
ENSG00000154864	PIEZO2	4.24247	0	ENSG00000122194	PLG	4.79763	0	ENSG00000075213	SEMA3A	4.78628	0	ENSG00000155657	TTN	7.62829	0	ENSG00000168542	COL3A1	3.3456	0	ENSG00000185760	KCNQ5	8.6236	0	ENSG00000017427	IGF1	3.94552	0	ENSG00000164199	ADGRV1	6.06641	0	ENSG00000105640	RPL18A	2.22471	0	ENSG00000231538	DPP10-AS3	6.21517	0.0002	ENSG00000081479	LRP2	6.43275	0	ENSG00000111816	FRK	4.17849	0.02102	ENSG00000268518	AC020909.2
ENSG00000164692	COL1A2	4.20734	0	ENSG00000082074	FYB1	4.77391	0	ENSG00000230109	LINC02643	4.77144	0	ENSG00000138100	TRIM54	7.43929	0	ENSG00000133110	POSTN	3.29981	0	ENSG00000204248	COL11A2	8.42345	0	ENSG00000237596	AL138828.1	3.75001	0	ENSG00000239381	AC125613.1	6.01519	0	ENSG00000106211	HSPB1	2.21813	0	ENSG00000286776	AC093610.1	6.08932	0.00603	ENSG00000257545	AC079385.1	6.33971	0	ENSG00000234660	LINC00440	4.11382	0.0087	ENSG00000159618	ADGRG5
ENSG00000224141	MIR548XHG	4.16121	0	ENSG00000250978	AC079467.1	4.76034	0	ENSG00000249500	LINC01179	4.70762	0	ENSG00000130595	TNNT3	7.43526	0	ENSG00000185483	ROR1	3.29341	0	ENSG00000136110	CNMD	7.61159	0	ENSG00000154262	ABCA6	3.73382	0	ENSG00000287256	AC137494.1	5.8449	0	ENSG00000112306	RPS12	2.12126	0	ENSG00000283217	AC068205.1	5.97284	0	ENSG00000233639	PANTR1	6.14683	0	ENSG00000153162	BMP6	4.0881	0	ENSG00000224387	AL139246.1
ENSG00000169744	LDB2	4.15598	0	ENSG00000271860	AL589740.1	4.74666	0	ENSG00000134853	PDGFRA	4.69593	0	ENSG00000122367	LDB3	7.36455	0	ENSG00000164692	COL1A2	3.24009	0	ENSG00000092758	COL9A3	7.59918	0	ENSG00000184937	WT1	3.73049	0	ENSG00000135298	ADGRB3	5.79161	0	ENSG00000170315	UBB	2.04997	0	ENSG00000185737	NRG3	5.83104	0	ENSG00000187323	DCC	6.10139	0	ENSG00000139304	PTPRQ	3.9846	0	ENSG00000287117	AC105916.1
ENSG00000111799	COL12A1	3.97321	0	ENSG00000273388	AC005291.2	4.64569	0.02075	ENSG00000148935	GAS2	4.68792	0	ENSG00000101605	MYOM1	7.28192	0	ENSG00000116132	PRRX1	3.20687	0	ENSG00000253809	AL160262.1	7.58024	0	ENSG00000094963	FMO2	3.61566	0	ENSG00000286333	AC004828.2	5.78205	0	ENSG00000162244	RPL29	2.02215	0	ENSG00000184611	KCNH7	5.77591	0	ENSG00000164199	ADGRV1	6.05329	0	ENSG00000224982	TMEM233	3.97783	0	ENSG00000227531	AL162414.1
ENSG00000111341	MGP	3.86888	0	ENSG00000169181	GSG1L	4.62441	0	ENSG00000253377	AC068672.2	4.67574	0.00095	ENSG00000161671	EMC10	7.23021	0	ENSG00000111404	RERGL	3.17738	0.00144	ENSG00000253073	RN7SKP295	7.33688	0	ENSG00000283052	LINC02456	3.60055	0	ENSG00000263417	GTSCR1	5.76188	7e-05	ENSG00000177954	RPS27	1.99656	0	ENSG00000206579	XKR4	5.76286	0	ENSG00000188064	WNT7B	5.98679	0	ENSG00000169116	PARM1	3.95395	0	ENSG00000254202	AC015522.1
ENSG00000145819	ARHGAP26	3.86273	0	ENSG00000112319	EYA4	4.52425	0	ENSG00000287424	AC080079.2	4.616	0	ENSG00000257514	AC117505.1	7.2228	2e-05	ENSG00000163359	COL6A3	3.08327	0	ENSG00000153898	MCOLN2	6.94808	0	ENSG00000171408	PDE7B	3.54659	0	ENSG00000285367	AC087564.1	5.71429	0	ENSG00000229117	RPL41	1.98897	0	ENSG00000104435	STMN2	5.7581	0	ENSG00000262619	LINC00621	5.92451	0	ENSG00000183166	CALN1	3.86825	0	ENSG00000082293	COL19A1
ENSG00000091986	CCDC80	3.84252	0	ENSG00000249736	LINC02242	4.50634	0.00125	ENSG00000221818	EBF2	4.56509	0	ENSG00000172995	ARPP21	7.10573	0	ENSG00000197467	COL13A1	3.03145	0	ENSG00000143127	ITGA10	6.84935	0	ENSG00000121898	CPXM2	3.53345	0	ENSG00000287876	AL512452.1	5.65083	0	ENSG00000145592	RPL37	1.98362	0	ENSG00000248708	LINC02144	5.73988	0	ENSG00000066468	FGFR2	5.6574	0	ENSG00000285876	AC093912.1	3.842	0	ENSG00000145794	MEGF10
ENSG00000280650	KCNIP4-IT1	3.78774	0	ENSG00000172554	SNTG2	4.50489	0	ENSG00000174332	GLIS1	4.50916	0	ENSG00000101892	ATP1B4	7.0279	0	ENSG00000019991	HGF	2.96378	2e-05	ENSG00000085276	MECOM	6.79035	0	ENSG00000154864	PIEZO2	3.48066	0	ENSG00000286962	AC027128.1	5.63838	0.00062	ENSG00000211459	MT-RNR1	1.97164	0	ENSG00000169427	KCNK9	5.69993	0	ENSG00000253554	LINC01414	5.5858	0	ENSG00000248636	AC002070.1	3.78297	0	ENSG00000185052	SLC24A3
ENSG00000144369	FAM171B	3.77312	0	ENSG00000197971	MBP	4.41762	0	ENSG00000135333	EPHA7	4.45149	0	ENSG00000286469	AL445668.1	6.96542	0	ENSG00000243742	RPLP0P2	2.95493	0.00086	ENSG00000287373	AL122014.1	6.71259	0	ENSG00000138356	AOX1	3.4687	0	ENSG00000136002	ARHGEF4	5.59704	0	ENSG00000115268	RPS15	1.9716	0	ENSG00000102466	FGF14	5.65748	0	ENSG00000136160	EDNRB	5.52908	0	ENSG00000165899	OTOGL	3.72873	0.01022	ENSG00000262152	LINC00514
ENSG00000162631	NTNG1	3.7345	0	ENSG00000264067	AC005291.1	4.37976	0.01995	ENSG00000184347	SLIT3	4.42746	0	ENSG00000166634	SERPINB12	6.92505	0.04077	ENSG00000228033	AC010967.1	2.89689	0	ENSG00000162510	MATN1	6.68073	0	ENSG00000158270	COLEC12	3.39135	0	ENSG00000125462	C1orf61	5.55203	0	ENSG00000164587	RPS14	1.95173	0	ENSG00000174473	GALNTL6	5.40798	0	ENSG00000111783	RFX4	5.52742	0	ENSG00000228655	AC079793.1	3.7072	0	ENSG00000237515	SHISA9
ENSG00000132837	DMGDH	3.71699	0	ENSG00000117069	ST6GALNAC5	4.37478	0	ENSG00000248537	AC091906.1	4.41975	0	ENSG00000133020	MYH8	6.89394	0	ENSG00000102174	PHEX	2.86982	0	ENSG00000261857	MIA	6.62772	0	ENSG00000286313	AL360178.1	3.38746	0	ENSG00000169862	CTNND2	5.50705	0	ENSG00000108107	RPL28	1.93721	0	ENSG00000002746	HECW1	5.40029	0	ENSG00000151322	NPAS3	5.5079	0	ENSG00000204291	COL15A1	3.7041	0	ENSG00000136267	DGKB
ENSG00000223786	AL357507.1	3.71674	0	ENSG00000185652	NTF3	4.34129	0	ENSG00000140416	TPM1	4.40889	0	ENSG00000122574	WIPF3	6.86287	0	ENSG00000232258	TMEM114	2.857	0.0037	ENSG00000134532	SOX5	6.42269	0	ENSG00000285106	AC016831.7	3.36173	0	ENSG00000184588	PDE4B	5.36452	0	ENSG00000136942	RPL35	1.93469	0	ENSG00000139767	SRRM4	5.28928	0	ENSG00000196376	SLC35F1	5.48827	0	ENSG00000165409	TSHR	3.57227	0	ENSG00000205436	EXOC3L4
ENSG00000067715	SYT1	3.71274	0	ENSG00000198670	LPA	4.31992	0.04769	ENSG00000197301	HMGA2-AS1	4.37131	0	ENSG00000081248	CACNA1S	6.86194	0	ENSG00000196569	LAMA2	2.82426	0	ENSG00000006747	SCIN	6.39549	0	ENSG00000182185	RAD51B	3.31507	0	ENSG00000253407	AC087341.1	5.36273	0.00457	ENSG00000197756	RPL37A	1.89287	0	ENSG00000164512	ANKRD55	5.28083	0	ENSG00000255571	MIR9-3HG	5.4835	0	ENSG00000170703	TTLL6	3.48501	0.00037	ENSG00000133454	MYO18B
ENSG00000156687	UNC5D	3.66371	0	ENSG00000249364	AC112206.2	4.31246	0	ENSG00000125740	FOSB	4.35733	0	ENSG00000273540	AGBL1	6.8174	0	ENSG00000160013	PTGIR	2.79362	0	ENSG00000224963	U82695.1	6.36836	0.00011	ENSG00000132837	DMGDH	3.26416	0	ENSG00000286642	AC091646.1	5.30179	0	ENSG00000198918	RPL39	1.88585	0	ENSG00000145451	GLRA3	5.27876	0	ENSG00000255794	RMST	5.40421	0	ENSG00000162946	DISC1	3.48119	0	ENSG00000196218	RYR1
ENSG00000182993	C12orf60	3.61189	0	ENSG00000151632	AKR1C2	4.29144	0	ENSG00000044524	EPHA3	4.32556	0	ENSG00000134716	CYP2J2	6.81624	0	ENSG00000049540	ELN	2.7564	0	ENSG00000109705	NKX3-2	6.19543	0.00268	ENSG00000163110	PDLIM5	3.21463	0	ENSG00000183117	CSMD1	5.23488	0	ENSG00000186468	RPS23	1.86658	0	ENSG00000249362	LINC02488	5.27437	3e-05	ENSG00000184344	GDF3	5.37635	0.01791	ENSG00000144644	GADL1	3.44891	0	ENSG00000170162	VGLL2
ENSG00000108821	COL1A1	3.59476	0	ENSG00000256713	PGA5	4.28166	0	ENSG00000261873	SMIM36	4.29568	0.01337	ENSG00000260125	AGBL1-AS1	6.80658	0	ENSG00000186198	SLC51B	2.75554	0.0003	ENSG00000122176	FMOD	6.1155	0	ENSG00000153823	PID1	3.17856	0	ENSG00000165443	PHYHIPL	5.23398	0	ENSG00000131469	RPL27	1.86086	0	ENSG00000155093	PTPRN2	5.22066	0	ENSG00000260232	PWRN4	5.35811	0	ENSG00000169851	PCDH7	3.41792	0	ENSG00000235538	AL078602.1
ENSG00000139292	LGR5	3.58047	0	ENSG00000287558	AL109933.5	4.19901	7e-05	ENSG00000249815	AC004704.1	4.28443	0.00696	ENSG00000115592	PRKAG3	6.79557	0	ENSG00000225458	AL049812.2	2.74714	0	ENSG00000176399	DMRTA1	6.1064	0	ENSG00000183242	WT1-AS	3.12633	6e-05	ENSG00000258871	AC004828.1	5.23102	0	ENSG00000167526	RPL13	1.85928	0	ENSG00000144290	SLC4A10	5.20744	0	ENSG00000133107	TRPC4	5.26458	0	ENSG00000026508	CD44	3.40297	0	ENSG00000041515	MYO16
ENSG00000122870	BICC1	3.54748	0	ENSG00000112246	SIM1	4.19474	0	ENSG00000127507	ADGRE2	4.20709	0	ENSG00000183091	NEB	6.77458	0	ENSG00000118094	TREH	2.73167	0.00084	ENSG00000182600	SNORC	6.08805	0	ENSG00000111341	MGP	3.1074	0	ENSG00000132164	SLC6A11	5.20056	0	ENSG00000109475	RPL34	1.85686	0	ENSG00000155052	CNTNAP5	5.19565	0	ENSG00000276128	AL591441.1	5.26008	0	ENSG00000253819	LINC01151	3.39774	0	ENSG00000187775	DNAH17
ENSG00000230233	AF240627.1	3.54198	0	ENSG00000233420	AC002069.2	4.17256	0	ENSG00000183287	CCBE1	4.10039	0	ENSG00000237298	TTN-AS1	6.76315	0	ENSG00000171408	PDE7B	2.71477	0	ENSG00000160307	S100B	6.03135	0	ENSG00000175048	ZDHHC14	3.0844	0	ENSG00000166006	KCNC2	5.17956	0	ENSG00000240972	MIF	1.84611	0	ENSG00000116254	CHD5	5.19429	0	ENSG00000179915	NRXN1	5.25729	0	ENSG00000206384	COL6A6	3.39309	0	ENSG00000107551	RASSF4
ENSG00000120594	PLXDC2	3.53986	0	ENSG00000154678	PDE1C	4.16388	0	ENSG00000085741	WNT11	4.03827	0	ENSG00000238242	LINC02778	6.72042	0	ENSG00000120332	TNN	2.6567	0.00054	ENSG00000138207	RBP4	5.99825	0	ENSG00000287319	AC079822.1	3.03286	0	ENSG00000148541	FAM13C	5.17624	0	ENSG00000133112	TPT1	1.83945	0	ENSG00000101489	CELF4	5.15556	0	ENSG00000103460	TOX3	5.18369	0	ENSG00000135424	ITGA7	3.38514	0	ENSG00000160097	FNDC5
ENSG00000039537	C6	3.48166	0	ENSG00000235743	AL139231.1	4.14995	0	ENSG00000138829	FBN2	4.02951	0	ENSG00000227240	AL136456.1	6.70436	0	ENSG00000050555	LAMC3	2.63713	0	ENSG00000124159	MATN4	5.97145	0	ENSG00000288015	AL159156.1	3.02713	0.02377	ENSG00000183230	CTNNA3	5.16842	0	ENSG00000123975	CKS2	1.83325	0.02	ENSG00000170091	NSG2	5.12959	0	ENSG00000285633	AL132633.1	5.17719	0	ENSG00000145794	MEGF10	3.37991	0	ENSG00000131650	KREMEN2
ENSG00000226445	BX322234.1	3.41983	0	ENSG00000254202	AC015522.1	4.14419	0	ENSG00000255359	CCDC179	4.0169	0.0001	ENSG00000285691	AL445259.1	6.60568	0	ENSG00000151617	EDNRA	2.61434	0	ENSG00000160678	S100A1	5.90638	0	ENSG00000185483	ROR1	2.99713	0	ENSG00000184226	PCDH9	5.15754	0	ENSG00000109846	CRYAB	1.83009	0.01228	ENSG00000149972	CNTN5	5.0685	0	ENSG00000240919	AC022034.2	5.17421	0.00028	ENSG00000284959	AC007262.2	3.37117	0	ENSG00000149527	PLCH2
ENSG00000017427	IGF1	3.35712	0	ENSG00000229859	PGA3	4.14363	9e-05	ENSG00000165078	CPA6	3.97102	0	ENSG00000122477	LRRC39	6.60023	0	ENSG00000120594	PLXDC2	2.61111	0	ENSG00000215183	MSMP	5.89233	0	ENSG00000244706	AC026353.1	2.98698	0	ENSG00000196376	SLC35F1	5.11485	0	ENSG00000161970	RPL26	1.82468	0	ENSG00000113327	GABRG2	5.05944	0	ENSG00000165443	PHYHIPL	5.10799	0	ENSG00000161381	PLXDC1	3.31542	0	ENSG00000172995	ARPP21
ENSG00000174469	CNTNAP2	3.34882	0	ENSG00000278330	AC018529.2	4.12784	0.01949	ENSG00000255130	AC022874.1	3.92218	0.01457	ENSG00000268518	AC020909.2	6.59364	0	ENSG00000103710	RASL12	2.6096	0.00106	ENSG00000219159	AC011298.1	5.84336	0	ENSG00000258666	AL157871.4	2.94645	0	ENSG00000247081	BAALC-AS1	5.11224	0	ENSG00000134419	RPS15A	1.7947	0	ENSG00000233723	LINC01122	5.02422	0	ENSG00000280870	AC233296.1	5.1024	0	ENSG00000003096	KLHL13	3.28069	0	ENSG00000106078	COBL
ENSG00000223949	ROR1-AS1	3.31041	0	ENSG00000027075	PRKCH	4.12555	0	ENSG00000259498	TPM1-AS	3.92173	0	ENSG00000228669	LINC00448	6.51303	0	ENSG00000149633	KIAA1755	2.58812	0	ENSG00000184454	NCMAP	5.81308	0	ENSG00000169744	LDB2	2.93854	0	ENSG00000264000	AP005059.1	5.09708	0	ENSG00000172809	RPL38	1.78878	0	ENSG00000078018	MAP2	4.97222	0	ENSG00000135298	ADGRB3	5.04837	0	ENSG00000152192	POU4F1	3.27911	1e-05	ENSG00000287149	AC092640.1
ENSG00000168542	COL3A1	3.29792	0	ENSG00000247287	AL359220.1	4.11652	0	ENSG00000204832	ST8SIA6-AS1	3.90391	0	ENSG00000127325	BEST3	6.50491	0	ENSG00000244342	LINC00698	2.54982	0.02626	ENSG00000137441	FGFBP2	5.80572	0	ENSG00000288054	AL360178.2	2.91886	0	ENSG00000260850	AC007344.1	5.08538	0	ENSG00000182899	RPL35A	1.77344	0	ENSG00000255794	RMST	4.96913	0	ENSG00000207955	AL359091.1	5.0293	0	ENSG00000286282	AC021733.4	3.25481	0.02183	ENSG00000226926	PDZPH1P
ENSG00000148053	NTRK2	3.25931	0	ENSG00000065320	NTN1	4.06824	0	ENSG00000256083	AC090673.1	3.90089	0	ENSG00000286826	AL136129.1	6.48047	0	ENSG00000165966	PDZRN4	2.54609	0	ENSG00000286297	AC006445.3	5.76775	0.02214	ENSG00000221818	EBF2	2.89555	0	ENSG00000227036	LINC00511	5.07694	0	ENSG00000198242	RPL23A	1.76313	0	ENSG00000245526	LINC00461	4.94296	0	ENSG00000170558	CDH2	5.00634	0	ENSG00000287907	AC005909.2	3.24776	0	ENSG00000109452	INPP4B
ENSG00000178343	SHISA3	3.2397	0.00011	ENSG00000287299	AC012459.1	4.06813	0	ENSG00000160963	COL26A1	3.88679	0	ENSG00000217414	DDX18P3	6.45532	0	ENSG00000012124	CD22	2.53943	0	ENSG00000147408	CSGALNACT1	5.75967	0	ENSG00000163565	IFI16	2.89508	0	ENSG00000281880	PAUPAR	5.06919	0.0132	ENSG00000143947	RPS27A	1.75013	0	ENSG00000151150	ANK3	4.9235	0	ENSG00000183117	CSMD1	5.00429	0	ENSG00000227579	AL136114.1	3.20318	0	ENSG00000226985	LINC01203
ENSG00000050628	PTGER3	3.23878	0	ENSG00000224957	LINC01266	4.06802	0	ENSG00000137727	ARHGAP20	3.8563	0	ENSG00000235050	MLIP-AS1	6.44719	0	ENSG00000181195	PENK	2.53712	0.03017	ENSG00000261161	AC009154.1	5.74169	0.04914	ENSG00000122870	BICC1	2.88634	0	ENSG00000107249	GLIS3	5.06716	0	ENSG00000108298	RPL19	1.72645	0	ENSG00000258162	AC069228.1	4.90726	0	ENSG00000241956	AC109466.1	4.99651	0	ENSG00000004948	CALCR	3.19136	0	ENSG00000117069	ST6GALNAC5
ENSG00000113494	PRLR	3.23435	0	ENSG00000138696	BMPR1B	4.06318	0	ENSG00000146700	SSC4D	3.8433	0	ENSG00000285941	AL133257.1	6.43436	0	ENSG00000226445	BX322234.1	2.52827	0	ENSG00000176692	FOXC2	5.69773	6e-05	ENSG00000229315	MCHR2-AS1	2.85626	0	ENSG00000139155	SLCO1C1	5.04823	0	ENSG00000120694	HSPH1	1.68819	0	ENSG00000128564	VGF	4.87211	0	ENSG00000176771	NCKAP5	4.97592	0	ENSG00000171365	CLCN5	3.18964	0	ENSG00000112186	CAP2
ENSG00000151131	C12orf45	3.22515	0	ENSG00000189108	IL1RAPL2	4.05368	0	ENSG00000246225	AC006299.1	3.83489	0	ENSG00000136153	LMO7	6.39523	0	ENSG00000137573	SULF1	2.52422	0	ENSG00000233725	NRAD1	5.61455	0	ENSG00000163536	SERPINI1	2.84802	0	ENSG00000131094	C1QL1	5.01566	0	ENSG00000180209	MYLPF	1.68222	0	ENSG00000174521	TTC9B	4.86954	0	ENSG00000204711	C9orf135	4.93903	9e-05	ENSG00000258785	LINC01580	3.16307	0.0005	ENSG00000232812	LINC01717
ENSG00000132170	PPARG	3.20977	0	ENSG00000144191	CNGA3	4.02316	0	ENSG00000102048	ASB9	3.78292	0.04023	ENSG00000116748	AMPD1	6.38506	0	ENSG00000111799	COL12A1	2.51299	0	ENSG00000141485	SLC13A5	5.56569	0.0253	ENSG00000009950	MLXIPL	2.83626	0	ENSG00000138771	SHROOM3	5.00904	0	ENSG00000142541	RPL13A	1.67825	0	ENSG00000147246	HTR2C	4.86626	0.00119	ENSG00000286973	AC087490.1	4.91257	0	ENSG00000146477	SLC22A3	3.1506	0	ENSG00000129910	CDH15
ENSG00000236404	VLDLR-AS1	3.17572	0	ENSG00000286335	AC009230.1	4.02176	0	ENSG00000164318	EGFLAM	3.76492	0	ENSG00000197893	NRAP	6.3845	0	ENSG00000287950	AC009432.2	2.50729	0.00221	ENSG00000244242	IFITM10	5.46518	0	ENSG00000198121	LPAR1	2.83034	0	ENSG00000144285	SCN1A	4.99061	0	ENSG00000137818	RPLP1	1.67761	0	ENSG00000118733	OLFM3	4.85912	0	ENSG00000082684	SEMA5B	4.9002	0	ENSG00000074527	NTN4	3.11255	0	ENSG00000226159	LINC01375
ENSG00000141448	GATA6	3.14296	0	ENSG00000228340	MIR646HG	4.0082	0	ENSG00000157554	ERG	3.73035	0	ENSG00000120729	MYOT	6.3509	0	ENSG00000038427	VCAN	2.50487	0	ENSG00000196739	COL27A1	5.38673	0	ENSG00000164692	COL1A2	2.81752	0	ENSG00000245526	LINC00461	4.96859	0	ENSG00000110700	RPS13	1.67372	0	ENSG00000197106	SLC6A17	4.82338	0.0026	ENSG00000134532	SOX5	4.84425	0	ENSG00000204381	LAYN	3.03677	0.00524	ENSG00000181381	DDX60L
ENSG00000272243	AL356277.3	3.14148	0	ENSG00000090530	P3H2	3.98519	0	ENSG00000144339	TMEFF2	3.69027	0	ENSG00000070182	SPTB	6.31722	0	ENSG00000084636	COL16A1	2.48633	0	ENSG00000229154	KCNQ5-AS1	5.29782	0	ENSG00000236404	VLDLR-AS1	2.80931	0	ENSG00000132692	BCAN	4.96021	0	ENSG00000130255	RPL36	1.67278	0	ENSG00000153253	SCN3A	4.77848	0	ENSG00000172014	ANKRD20A4	4.82176	0.0004	ENSG00000085117	CD82	3.0275	0	ENSG00000260807	AC009041.2
ENSG00000067798	NAV3	3.1413	0	ENSG00000276476	AL136962.1	3.96033	0	ENSG00000131016	AKAP12	3.6775	0	ENSG00000163492	CCDC141	6.30876	0	ENSG00000251321	PCAT4	2.47348	0.00618	ENSG00000160161	CILP2	5.29157	5e-05	ENSG00000196090	PTPRT	2.78674	0	ENSG00000100505	TRIM9	4.93001	0	ENSG00000171863	RPS7	1.6692	0	ENSG00000139220	PPFIA2	4.77065	0	ENSG00000149948	HMGA2	4.80093	0	ENSG00000135324	MRAP2	3.0188	0	ENSG00000160396	HIPK4
ENSG00000158270	COLEC12	3.13167	0	ENSG00000164093	PITX2	3.95608	0	ENSG00000104447	TRPS1	3.669	0	ENSG00000147573	TRIM55	6.30317	0	ENSG00000142173	COL6A2	2.46942	0	ENSG00000102313	ITIH6	5.26228	0	ENSG00000178031	ADAMTSL1	2.77098	0	ENSG00000224514	LINC00620	4.91481	0	ENSG00000142676	RPL11	1.6672	0	ENSG00000168959	GRM5	4.74492	0	ENSG00000115363	EVA1A	4.79997	0	ENSG00000228824	MIR4500HG	3.00011	0	ENSG00000250930	LNX1-AS1
ENSG00000230773	AC092650.1	3.12705	0	ENSG00000171365	CLCN5	3.95273	0	ENSG00000251370	SEMA5A-AS1	3.66331	0	ENSG00000172399	MYOZ2	6.29868	0	ENSG00000154864	PIEZO2	2.46573	0	ENSG00000185633	NDUFA4L2	5.16162	0	ENSG00000146477	SLC22A3	2.75129	0	ENSG00000235020	AL390783.1	4.91354	0	ENSG00000156482	RPL30	1.65508	0	ENSG00000122584	NXPH1	4.72059	0	ENSG00000148204	CRB2	4.78556	0	ENSG00000110693	SOX6	2.99182	0	ENSG00000186952	TMEM232
ENSG00000136010	ALDH1L2	3.11587	0	ENSG00000187123	LYPD6	3.94505	0	ENSG00000169855	ROBO1	3.64743	0	ENSG00000157510	AFAP1L1	6.29653	0	ENSG00000237596	AL138828.1	2.4657	0	ENSG00000119147	ECRG4	5.15277	0	ENSG00000231424	BX284613.2	2.74281	0	ENSG00000257434	AC073525.1	4.91313	0.00082	ENSG00000197958	RPL12	1.64447	0	ENSG00000169862	CTNND2	4.72031	0	ENSG00000178568	ERBB4	4.78301	0	ENSG00000228340	MIR646HG	2.96043	0	ENSG00000153993	SEMA3D
ENSG00000106034	CPED1	3.11306	0	ENSG00000134602	STK26	3.92916	0	ENSG00000148488	ST8SIA6	3.63914	0	ENSG00000286285	AL138778.1	6.26899	0	ENSG00000143341	HMCN1	2.45029	0	ENSG00000132031	MATN3	5.14578	0	ENSG00000233559	LINC00513	2.73811	0	ENSG00000164929	BAALC	4.90737	0	ENSG00000034510	TMSB10	1.62518	0	ENSG00000136531	SCN2A	4.6729	0	ENSG00000118322	ATP10B	4.72652	0	ENSG00000137501	SYTL2	2.95692	0	ENSG00000120549	KIAA1217
ENSG00000204262	COL5A2	3.08854	0	ENSG00000224251	AL391427.1	3.91667	0	ENSG00000224173	LINC02831	3.62822	0.00625	ENSG00000205678	TECRL	6.26218	0	ENSG00000112773	TENT5A	2.44545	0	ENSG00000116661	FBXO2	5.05284	0	ENSG00000187955	COL14A1	2.73049	0	ENSG00000150625	GPM6A	4.90699	0	ENSG00000233927	RPS28	1.62379	0	ENSG00000148123	PLPPR1	4.66288	0	ENSG00000135903	PAX3	4.68559	0	ENSG00000075884	ARHGAP15	2.94447	0	ENSG00000267489	LINC01837
ENSG00000127324	TSPAN8	3.07784	0	ENSG00000254089	AC016885.2	3.90645	0	ENSG00000255418	LINC02718	3.61985	0.0034	ENSG00000174407	MIR1-1HG	6.24048	0	ENSG00000223786	AL357507.1	2.44359	0	ENSG00000133112	TPT1	5.04763	0	ENSG00000011465	DCN	2.72663	0	ENSG00000165323	FAT3	4.90142	0	ENSG00000101470	TNNC2	1.60659	0	ENSG00000079841	RIMS1	4.64742	0	ENSG00000284966	AL138689.2	4.64563	0	ENSG00000196482	ESRRG	2.94212	0	ENSG00000178295	GEN1
ENSG00000162496	DHRS3	3.0734	0	ENSG00000166501	PRKCB	3.89187	0	ENSG00000106571	GLI3	3.61223	0	ENSG00000253474	AC044893.1	6.23526	0	ENSG00000148848	ADAM12	2.42815	0	ENSG00000173705	SUSD5	5.00775	0	ENSG00000162407	PLPP3	2.72405	0	ENSG00000153930	ANKFN1	4.88532	0	ENSG00000221983	UBA52	1.59087	0	ENSG00000171951	SCG2	4.62855	0	ENSG00000182957	SPATA13	4.62965	0	ENSG00000150630	VEGFC	2.91151	0	ENSG00000183091	NEB
ENSG00000143341	HMCN1	3.06093	0	ENSG00000081138	CDH7	3.8528	0	ENSG00000233766	AC098617.1	3.60404	0	ENSG00000086967	MYBPC2	6.19106	0	ENSG00000112769	LAMA4	2.4152	0	ENSG00000095739	BAMBI	4.96778	0	ENSG00000117501	MROH9	2.7181	0	ENSG00000103740	ACSBG1	4.82825	0	ENSG00000115541	HSPE1	1.59031	0	ENSG00000177182	CLVS1	4.60292	0	ENSG00000153944	MSI2	4.62314	0	ENSG00000150636	CCDC102B	2.9086	0	ENSG00000196169	KIF19
ENSG00000112936	C7	3.05876	0	ENSG00000004948	CALCR	3.83557	0	ENSG00000142449	FBN3	3.59345	0	ENSG00000198947	DMD	6.17428	0	ENSG00000169744	LDB2	2.41277	0	ENSG00000185559	DLK1	4.88468	0	ENSG00000013297	CLDN11	2.71221	0	ENSG00000134121	CHL1	4.77887	0	ENSG00000063177	RPL18	1.58267	0	ENSG00000058335	RASGRF1	4.60091	0	ENSG00000187398	LUZP2	4.59766	0	ENSG00000171914	TLN2	2.90843	0	ENSG00000258077	AC078923.1
ENSG00000283052	LINC02456	3.05059	0	ENSG00000196141	SPATS2L	3.8346	0	ENSG00000109193	SULT1E1	3.58102	0	ENSG00000287149	AC092640.1	6.13532	0	ENSG00000204540	PSORS1C1	2.41081	0	ENSG00000214548	MEG3	4.79065	0	ENSG00000162496	DHRS3	2.70492	0	ENSG00000176040	TMPRSS7	4.77535	0.01362	ENSG00000163682	RPL9	1.57069	0	ENSG00000117154	IGSF21	4.59346	0	ENSG00000078018	MAP2	4.57453	0	ENSG00000196141	SPATS2L	2.90788	0	ENSG00000101203	COL20A1
ENSG00000197442	MAP3K5	3.03496	0	ENSG00000104313	EYA1	3.83179	0	ENSG00000248905	FMN1	3.57538	0	ENSG00000237011	AL357793.2	6.13172	0	ENSG00000197321	SVIL	2.35997	0	ENSG00000188783	PRELP	4.73319	0.0007	ENSG00000286215	AL356534.1	2.6945	0	ENSG00000255132	AC090138.1	4.75144	0	ENSG00000145425	RPS3A	1.5698	0	ENSG00000285940	AC009899.1	4.58068	0	ENSG00000270571	AC007681.1	4.50467	0	ENSG00000241684	ADAMTS9-AS2	2.89393	0	ENSG00000248757	LINC02115
ENSG00000224259	LINC01133	3.03195	0	ENSG00000276644	DACH1	3.82966	0	ENSG00000198168	SVIP	3.55426	0	ENSG00000241911	TRBVB	6.12046	0.00026	ENSG00000139174	PRICKLE1	2.32175	0	ENSG00000161249	DMKN	4.68275	0	ENSG00000129422	MTUS1	2.67299	0	ENSG00000253859	AC018616.1	4.72406	0.01254	ENSG00000213741	RPS29	1.56801	0	ENSG00000172020	GAP43	4.54844	0	ENSG00000184608	FAM167A-AS1	4.48525	0	ENSG00000112319	EYA4	2.88239	0	ENSG00000175161	CADM2
ENSG00000261115	TMEM178B	3.026	0	ENSG00000038945	MSR1	3.8003	0	ENSG00000184005	ST6GALNAC3	3.53697	0	ENSG00000146147	MLIP	6.1136	0	ENSG00000181722	ZBTB20	2.31858	0	ENSG00000071991	CDH19	4.66498	0.01137	ENSG00000120594	PLXDC2	2.66476	0	ENSG00000228842	PCDH9-AS2	4.71189	0	ENSG00000122026	RPL21	1.5676	0	ENSG00000187957	DNER	4.54758	0	ENSG00000197301	HMGA2-AS1	4.47627	0	ENSG00000138639	ARHGAP24	2.87824	0	ENSG00000159251	ACTC1
ENSG00000170345	FOS	3.01957	0	ENSG00000144749	LRIG1	3.76584	0	ENSG00000183098	GPC6	3.52492	0	ENSG00000237372	AL606807.1	6.11059	0	ENSG00000204539	CDSN	2.29495	0.00142	ENSG00000126562	WNK4	4.65939	0	ENSG00000157445	CACNA2D3	2.66169	0	ENSG00000151322	NPAS3	4.70976	0	ENSG00000177600	RPLP2	1.5541	0	ENSG00000196581	AJAP1	4.5413	0	ENSG00000257458	AC069437.1	4.47584	0	ENSG00000169836	TACR3	2.87368	0	ENSG00000282914	Z83818.2
ENSG00000135842	NIBAN1	3.00327	0	ENSG00000224568	LINC01886	3.70741	0	ENSG00000248222	AC011389.1	3.5246	0	ENSG00000077522	ACTN2	6.10658	0	ENSG00000204262	COL5A2	2.29486	0	ENSG00000111640	GAPDH	4.63564	0	ENSG00000184254	ALDH1A3	2.64203	0.00459	ENSG00000136928	GABBR2	4.7093	0	ENSG00000142534	RPS11	1.54552	0	ENSG00000091664	SLC17A6	4.53825	0	ENSG00000109255	NMU	4.47038	0.00012	ENSG00000164946	FREM1	2.85998	0	ENSG00000171385	KCND3
ENSG00000259619	AC010867.1	3.00151	0	ENSG00000228082	Z86062.2	3.70308	0	ENSG00000285780	AC109129.1	3.51686	0	ENSG00000261036	AC113418.1	6.10037	0	ENSG00000214691	LINC01913	2.27811	1e-05	ENSG00000198373	WWP2	4.56683	0	ENSG00000156218	ADAMTSL3	2.62651	0	ENSG00000257545	AC079385.1	4.69803	0	ENSG00000198034	RPS4X	1.53646	0	ENSG00000154654	NCAM2	4.53349	0	ENSG00000247925	AL139807.1	4.46175	0	ENSG00000118495	PLAGL1	2.84618	0	ENSG00000110446	SLC15A3
ENSG00000116132	PRRX1	2.97962	0	ENSG00000105976	MET	3.69836	0	ENSG00000151702	FLI1	3.50821	0	ENSG00000161896	IP6K3	6.08372	0	ENSG00000197769	MAP1LC3C	2.27368	0.01059	ENSG00000105640	RPL18A	4.50448	0	ENSG00000197442	MAP3K5	2.61229	0	ENSG00000185942	NKAIN3	4.68994	0	ENSG00000140988	RPS2	1.53567	0	ENSG00000184305	CCSER1	4.53336	0	ENSG00000257711	AC079385.2	4.45319	0.00791	ENSG00000248165	AC110760.1	2.84306	0	ENSG00000250007	AC087457.1
ENSG00000150961	SEC24D	2.97821	0	ENSG00000250421	AC106798.1	3.67931	0	ENSG00000145244	CORIN	3.48716	0	ENSG00000081189	MEF2C	6.08267	0	ENSG00000138061	CYP1B1	2.26575	0	ENSG00000124813	RUNX2	4.49985	0	ENSG00000168542	COL3A1	2.60463	0	ENSG00000198739	LRRTM3	4.64102	0	ENSG00000008988	RPS20	1.53445	0	ENSG00000186868	MAPT	4.52535	0	ENSG00000181449	SOX2	4.4409	0	ENSG00000119906	SLF2	2.83274	0	ENSG00000248647	AC012613.1
ENSG00000162407	PLPP3	2.97503	0	ENSG00000258100	LINC02823	3.67692	2e-05	ENSG00000038295	TLL1	3.48501	0	ENSG00000283709	FAM238C	6.07257	0	ENSG00000173068	BNC2	2.26496	0	ENSG00000198034	RPS4X	4.46895	0	ENSG00000106565	TMEM176B	2.59987	0	ENSG00000132470	ITGB4	4.63669	0.00644	ENSG00000083845	RPS5	1.53352	0	ENSG00000163288	GABRB1	4.5157	0	ENSG00000125266	EFNB2	4.42003	0	ENSG00000231290	APCDD1L-DT	2.8195	0	ENSG00000255319	ENPP7P8
ENSG00000165379	LRFN5	2.96789	0	ENSG00000253184	AC011586.1	3.6665	0	ENSG00000148680	HTR7	3.44322	0	ENSG00000154415	PPP1R3A	6.06627	0	ENSG00000142156	COL6A1	2.25945	0	ENSG00000068078	FGFR3	4.46502	0	ENSG00000159263	SIM2	2.59801	0	ENSG00000164761	TNFRSF11B	4.63369	0	ENSG00000148303	RPL7A	1.52615	0	ENSG00000166862	CACNG2	4.51333	0	ENSG00000198914	POU3F3	4.41435	0	ENSG00000238290	AL034417.2	2.81441	0.00048	ENSG00000172164	SNTB1
ENSG00000186340	THBS2	2.96693	0	ENSG00000227954	TARID	3.65629	0	ENSG00000248211	TRPC7-AS1	3.37049	3e-05	ENSG00000169271	HSPB3	6.04513	0	ENSG00000111341	MGP	2.25692	0	ENSG00000101333	PLCB4	4.45194	0	ENSG00000274666	AL133370.2	2.578	0.00319	ENSG00000171889	MIR31HG	4.62567	0.02147	ENSG00000105193	RPS16	1.51576	0	ENSG00000237750	AC011900.1	4.49526	0	ENSG00000079931	MOXD1	4.41148	0	ENSG00000163909	HEYL	2.81308	0	ENSG00000222035	KIAA2012-AS1
ENSG00000182771	GRID1	2.94988	0	ENSG00000197705	KLHL14	3.65222	0	ENSG00000143341	HMCN1	3.36541	0	ENSG00000168530	MYL1	6.0184	0	ENSG00000077942	FBLN1	2.24367	0	ENSG00000150051	MKX	4.4488	0	ENSG00000101955	SRPX	2.5623	0	ENSG00000100427	MLC1	4.62114	1e-05	ENSG00000169976	SF3B5	1.46511	0.01653	ENSG00000249335	AC093523.1	4.49349	0.00023	ENSG00000197921	HES5	4.41015	0	ENSG00000121281	ADCY7	2.78971	0	ENSG00000138435	CHRNA1
ENSG00000112562	SMOC2	2.94553	0	ENSG00000049759	NEDD4L	3.606	0	ENSG00000267000	AC016229.1	3.36311	0	ENSG00000163092	XIRP2	6.01205	0	ENSG00000151789	ZNF385D	2.24296	0	ENSG00000087086	FTL	4.44742	0	ENSG00000150995	ITPR1	2.55671	0	ENSG00000105894	PTN	4.61831	0	ENSG00000137154	RPS6	1.45984	0	ENSG00000118473	SGIP1	4.48356	0	ENSG00000154342	WNT3A	4.3906	0.00266	ENSG00000258476	LINC02207	2.77701	0.0005	ENSG00000133121	STARD13
ENSG00000112773	TENT5A	2.93681	0	ENSG00000139263	LRIG3	3.6056	0	ENSG00000198759	EGFL6	3.34018	0	ENSG00000271401	AC010680.5	5.98513	0	ENSG00000145147	SLIT2	2.22993	0	ENSG00000248498	ASNSP1	4.39793	0	ENSG00000182993	C12orf60	2.55621	0	ENSG00000182103	FAM181B	4.58518	0	ENSG00000171858	RPS21	1.45951	0	ENSG00000074211	PPP2R2C	4.48204	0	ENSG00000256463	SALL3	4.37464	0	ENSG00000158813	EDA	2.74359	0	ENSG00000115232	ITGA4
ENSG00000287319	AC079822.1	2.91134	0	ENSG00000115183	TANC1	3.57927	0	ENSG00000144857	BOC	3.31336	0	ENSG00000196218	RYR1	5.95061	0	ENSG00000267042	AC100793.2	2.22971	0.00064	ENSG00000112414	ADGRG6	4.38122	0	ENSG00000122861	PLAU	2.55552	0.02985	ENSG00000163618	CADPS	4.58039	0	ENSG00000169564	PCBP1	1.44341	0.00212	ENSG00000150625	GPM6A	4.47474	0	ENSG00000139364	TMEM132B	4.34239	0	ENSG00000229588	AL596087.2	2.74291	0.0411	ENSG00000250643	AC083906.3
ENSG00000150995	ITPR1	2.90385	0	ENSG00000173926	MARCH3	3.573	0	ENSG00000112175	BMP5	3.31049	0	ENSG00000133055	MYBPH	5.89969	0	ENSG00000146530	VWDE	2.21555	0.00042	ENSG00000111199	TRPV4	4.37798	0	ENSG00000198626	RYR2	2.5419	0	ENSG00000271904	AC091826.2	4.57746	0	ENSG00000168209	DDIT4	1.42668	0.00083	ENSG00000165566	AMER2	4.45368	0.00015	ENSG00000179242	CDH4	4.32751	0	ENSG00000235531	MSC-AS1	2.72778	0	ENSG00000173210	ABLIM3
ENSG00000172716	SLFN11	2.8832	0	ENSG00000285095	AC025887.2	3.56713	0	ENSG00000141433	ADCYAP1	3.29232	0.00129	ENSG00000248397	LINC00498	5.87795	3e-05	ENSG00000186340	THBS2	2.20028	0	ENSG00000144713	RPL32	4.37065	0	ENSG00000042062	RIPOR3	2.52635	0	ENSG00000171476	HOPX	4.5744	0	ENSG00000124172	ATP5F1E	1.41927	0	ENSG00000168280	KIF5C	4.45018	0	ENSG00000165323	FAT3	4.31983	0	ENSG00000090530	P3H2	2.71985	0	ENSG00000166165	CKB
ENSG00000257894	AC027288.3	2.86552	0	ENSG00000198838	RYR3	3.54246	0	ENSG00000235495	AC007422.1	3.27953	0.00203	ENSG00000250125	LINC02232	5.87591	0	ENSG00000140563	MCTP2	2.1979	0	ENSG00000198682	PAPSS2	4.36269	0	ENSG00000069702	TGFBR3	2.52632	0	ENSG00000231114	AC078842.2	4.56456	0	ENSG00000080824	HSP90AA1	1.41628	0	ENSG00000054356	PTPRN	4.44716	0	ENSG00000257060	AC091078.1	4.31684	0	ENSG00000171522	PTGER4	2.70199	0.0054	ENSG00000148848	ADAM12
ENSG00000266010	GATA6-AS1	2.85657	0.00446	ENSG00000180347	ITPRID1	3.53314	0	ENSG00000122691	TWIST1	3.24505	0	ENSG00000283648	AC006974.2	5.84362	0	ENSG00000157388	CACNA1D	2.18698	0	ENSG00000144152	FBLN7	4.33606	0	ENSG00000223786	AL357507.1	2.52325	0	ENSG00000163083	INHBB	4.55724	0.02552	ENSG00000118181	RPS25	1.39471	0	ENSG00000198216	CACNA1E	4.42609	0	ENSG00000150625	GPM6A	4.2978	0	ENSG00000286071	AL136171.2	2.6996	0	ENSG00000053108	FSTL4
ENSG00000286318	AC096576.6	2.8448	0.00134	ENSG00000163017	ACTG2	3.53263	0	ENSG00000165025	SYK	3.23506	0.00831	ENSG00000234132	AL358473.2	5.83532	0	ENSG00000166292	TMEM100	2.18388	0.01194	ENSG00000225746	MEG8	4.32937	0	ENSG00000237179	LINC01797	2.51986	0	ENSG00000273360	AC022017.1	4.54464	0	ENSG00000149806	FAU	1.39387	0	ENSG00000171877	FRMD5	4.41714	0	ENSG00000138771	SHROOM3	4.27827	0	ENSG00000248429	FAM198B-AS1	2.66877	0.00208	ENSG00000255311	AP002370.2
ENSG00000010932	FMO1	2.82325	0	ENSG00000251577	AC105460.2	3.52992	0	ENSG00000227835	CARM1P1	3.22308	0	ENSG00000111241	FGF6	5.82308	0.00029	ENSG00000151692	RNF144A	2.17729	0	ENSG00000178538	CA8	4.29416	0	ENSG00000144218	AFF3	2.5021	0	ENSG00000206120	EGFEM1P	4.4961	0	ENSG00000156508	EEF1A1	1.3936	0	ENSG00000283183	AC116565.1	4.4101	0.0001	ENSG00000137968	SLC44A5	4.26875	0	ENSG00000107104	KANK1	2.65786	0	ENSG00000165973	NELL1
ENSG00000156218	ADAMTSL3	2.82045	0	ENSG00000006788	MYH13	3.52085	1e-05	ENSG00000173068	BNC2	3.20566	0	ENSG00000267784	AC010680.1	5.81255	0	ENSG00000169071	ROR2	2.17692	0	ENSG00000164176	EDIL3	4.28231	0	ENSG00000140105	WARS	2.48786	0	ENSG00000128536	CDHR3	4.45911	0	ENSG00000138326	RPS24	1.39144	0	ENSG00000104112	SCG3	4.40811	0	ENSG00000254687	AC009646.2	4.26583	0	ENSG00000048740	CELF2	2.65686	0	ENSG00000237560	LINC01497
ENSG00000121440	PDZRN3	2.81593	0	ENSG00000253301	LINC01606	3.48791	0.0489	ENSG00000287470	AP001037.1	3.20395	0	ENSG00000108878	CACNG1	5.7939	0	ENSG00000150961	SEC24D	2.17541	0	ENSG00000136542	GALNT5	4.28169	0	ENSG00000151090	THRB	2.4861	0	ENSG00000225330	AF064860.1	4.45691	0	ENSG00000149273	RPS3	1.37894	0	ENSG00000255082	GRM5-AS1	4.40579	0	ENSG00000198846	TOX	4.26278	0	ENSG00000248388	AC093801.1	2.65662	0	ENSG00000236920	AL590727.1
ENSG00000188848	BEND4	2.81522	9e-05	ENSG00000182107	TMEM30B	3.48381	0.02874	ENSG00000049192	ADAMTS6	3.16479	0	ENSG00000138798	EGF	5.77971	0	ENSG00000235492	LINC01221	2.17534	0.01755	ENSG00000166923	GREM1	4.27475	0	ENSG00000173376	NDNF	2.48213	0	ENSG00000122584	NXPH1	4.44889	0	ENSG00000198755	RPL10A	1.37773	0	ENSG00000182348	ZNF804B	4.3969	0	ENSG00000253734	LINC01289	4.26201	0	ENSG00000119698	PPP4R4	2.64943	2e-05	ENSG00000087589	CASS4
ENSG00000104361	NIPAL2	2.80309	0	ENSG00000257443	AC068305.2	3.48165	0	ENSG00000260658	AC138305.1	3.16266	0.03576	ENSG00000124743	KLHL31	5.75579	0	ENSG00000148053	NTRK2	2.17392	0	ENSG00000253270	AC090541.1	4.24888	0	ENSG00000251003	ZFPM2-AS1	2.48095	0	ENSG00000241231	AC068308.1	4.40022	0	ENSG00000265681	RPL17	1.37551	0	ENSG00000135298	ADGRB3	4.38856	0	ENSG00000134138	MEIS2	4.23557	0	ENSG00000140945	CDH13	2.63594	0	ENSG00000236581	STARD13-AS
ENSG00000075651	PLD1	2.78963	0	ENSG00000149452	SLC22A8	3.47146	0.00682	ENSG00000107518	ATRNL1	3.15848	0	ENSG00000237803	LINC00211	5.755	0	ENSG00000125845	BMP2	2.17292	0	ENSG00000112306	RPS12	4.2437	0	ENSG00000244227	LRRC77P	2.47075	0.00038	ENSG00000156140	ADAMTS3	4.39817	0	ENSG00000161016	RPL8	1.37241	0	ENSG00000130643	CALY	4.37462	0	ENSG00000162670	BRINP3	4.22911	0	ENSG00000077238	IL4R	2.62927	0	ENSG00000262116	AC009134.1
ENSG00000198121	LPAR1	2.78439	0	ENSG00000145604	SKP2	3.45875	0	ENSG00000166825	ANPEP	3.1471	0.02201	ENSG00000069122	ADGRF5	5.72766	0	ENSG00000145423	SFRP2	2.17269	0	ENSG00000108107	RPL28	4.23882	0	ENSG00000164647	STEAP1	2.46567	0.04568	ENSG00000287704	AC012405.1	4.39794	0	ENSG00000109971	HSPA8	1.36153	0	ENSG00000129990	SYT5	4.37319	0	ENSG00000154319	FAM167A	4.22445	0.03168	ENSG00000258631	AC110023.1	2.62032	0	ENSG00000112214	FHL5
ENSG00000154175	ABI3BP	2.77919	0	ENSG00000198597	ZNF536	3.45345	0	ENSG00000150556	LYPD6B	3.13862	0	ENSG00000232077	LINC01031	5.71927	0	ENSG00000018408	WWTR1	2.16992	0	ENSG00000227210	AC079145.1	4.20051	0	ENSG00000159403	C1R	2.46029	0.00923	ENSG00000183778	B3GALT5	4.38786	0	ENSG00000196531	NACA	1.34983	0	ENSG00000182836	PLCXD3	4.37045	0	ENSG00000222012	AC005481.1	4.1995	0	ENSG00000188859	FAM78B	2.61578	0	ENSG00000140859	KIFC3
ENSG00000186480	INSIG1	2.77653	0	ENSG00000106003	LFNG	3.43366	0	ENSG00000188158	NHS	3.13799	0	ENSG00000285902	AL136442.1	5.71882	0	ENSG00000123095	BHLHE41	2.16673	1e-05	ENSG00000241479	AC074033.1	4.19697	0	ENSG00000188641	DPYD	2.44748	0	ENSG00000231252	AC099792.1	4.38573	0	ENSG00000165502	RPL36AL	1.34639	1e-05	ENSG00000101746	NOL4	4.36832	0	ENSG00000110042	DTX4	4.19393	0	ENSG00000183273	CCDC60	2.61434	0.00032	ENSG00000111913	RIPOR2
ENSG00000132840	BHMT2	2.75241	0	ENSG00000213468	FIRRE	3.43102	0	ENSG00000254042	AC011365.1	3.13159	0	ENSG00000230442	AC006333.1	5.69647	0.00012	ENSG00000143196	DPT	2.16115	0	ENSG00000164626	KCNK5	4.19003	0.00098	ENSG00000057294	PKP2	2.44532	0	ENSG00000155816	FMN2	4.37918	0	ENSG00000103363	ELOB	1.33934	0.00029	ENSG00000176840	MIR7-3HG	4.36809	0.02764	ENSG00000141314	RHBDL3	4.18804	0	ENSG00000167123	CERCAM	2.59953	0	ENSG00000118407	FILIP1
ENSG00000227227	AC017101.1	2.74255	0	ENSG00000135903	PAX3	3.42121	0	ENSG00000079215	SLC1A3	3.11949	0	ENSG00000228221	LINC00578	5.69499	0	ENSG00000198121	LPAR1	2.1374	0	ENSG00000280350	LINC01726	4.15696	0.00134	ENSG00000087303	NID2	2.43861	0	ENSG00000259255	AC073941.1	4.37775	0.01965	ENSG00000111640	GAPDH	1.3365	0	ENSG00000174482	LINGO2	4.35592	0	ENSG00000236816	ANKRD20A7P	4.17432	0	ENSG00000130208	APOC1	2.56334	0.00216	ENSG00000286259	AC078820.2
ENSG00000196569	LAMA2	2.72752	0	ENSG00000185477	GPRIN3	3.38409	0	ENSG00000111799	COL12A1	3.11759	0	ENSG00000143028	SYPL2	5.69363	0	ENSG00000091986	CCDC80	2.12896	0	ENSG00000231500	RPS18	4.15692	0	ENSG00000181722	ZBTB20	2.41862	0	ENSG00000185565	LSAMP	4.36621	0	ENSG00000124614	RPS10	1.33554	0	ENSG00000088538	DOCK3	4.35299	0	ENSG00000141449	GREB1L	4.15564	0	ENSG00000105357	MYH14	2.54544	1e-05	ENSG00000112319	EYA4
ENSG00000137558	PI15	2.716	0	ENSG00000110400	NECTIN1	3.38036	0	ENSG00000069018	TRPC7	3.11275	0	ENSG00000152137	HSPB8	5.65445	0	ENSG00000182463	TSHZ2	2.1249	0	ENSG00000137154	RPS6	4.15533	0	ENSG00000152527	PLEKHH2	2.4154	0	ENSG00000080493	SLC4A4	4.36467	0	ENSG00000174748	RPL15	1.33398	0	ENSG00000253230	LINC00599	4.34581	0	ENSG00000166833	NAV2	4.15022	0	ENSG00000170624	SGCD	2.54225	0	ENSG00000081189	MEF2C
ENSG00000178031	ADAMTSL1	2.71246	0	ENSG00000115085	ZAP70	3.37177	0.02099	ENSG00000106511	MEOX2	3.10935	0	ENSG00000226094	RPL7P3	5.64493	0	ENSG00000099250	NRP1	2.11128	0	ENSG00000174748	RPL15	4.14727	0	ENSG00000197561	ELANE	2.41488	0.01778	ENSG00000248323	LUCAT1	4.34338	0	ENSG00000156467	UQCRB	1.31678	1e-05	ENSG00000144583	MARCH4	4.34563	0	ENSG00000104290	FZD3	4.14147	0	ENSG00000231672	DIRC3	2.51253	0	ENSG00000166086	JAM3
ENSG00000139174	PRICKLE1	2.6957	0	ENSG00000123572	NRK	3.36976	0	ENSG00000151474	FRMD4A	3.10536	0	ENSG00000079393	DUSP13	5.63989	0	ENSG00000122870	BICC1	2.10877	0	ENSG00000182168	UNC5C	4.12607	0	ENSG00000117507	FMO6P	2.41272	0	ENSG00000287862	AC114971.1	4.33407	0	ENSG00000170889	RPS9	1.31441	0	ENSG00000175161	CADM2	4.34465	0	ENSG00000171316	CHD7	4.1379	0	ENSG00000257150	PGAM1P5	2.49291	0.00691	ENSG00000197177	ADGRA1
ENSG00000173068	BNC2	2.69323	0	ENSG00000196600	SLC22A25	3.35863	0.00038	ENSG00000145826	LECT2	3.09442	0	ENSG00000177791	MYOZ1	5.59996	0	ENSG00000152977	ZIC1	2.10757	0	ENSG00000286125	AC006115.2	4.10953	0	ENSG00000259583	AC015712.2	2.39026	0.03365	ENSG00000182177	ASB18	4.30583	0	ENSG00000184076	UQCR10	1.30216	0.0314	ENSG00000133958	UNC79	4.32452	0	ENSG00000140519	RHCG	4.11811	0	ENSG00000263818	RDM1P5	2.47554	0	ENSG00000102024	PLS3
ENSG00000145692	BHMT	2.68672	0	ENSG00000173157	ADAMTS20	3.35177	0	ENSG00000154856	APCDD1	3.08082	0	ENSG00000267686	AC090771.2	5.59382	0	ENSG00000179954	SSC5D	2.09096	0.00061	ENSG00000108298	RPL19	4.09528	0	ENSG00000144810	COL8A1	2.3825	0	ENSG00000166833	NAV2	4.30389	0	ENSG00000188846	RPL14	1.28464	0	ENSG00000157087	ATP2B2	4.31351	0	ENSG00000170561	IRX2	4.0892	0	ENSG00000197872	FAM49A	2.47522	0	ENSG00000285621	AL138999.2
ENSG00000163536	SERPINI1	2.67766	0	ENSG00000121210	TMEM131L	3.35164	0	ENSG00000101096	NFATC2	3.07304	0	ENSG00000144596	GRIP2	5.57865	0	ENSG00000102287	GABRE	2.08888	0	ENSG00000173546	CSPG4	4.06252	0	ENSG00000108950	FAM20A	2.38241	0	ENSG00000156475	PPP2R2B	4.29904	0	ENSG00000142937	RPS8	1.27826	0	ENSG00000203930	LINC00632	4.3042	0	ENSG00000136237	RAPGEF5	4.07628	0	ENSG00000171408	PDE7B	2.4609	0	ENSG00000262801	U91319.1
ENSG00000254366	AC062004.1	2.67593	0	ENSG00000145626	UGT3A1	3.34871	0.00603	ENSG00000248965	AC011389.2	3.04193	0	ENSG00000274863	AL135936.1	5.5773	0	ENSG00000249835	VCAN-AS1	2.06994	0	ENSG00000128573	FOXP2	4.06026	0	ENSG00000144857	BOC	2.36681	0	ENSG00000139116	KIF21A	4.29403	0	ENSG00000114391	RPL24	1.27522	0	ENSG00000151490	PTPRO	4.3013	0	ENSG00000287153	AL161851.1	4.06715	0.00831	ENSG00000107859	PITX3	2.45681	0.01121	ENSG00000267780	AC021594.2
ENSG00000257191	AC090709.1	2.66811	0	ENSG00000169836	TACR3	3.34542	0	ENSG00000274441	AC008957.2	3.00603	0	ENSG00000112183	RBM24	5.56637	0	ENSG00000254420	AP003086.1	2.06857	0	ENSG00000156508	EEF1A1	4.03216	0	ENSG00000267659	LINC01482	2.35893	0	ENSG00000058866	DGKG	4.29212	0	ENSG00000139219	COL2A1	1.26296	0	ENSG00000254734	AC107973.1	4.28055	0.00987	ENSG00000116991	SIPA1L2	4.05986	0	ENSG00000258754	LINC01579	2.4564	0	ENSG00000232464	Z98949.3
ENSG00000138738	PRDM5	2.66751	0	ENSG00000160867	FGFR4	3.25149	0	ENSG00000143924	EML4	3.00557	0	ENSG00000115593	SMYD1	5.56483	0	ENSG00000156804	FBXO32	2.06273	0	ENSG00000100399	CHADL	4.02892	0.00024	ENSG00000108821	COL1A1	2.34074	0	ENSG00000183067	IGSF5	4.28864	0.00316	ENSG00000179010	MRFAP1	1.25748	0.00675	ENSG00000225783	MIAT	4.27618	0	ENSG00000261478	AC013391.3	4.04926	0.02647	ENSG00000287299	AC012459.1	2.44264	0	ENSG00000109061	MYH1
ENSG00000203727	SAMD5	2.66175	0	ENSG00000121989	ACVR2A	3.23451	0	ENSG00000061455	PRDM6	3.00489	0	ENSG00000287636	AC005229.5	5.56429	0	ENSG00000114251	WNT5A	2.06129	0	ENSG00000154556	SORBS2	3.9912	0	ENSG00000184347	SLIT3	2.33837	0	ENSG00000112539	C6orf118	4.26308	0	ENSG00000089009	RPL6	1.25546	0	ENSG00000288069	AF064866.1	4.27008	0.00611	ENSG00000227640	SOX21-AS1	4.03818	2e-05	ENSG00000196569	LAMA2	2.43999	0	ENSG00000264424	MYH4
ENSG00000087303	NID2	2.66167	0	ENSG00000183091	NEB	3.23041	0	ENSG00000285909	AP002762.2	2.99972	0	ENSG00000164440	TXLNB	5.56164	0	ENSG00000165757	JCAD	2.06108	0	ENSG00000167526	RPL13	3.97368	0	ENSG00000153250	RBMS1	2.33737	0	ENSG00000224243	SOX1-OT	4.25897	0	ENSG00000197061	HIST1H4C	1.24147	0.01437	ENSG00000156475	PPP2R2B	4.25469	0	ENSG00000225811	AL354771.1	4.03223	0	ENSG00000112715	VEGFA	2.43494	0	ENSG00000139044	B4GALNT3
ENSG00000174059	CD34	2.6449	0	ENSG00000172986	GXYLT2	3.23019	0	ENSG00000165966	PDZRN4	2.99875	0	ENSG00000134775	FHOD3	5.54402	0	ENSG00000078098	FAP	2.05272	0	ENSG00000163235	TGFA	3.97222	0.00744	ENSG00000226445	BX322234.1	2.33571	0	ENSG00000227466	AL590783.1	4.25354	0	ENSG00000228474	OST4	1.22752	0.02385	ENSG00000257095	AC084361.1	4.23551	0	ENSG00000148082	SHC3	4.03201	0	ENSG00000135437	RDH5	2.42576	0	ENSG00000235743	AL139231.1
ENSG00000140836	ZFHX3	2.61822	0	ENSG00000197658	SLC22A24	3.22258	0.00151	ENSG00000164616	FBXL21P	2.98147	0	ENSG00000149596	JPH2	5.52483	0	ENSG00000067715	SYT1	2.05019	0	ENSG00000158008	EXTL1	3.96897	2e-05	ENSG00000276107	AC037198.1	2.3356	0	ENSG00000078018	MAP2	4.25114	0	ENSG00000087086	FTL	1.1963	0	ENSG00000198910	L1CAM	4.22773	0	ENSG00000155093	PTPRN2	4.03126	0	ENSG00000105810	CDK6	2.40826	0	ENSG00000245164	LINC00861
ENSG00000183715	OPCML	2.60314	0	ENSG00000153721	CNKSR3	3.21699	0	ENSG00000287949	AC025508.1	2.98117	0.0072	ENSG00000180209	MYLPF	5.52333	0	ENSG00000135111	TBX3	2.04829	0	ENSG00000121005	CRISPLD1	3.96187	0	ENSG00000120217	CD274	2.32617	0.00658	ENSG00000287990	AL358334.4	4.24953	0	ENSG00000182774	RPS17	1.18184	0	ENSG00000150361	KLHL1	4.22543	0	ENSG00000253762	AC069133.1	4.0248	0	ENSG00000168453	HR	2.40727	1e-05	ENSG00000237986	CELF2-AS2
ENSG00000231749	ABCA9-AS1	2.59951	0	ENSG00000237880	LINC01885	3.21101	0	ENSG00000178053	MLF1	2.97831	0	ENSG00000255733	IFNG-AS1	5.51164	0	ENSG00000164591	MYOZ3	2.04646	0.01549	ENSG00000162244	RPL29	3.96038	0	ENSG00000146374	RSPO3	2.30838	0	ENSG00000233611	AC019068.1	4.23797	0	ENSG00000147604	RPL7	1.18147	0	ENSG00000137252	HCRTR2	4.20912	0	ENSG00000250366	TUNAR	3.97998	0	ENSG00000138316	ADAMTS14	2.40369	0	ENSG00000267782	AC022916.4
ENSG00000234810	AL603840.1	2.57277	0	ENSG00000229941	AC012499.1	3.18184	0	ENSG00000035403	VCL	2.97576	0	ENSG00000184343	SRPK3	5.50963	0	ENSG00000159674	SPON2	2.04532	0	ENSG00000110700	RPS13	3.94794	0	ENSG00000157214	STEAP2	2.30623	0	ENSG00000162670	BRINP3	4.23605	0	ENSG00000125743	SNRPD2	1.17836	0.0136	ENSG00000152932	RAB3C	4.20223	0	ENSG00000154764	WNT7A	3.95849	0.00016	ENSG00000175265	GOLGA8A	2.40033	0	ENSG00000224957	LINC01266
ENSG00000189186	DCAF8L2	2.56491	0.00567	ENSG00000058091	CDK14	3.1727	0	ENSG00000285582	AC016042.1	2.97065	0	ENSG00000237121	PIEZO1P2	5.50604	0	ENSG00000138735	PDE5A	2.0326	0	ENSG00000140988	RPS2	3.94784	0	ENSG00000132840	BHMT2	2.30397	0	ENSG00000226476	LINC01748	4.22013	0	ENSG00000166441	RPL27A	1.16095	0	ENSG00000186472	PCLO	4.20054	0	ENSG00000184588	PDE4B	3.94982	0	ENSG00000132964	CDK8	2.39765	0	ENSG00000171310	CHST11
ENSG00000253706	AC011632.1	2.5646	0	ENSG00000082293	COL19A1	3.1701	0	ENSG00000164330	EBF1	2.96668	0	ENSG00000125046	SSUH2	5.50298	0	ENSG00000223351	ZNF385D-AS2	2.03199	0	ENSG00000167642	SPINT2	3.93278	0	ENSG00000227400	AC012501.2	2.30024	0	ENSG00000170017	ALCAM	4.21959	0	ENSG00000130595	TNNT3	1.15988	0.0001	ENSG00000170419	VSTM2A	4.19666	0	ENSG00000183960	KCNH8	3.9304	0	ENSG00000162804	SNED1	2.39659	0	ENSG00000232675	AL121830.1
ENSG00000137809	ITGA11	2.56267	0	ENSG00000145794	MEGF10	3.1537	0	ENSG00000092969	TGFB2	2.96594	0	ENSG00000115221	ITGB6	5.48225	0	ENSG00000119699	TGFB3	2.0308	0	ENSG00000111424	VDR	3.91993	0.00766	ENSG00000203506	RBMS3-AS2	2.29495	0	ENSG00000151834	GABRA2	4.21483	0	ENSG00000116161	CACYBP	1.1398	0.00147	ENSG00000105784	RUNDC3B	4.19277	0	ENSG00000113361	CDH6	3.93029	0	ENSG00000173402	DAG1	2.39549	0	ENSG00000124205	EDN3
ENSG00000153823	PID1	2.56085	0	ENSG00000074181	NOTCH3	3.14765	0	ENSG00000121068	TBX2	2.95576	0.04565	ENSG00000170927	PKHD1	5.48033	0	ENSG00000122644	ARL4A	2.02622	0	ENSG00000172819	RARG	3.91957	0	ENSG00000128016	ZFP36	2.28589	0	ENSG00000082397	EPB41L3	4.21394	0	ENSG00000150991	UBC	1.12559	0	ENSG00000166111	SVOP	4.18389	0	ENSG00000259280	AC018563.1	3.92491	0	ENSG00000078328	RBFOX1	2.37836	0	ENSG00000112183	RBM24
ENSG00000173482	PTPRM	2.55669	0	ENSG00000184349	EFNA5	3.1452	0	ENSG00000240563	L1TD1	2.93879	0	ENSG00000185739	SRL	5.47725	0	ENSG00000164741	DLC1	2.02353	0	ENSG00000111077	TNS2	3.91734	0	ENSG00000242290	ZBTB20-AS5	2.2856	0	ENSG00000198929	NOS1AP	4.21207	0	ENSG00000204628	RACK1	1.12557	0	ENSG00000132872	SYT4	4.17702	0	ENSG00000091129	NRCAM	3.92423	0	ENSG00000179796	LRRC3B	2.37312	0	ENSG00000187185	AC092118.1
ENSG00000112972	HMGCS1	2.55544	0	ENSG00000050767	COL23A1	3.13188	0	ENSG00000286335	AC009230.1	2.92314	0	ENSG00000138347	MYPN	5.47333	0	ENSG00000242290	ZBTB20-AS5	2.01668	0	ENSG00000161016	RPL8	3.90452	0	ENSG00000183722	LHFPL6	2.27346	0	ENSG00000111783	RFX4	4.18888	0	ENSG00000125691	RPL23	1.12388	0	ENSG00000028277	POU2F2	4.16843	0	ENSG00000044524	EPHA3	3.89607	0	ENSG00000198542	ITGBL1	2.36881	0.00022	ENSG00000117245	KIF17
ENSG00000149451	ADAM33	2.55377	0	ENSG00000236920	AL590727.1	3.13181	0	ENSG00000287999	AC097522.2	2.92068	0	ENSG00000265142	MIR133A1HG	5.46521	0	ENSG00000223523	AC092598.1	2.00008	0.00032	ENSG00000279082	LINC01727	3.90252	0.00485	ENSG00000018408	WWTR1	2.27215	0	ENSG00000264026	LINC02003	4.18551	0.01971	ENSG00000159251	ACTC1	1.11477	0	ENSG00000154556	SORBS2	4.16545	0	ENSG00000250156	LINC02060	3.89528	0	ENSG00000074966	TXK	2.36689	0.03162	ENSG00000020577	SAMD4A
ENSG00000156103	MMP16	2.54855	0	ENSG00000113600	C9	3.10786	0	ENSG00000143995	MEIS1	2.91302	0	ENSG00000168334	XIRP1	5.44779	0.00031	ENSG00000156103	MMP16	1.98634	0	ENSG00000177106	EPS8L2	3.90248	0	ENSG00000145147	SLIT2	2.27073	0	ENSG00000151025	GPR158	4.17538	0	ENSG00000196683	TOMM7	1.11365	0.00236	ENSG00000173452	TMEM196	4.13721	0	ENSG00000170390	DCLK2	3.85093	0	ENSG00000132429	POPDC3	2.36354	0.00025	ENSG00000255396	AP000857.1
ENSG00000155011	DKK2	2.53632	0	ENSG00000232385	RPS3AP25	3.10519	0.02213	ENSG00000185565	LSAMP	2.91092	0	ENSG00000243187	CCDC39-AS1	5.42966	0.00958	ENSG00000166033	HTRA1	1.98442	0	ENSG00000164587	RPS14	3.90167	0	ENSG00000171759	PAH	2.26046	0.00179	ENSG00000259218	LINC00928	4.17344	0.01699	ENSG00000147403	RPL10	1.1088	0	ENSG00000077080	ACTL6B	4.13174	0	ENSG00000082556	OPRK1	3.82899	0.00026	ENSG00000105976	MET	2.35781	0	ENSG00000255039	LINC02553
ENSG00000069702	TGFBR3	2.53351	0	ENSG00000170624	SGCD	3.09316	0	ENSG00000237070	AC005550.2	2.90042	0	ENSG00000272736	AC005323.2	5.42643	0	ENSG00000120318	ARAP3	1.97845	0.00724	ENSG00000280114	AL021920.2	3.87331	0.02501	ENSG00000258837	AL133370.1	2.25844	0	ENSG00000123104	ITPR2	4.17127	0	ENSG00000134333	LDHA	1.10755	0	ENSG00000148798	INA	4.1276	0	ENSG00000185046	ANKS1B	3.82765	0	ENSG00000157445	CACNA2D3	2.35377	0	ENSG00000286152	AC096555.1
ENSG00000261570	AC073878.1	2.53138	0	ENSG00000226367	ST7-AS2	3.09227	0	ENSG00000120594	PLXDC2	2.88912	0	ENSG00000162949	CAPN13	5.41004	1e-05	ENSG00000258779	LINC01568	1.97498	0	ENSG00000240972	MIF	3.86674	0	ENSG00000257551	HLX-AS1	2.25772	0.0213	ENSG00000088538	DOCK3	4.14996	0	ENSG00000196091	MYBPC1	1.0718	0.00095	ENSG00000183117	CSMD1	4.11984	0	ENSG00000083067	TRPM3	3.8261	0	ENSG00000197892	KIF13B	2.34791	0	ENSG00000249806	AC139720.1
ENSG00000181722	ZBTB20	2.52786	0	ENSG00000042980	ADAM28	3.08044	0	ENSG00000101825	MXRA5	2.84149	0	ENSG00000218976	AL138725.1	5.4084	0	ENSG00000158859	ADAMTS4	1.97047	0.0452	ENSG00000083845	RPS5	3.85351	0	ENSG00000281344	HELLPAR	2.2518	0	ENSG00000239268	AC092691.1	4.14466	0	ENSG00000100316	RPL3	1.06636	0	ENSG00000162105	SHANK2	4.11672	0	ENSG00000139946	PELI2	3.81111	0	ENSG00000166106	ADAMTS15	2.33737	0	ENSG00000267579	AC104971.2
ENSG00000138448	ITGAV	2.51311	0	ENSG00000151276	MAGI1	3.07901	0	ENSG00000250064	AC097480.1	2.84094	1e-05	ENSG00000168427	KLHL30	5.40587	0	ENSG00000018625	ATP1A2	1.96554	0	ENSG00000158560	DYNC1I1	3.85096	0	ENSG00000007933	FMO3	2.24309	0	ENSG00000170703	TTLL6	4.13876	0	ENSG00000159173	TNNI1	1.0634	0.04211	ENSG00000105613	MAST1	4.11609	0	ENSG00000197934	CYYR1-AS1	3.80947	0	ENSG00000205359	SLCO6A1	2.33114	0.00864	ENSG00000198796	ALPK2
ENSG00000164619	BMPER	2.50764	0	ENSG00000165959	CLMN	3.04717	0	ENSG00000123094	RASSF8	2.82905	0	ENSG00000260477	LINC01584	5.40539	0	ENSG00000174469	CNTNAP2	1.95074	0	ENSG00000197943	PLCG2	3.84867	0	ENSG00000166147	FBN1	2.24065	0	ENSG00000255794	RMST	4.12841	0	ENSG00000185222	TCEAL9	1.04871	0.00546	ENSG00000078328	RBFOX1	4.11408	0	ENSG00000231172	AC007099.1	3.79998	0	ENSG00000132561	MATN2	2.31776	0	ENSG00000175928	LRRN1
ENSG00000011465	DCN	2.5051	0	ENSG00000169554	ZEB2	3.03165	0	ENSG00000138653	NDST4	2.79695	0	ENSG00000130433	CACNG6	5.39659	0	ENSG00000087116	ADAMTS2	1.94948	0	ENSG00000054598	FOXC1	3.84081	0	ENSG00000132170	PPARG	2.23745	0	ENSG00000152578	GRIA4	4.1279	0	ENSG00000122406	RPL5	1.04848	0	ENSG00000015592	STMN4	4.09451	0	ENSG00000135097	MSI1	3.79187	0	ENSG00000112576	CCND3	2.31641	0	ENSG00000070961	ATP2B1
ENSG00000258779	LINC01568	2.50434	0	ENSG00000142233	NTN5	3.03108	0	ENSG00000111885	MAN1A1	2.7781	0	ENSG00000162494	LRRC38	5.38769	0.00029	ENSG00000182185	RAD51B	1.94685	0	ENSG00000198300	PEG3	3.81808	0	ENSG00000244757	AL137024.1	2.23634	0	ENSG00000165995	CACNB2	4.11813	0	ENSG00000254772	EEF1G	1.0438	0	ENSG00000019505	SYT13	4.07172	0.00022	ENSG00000002587	HS3ST1	3.77934	0	ENSG00000084676	NCOA1	2.3068	0	ENSG00000153956	CACNA2D1
ENSG00000188158	NHS	2.50286	0	ENSG00000144057	ST6GAL2	3.01473	0	ENSG00000170345	FOS	2.77567	0	ENSG00000236285	NPM1P8	5.34974	0	ENSG00000112214	FHL5	1.94393	0.04507	ENSG00000105372	RPS19	3.81078	0	ENSG00000147862	NFIB	2.22352	0	ENSG00000180269	GPR139	4.11691	1e-05	ENSG00000127184	COX7C	1.04081	0.00021	ENSG00000102109	PCSK1N	4.07086	0	ENSG00000248627	AC095059.1	3.76152	0.01343	ENSG00000225521	AC005237.1	2.30651	0	ENSG00000108387	SEPTIN4
ENSG00000226272	ARHGAP26-AS1	2.49389	0	ENSG00000187134	AKR1C1	3.01437	0	ENSG00000166960	CCDC178	2.77562	0	ENSG00000158258	CLSTN2	5.34016	0	ENSG00000140836	ZFHX3	1.94037	0	ENSG00000258123	LINC02444	3.8085	0.00537	ENSG00000229240	LINC00710	2.22171	0	ENSG00000101542	CDH20	4.10626	0	ENSG00000145741	BTF3	1.02064	0.0002	ENSG00000161082	CELF5	4.05771	0	ENSG00000114654	EFCC1	3.75421	0	ENSG00000147257	GPC3	2.29451	0	ENSG00000165511	C10orf25
ENSG00000165966	PDZRN4	2.49288	0	ENSG00000023171	GRAMD1B	2.99912	0	ENSG00000140836	ZFHX3	2.77194	0	ENSG00000171056	SOX7	5.33368	0	ENSG00000019144	PHLDB1	1.93876	0	ENSG00000075035	WSCD2	3.77418	0	ENSG00000148175	STOM	2.21892	0	ENSG00000187416	LHFPL3	4.10452	0	ENSG00000167283	ATP5MG	1.00995	0.0013	ENSG00000168830	HTR1E	4.04637	0.01359	ENSG00000155897	ADCY8	3.74862	0	ENSG00000183092	BEGAIN	2.29037	0	ENSG00000141161	UNC45B
ENSG00000248138	AC097515.1	2.48026	0	ENSG00000070601	FRMPD1	2.98575	0	ENSG00000164741	DLC1	2.76057	0	ENSG00000118194	TNNT2	5.3181	0	ENSG00000163568	AIM2	1.93838	0	ENSG00000170891	CYTL1	3.76721	0	ENSG00000221869	CEBPD	2.212	0	ENSG00000124818	OPN5	4.09821	0.03662	ENSG00000119541	VPS4B	-1.00052	0	ENSG00000198010	DLGAP2	4.03208	0	ENSG00000253369	AC022034.3	3.74657	8e-05	ENSG00000249717	AC110760.2	2.27852	2e-05	ENSG00000158457	TSPAN33
ENSG00000067066	SP100	2.47888	0	ENSG00000159176	CSRP1	2.98373	0	ENSG00000067798	NAV3	2.75809	0	ENSG00000135636	DYSF	5.30389	0	ENSG00000033327	GAB2	1.93484	0	ENSG00000171345	KRT19	3.76239	0.00075	ENSG00000258581	AL157871.3	2.20392	0	ENSG00000116141	MARK1	4.09001	0	ENSG00000196850	PPTC7	-1.00078	0.01083	ENSG00000089199	CHGB	4.02802	0	ENSG00000064042	LIMCH1	3.72661	0	ENSG00000108691	CCL2	2.26419	0.00397	ENSG00000269050	AC011455.1
ENSG00000229847	EMX2OS	2.47855	0	ENSG00000178860	MSC	2.97728	0.00609	ENSG00000146233	CYP39A1	2.75455	9e-05	ENSG00000106078	COBL	5.29745	0	ENSG00000286481	AC011246.1	1.9186	0.04954	ENSG00000144331	ZNF385B	3.75708	0	ENSG00000232878	DPYD-AS1	2.20316	0	ENSG00000135525	MAP7	4.08565	0	ENSG00000162419	GMEB1	-1.00129	0.00142	ENSG00000158458	NRG2	4.02668	0	ENSG00000254138	AC113386.1	3.71196	0	ENSG00000075213	SEMA3A	2.26071	0	ENSG00000128313	APOL5
ENSG00000258666	AL157871.4	2.47581	0	ENSG00000165359	INTS6L	2.9751	0	ENSG00000076716	GPC4	2.7489	0	ENSG00000170681	CAVIN4	5.29519	0	ENSG00000233695	GAS6-AS1	1.90878	0.00277	ENSG00000177600	RPLP2	3.74547	0	ENSG00000109686	SH3D19	2.20123	0	ENSG00000140519	RHCG	4.06829	0	ENSG00000066117	SMARCD1	-1.00132	1e-05	ENSG00000145934	TENM2	4.02565	0	ENSG00000185942	NKAIN3	3.69067	0	ENSG00000168769	TET2	2.23963	0	ENSG00000124831	LRRFIP1
ENSG00000242290	ZBTB20-AS5	2.4651	0	ENSG00000253891	AC023202.1	2.97376	0.00134	ENSG00000091136	LAMB1	2.74839	0	ENSG00000162688	AGL	5.28859	0	ENSG00000112715	VEGFA	1.90267	0	ENSG00000198242	RPL23A	3.7452	0	ENSG00000091986	CCDC80	2.19662	0	ENSG00000225649	AC064875.1	4.06607	0	ENSG00000166529	ZSCAN21	-1.00188	0.01259	ENSG00000137261	KIAA0319	4.01984	0.00017	ENSG00000231107	LINC01508	3.68918	0.0077	ENSG00000136546	SCN7A	2.23594	0	ENSG00000213305	HNRNPCP6
ENSG00000107736	CDH23	2.46487	0	ENSG00000064309	CDON	2.9639	0	ENSG00000147655	RSPO2	2.74132	0	ENSG00000285155	AC092153.1	5.28236	0	ENSG00000017427	IGF1	1.89254	0	ENSG00000167996	FTH1	3.73539	0	ENSG00000067066	SP100	2.19392	0	ENSG00000259713	AC013391.2	4.03054	0	ENSG00000125503	PPP1R12C	-1.00194	0.00413	ENSG00000085563	ABCB1	4.00526	0	ENSG00000286412	AC007682.1	3.67995	4e-05	ENSG00000152583	SPARCL1	2.23107	0	ENSG00000276291	FRG1HP
ENSG00000122507	BBS9	2.4643	0	ENSG00000196218	RYR1	2.94922	0	ENSG00000149591	TAGLN	2.7359	0	ENSG00000142661	MYOM3	5.27318	0	ENSG00000154175	ABI3BP	1.88948	0	ENSG00000197594	ENPP1	3.73516	0	ENSG00000137801	THBS1	2.1896	0	ENSG00000172461	FUT9	4.02027	0	ENSG00000180447	GAS1	-1.00225	0.00303	ENSG00000235026	DPP10-AS1	3.9989	0.00456	ENSG00000168772	CXXC4	3.66037	0	ENSG00000159216	RUNX1	2.22798	0	ENSG00000250740	AC109361.2
ENSG00000286679	AC073225.1	2.46396	9e-05	ENSG00000253496	AC011586.2	2.94393	0	ENSG00000236466	AL035670.1	2.72805	1e-05	ENSG00000118407	FILIP1	5.23493	0	ENSG00000163297	ANTXR2	1.88535	0	ENSG00000125398	SOX9	3.72786	0	ENSG00000187098	MITF	2.17932	0	ENSG00000134769	DTNA	4.01206	0	ENSG00000162738	VANGL2	-1.00234	0.04406	ENSG00000232825	AL445433.2	3.99431	0.00815	ENSG00000143995	MEIS1	3.65936	0	ENSG00000118491	ZC2HC1B	2.2202	0	ENSG00000154553	PDLIM3
ENSG00000144218	AFF3	2.45625	0	ENSG00000287268	AL050350.1	2.9304	0	ENSG00000151617	EDNRA	2.72098	0	ENSG00000286896	AC112236.3	5.22611	0	ENSG00000232053	AC078845.1	1.88271	0.01755	ENSG00000110693	SOX6	3.72414	0	ENSG00000267461	AC079210.1	2.17663	0.0004	ENSG00000170558	CDH2	4.00681	0	ENSG00000171953	ATPAF2	-1.00265	0.03287	ENSG00000233581	AC069155.1	3.98806	0.00014	ENSG00000139318	DUSP6	3.65115	0	ENSG00000161791	FMNL3	2.21773	0	ENSG00000167680	SEMA6B
ENSG00000244706	AC026353.1	2.44397	0	ENSG00000258754	LINC01579	2.92938	0	ENSG00000106829	TLE4	2.72084	0	ENSG00000245864	MEF2C-AS2	5.21077	0	ENSG00000254366	AC062004.1	1.87977	0	ENSG00000147655	RSPO2	3.72275	0	ENSG00000196954	CASP4	2.17231	0.0366	ENSG00000155511	GRIA1	4.00347	0	ENSG00000113595	TRIM23	-1.00269	0	ENSG00000139970	RTN1	3.986	0	ENSG00000108379	WNT3	3.64873	0	ENSG00000130203	APOE	2.2166	0	ENSG00000239474	KLHL41
ENSG00000267659	LINC01482	2.44059	0	ENSG00000254561	AP003393.1	2.92463	0.00796	ENSG00000163520	FBLN2	2.7125	0	ENSG00000133454	MYO18B	5.20792	0	ENSG00000235770	LINC00607	1.8664	0.01333	ENSG00000183098	GPC6	3.71264	0	ENSG00000118515	SGK1	2.15848	0	ENSG00000124126	PREX1	3.99191	0	ENSG00000126778	SIX1	-1.00269	0	ENSG00000185666	SYN3	3.98571	0	ENSG00000272763	AC103702.2	3.63793	0.0405	ENSG00000169432	SCN9A	2.21101	0	ENSG00000287274	AL627232.1
ENSG00000149633	KIAA1755	2.431	0	ENSG00000240175	MAGI1-AS1	2.91435	0	ENSG00000154127	UBASH3B	2.70879	0	ENSG00000180914	OXTR	5.20485	0	ENSG00000136603	SKIL	1.85751	0	ENSG00000189171	S100A13	3.71092	0	ENSG00000170500	LONRF2	2.15671	0	ENSG00000255968	AC024145.1	3.95216	0	ENSG00000196961	AP2A1	-1.00278	0.00062	ENSG00000285548	AC068725.1	3.97971	0	ENSG00000105894	PTN	3.61455	0	ENSG00000277851	LINC02391	2.20749	0	ENSG00000145832	SLC25A48
ENSG00000205403	CFI	2.42278	0	ENSG00000248307	LINC00616	2.88936	0.01369	ENSG00000251680	AC008591.1	2.70626	0	ENSG00000264490	BX640514.1	5.19709	0.03907	ENSG00000286313	AL360178.1	1.85571	0	ENSG00000063177	RPL18	3.70986	0	ENSG00000154227	CERS3	2.15272	0	ENSG00000254138	AC113386.1	3.94615	0	ENSG00000135596	MICAL1	-1.00286	0.01421	ENSG00000122254	HS3ST2	3.96296	0	ENSG00000103449	SALL1	3.61373	0	ENSG00000245213	AC105285.1	2.20171	1e-05	ENSG00000116191	RALGPS2
ENSG00000178607	ERN1	2.42253	0	ENSG00000239922	AC092958.1	2.88759	0	ENSG00000146648	EGFR	2.70289	0	ENSG00000100678	SLC8A3	5.19453	0	ENSG00000113721	PDGFRB	1.8444	0	ENSG00000142534	RPS11	3.69851	0	ENSG00000147202	DIAPH2	2.15262	0	ENSG00000070748	CHAT	3.94005	0.03924	ENSG00000005100	DHX33	-1.00325	0.00119	ENSG00000130558	OLFM1	3.96041	0	ENSG00000184486	POU3F2	3.60141	0	ENSG00000153012	LGI2	2.1999	0.00033	ENSG00000160179	ABCG1
ENSG00000263952	AP005120.1	2.41713	0	ENSG00000255247	NECTIN1-AS1	2.88736	0	ENSG00000126016	AMOT	2.70007	0	ENSG00000156265	MAP3K7CL	5.19206	0	ENSG00000236373	LINC02653	1.84253	2e-05	ENSG00000189058	APOD	3.68384	0.03575	ENSG00000169946	ZFPM2	2.14465	0	ENSG00000135063	FAM189A2	3.92919	0	ENSG00000031698	SARS	-1.00331	0	ENSG00000144285	SCN1A	3.94819	0	ENSG00000231688	RPL21P43	3.59595	0	ENSG00000206190	ATP10A	2.19936	0	ENSG00000234173	AL353784.1
ENSG00000113580	NR3C1	2.41616	0	ENSG00000196562	SULF2	2.88558	0	ENSG00000167460	TPM4	2.69743	0	ENSG00000162598	C1orf87	5.18873	0	ENSG00000147202	DIAPH2	1.84114	0	ENSG00000141469	SLC14A1	3.67638	0	ENSG00000261115	TMEM178B	2.14328	0	ENSG00000113361	CDH6	3.9045	0	ENSG00000186432	KPNA4	-1.00339	0	ENSG00000157542	KCNJ6	3.94711	0	ENSG00000108018	SORCS1	3.57872	0	ENSG00000151062	CACNA2D4	2.19485	0.01904	ENSG00000268055	AC067969.1
ENSG00000198108	CHSY3	2.41406	0	ENSG00000264232	LINC01916	2.87749	0	ENSG00000288105	AC117461.1	2.69017	0	ENSG00000172508	CARNS1	5.15941	0	ENSG00000011028	MRC2	1.8341	0	ENSG00000089157	RPLP0	3.66858	0	ENSG00000033170	FUT8	2.14202	0	ENSG00000100033	PRODH	3.89773	0.00296	ENSG00000196821	ILRUN	-1.00371	0	ENSG00000166206	GABRB3	3.94348	0	ENSG00000056487	PHF21B	3.56547	0	ENSG00000258498	DIO3OS	2.19408	0	ENSG00000259803	SLC22A31
ENSG00000245648	AC022075.1	2.41188	0	ENSG00000250103	PANCR	2.87129	0.00031	ENSG00000046889	PREX2	2.68944	0	ENSG00000005981	ASB4	5.15433	0	ENSG00000115414	FN1	1.82909	0	ENSG00000164142	FAM160A1	3.64766	0	ENSG00000154102	C16orf74	2.13504	0.00105	ENSG00000176771	NCKAP5	3.88869	0	ENSG00000181404	WASHC1	-1.004	0.02341	ENSG00000176769	TCERG1L	3.92524	0	ENSG00000130396	AFDN	3.56541	0	ENSG00000175161	CADM2	2.19222	0	ENSG00000133069	TMCC2
ENSG00000141837	CACNA1A	2.41078	0	ENSG00000182901	RGS7	2.86339	0	ENSG00000162591	MEGF6	2.68753	0	ENSG00000235568	NFAM1	5.14775	0	ENSG00000265972	TXNIP	1.82268	3e-05	ENSG00000163171	CDC42EP3	3.64432	0	ENSG00000249236	AC008892.1	2.13321	0	ENSG00000225811	AL354771.1	3.87165	0	ENSG00000138279	ANXA7	-1.00413	0.00012	ENSG00000153233	PTPRR	3.91628	0	ENSG00000255241	AP005436.2	3.56311	0	ENSG00000152127	MGAT5	2.18695	0	ENSG00000165507	DEPP1
ENSG00000144821	MYH15	2.41021	0	ENSG00000136546	SCN7A	2.83968	0	ENSG00000112769	LAMA4	2.68549	0	ENSG00000225613	LINCMD1	5.14075	0	ENSG00000285898	AC007317.1	1.82252	0.00147	ENSG00000147403	RPL10	3.6441	0	ENSG00000137809	ITGA11	2.12771	0	ENSG00000255571	MIR9-3HG	3.86976	0	ENSG00000060688	SNRNP40	-1.00422	0	ENSG00000236283	AC019197.1	3.90755	0	ENSG00000286152	AC096555.1	3.56292	0	ENSG00000135862	LAMC1	2.18676	0	ENSG00000248671	ALG1L9P
ENSG00000118263	KLF7	2.40884	0	ENSG00000151474	FRMD4A	2.8119	0	ENSG00000134954	ETS1	2.68447	0	ENSG00000108405	P2RX1	5.12624	0	ENSG00000171992	SYNPO	1.81916	0	ENSG00000166794	PPIB	3.63134	0	ENSG00000138738	PRDM5	2.12734	0	ENSG00000233639	PANTR1	3.86281	0	ENSG00000173210	ABLIM3	-1.00515	0.00395	ENSG00000133169	BEX1	3.90722	0	ENSG00000178445	GLDC	3.55698	0	ENSG00000165300	SLITRK5	2.16892	2e-05	ENSG00000224059	HSPA8P16
ENSG00000124212	PTGIS	2.40694	0	ENSG00000282381	AC104073.4	2.80455	0	ENSG00000203506	RBMS3-AS2	2.67499	0	ENSG00000077009	NMRK2	5.11999	0	ENSG00000011465	DCN	1.81795	0	ENSG00000161970	RPL26	3.625	0	ENSG00000145349	CAMK2D	2.11457	0	ENSG00000164434	FABP7	3.85909	0	ENSG00000102805	CLN5	-1.00523	0	ENSG00000157005	SST	3.9064	0.00937	ENSG00000233729	NCKAP5-AS1	3.5421	0	ENSG00000129757	CDKN1C	2.16514	0	ENSG00000186638	KIF24
ENSG00000169306	IL1RAPL1	2.40096	0	ENSG00000154309	DISP1	2.80435	0	ENSG00000145506	NKD2	2.65993	0	ENSG00000155886	SLC24A2	5.09582	0	ENSG00000183087	GAS6	1.81455	0	ENSG00000138669	PRKG2	3.6192	0	ENSG00000164741	DLC1	2.11439	0	ENSG00000113645	WWC1	3.85763	0	ENSG00000185475	TMEM179B	-1.00579	0.00209	ENSG00000233452	STXBP5-AS1	3.90605	0	ENSG00000258039	AC117377.1	3.53683	0.00028	ENSG00000135272	MDFIC	2.15833	0	ENSG00000237720	AC011995.2
ENSG00000196932	TMEM26	2.38363	0	ENSG00000184999	SLC22A10	2.79668	0.00049	ENSG00000175471	MCTP1	2.65855	0	ENSG00000229175	LINC00382	5.09213	0	ENSG00000146648	EGFR	1.8116	0	ENSG00000103489	XYLT1	3.61086	0	ENSG00000104213	PDGFRL	2.11436	0	ENSG00000249106	AC097537.1	3.85732	0	ENSG00000263072	ZNF213-AS1	-1.00596	0.00047	ENSG00000170396	ZNF804A	3.90362	0	ENSG00000165185	KIAA1958	3.53541	0	ENSG00000164674	SYTL3	2.15715	0	ENSG00000099260	PALMD
ENSG00000235419	AC010149.1	2.3835	5e-05	ENSG00000135604	STX11	2.79557	0.00167	ENSG00000158966	CACHD1	2.65665	0	ENSG00000148677	ANKRD1	5.08684	0	ENSG00000232973	CYP1B1-AS1	1.81086	0	ENSG00000109475	RPL34	3.60303	0	ENSG00000145692	BHMT	2.11168	0	ENSG00000157103	SLC6A1	3.84302	0	ENSG00000116521	SCAMP3	-1.00599	0.01037	ENSG00000133878	DUSP26	3.90139	0.00266	ENSG00000105855	ITGB8	3.5227	0	ENSG00000132359	RAP1GAP2	2.1567	0	ENSG00000048740	CELF2
ENSG00000213809	KLRK1	2.37523	0	ENSG00000258631	AC110023.1	2.78646	0	ENSG00000170017	ALCAM	2.65456	0	ENSG00000231246	AL445426.1	5.08635	0	ENSG00000162407	PLPP3	1.81081	0	ENSG00000186468	RPS23	3.58982	0	ENSG00000170345	FOS	2.11011	0	ENSG00000259417	CTXND1	3.82784	0.00031	ENSG00000204580	DDR1	-1.00727	0.00243	ENSG00000139973	SYT16	3.88628	0	ENSG00000142611	PRDM16	3.51155	0	ENSG00000228430	AL162726.3	2.13297	0.02731	ENSG00000157152	SYN2
ENSG00000133106	EPSTI1	2.37402	0	ENSG00000088387	DOCK9	2.776	0	ENSG00000006283	CACNA1G	2.64565	0	ENSG00000151320	AKAP6	5.06036	0	ENSG00000120341	SEC16B	1.81053	0	ENSG00000112175	BMP5	3.58109	0	ENSG00000162733	DDR2	2.10957	0	ENSG00000113594	LIFR	3.8276	0	ENSG00000079332	SAR1A	-1.00756	0	ENSG00000256948	AC026369.3	3.86534	0.03778	ENSG00000287069	AC061958.1	3.49465	0	ENSG00000128918	ALDH1A2	2.13081	0	ENSG00000286951	AL356113.1
ENSG00000151388	ADAMTS12	2.36966	0	ENSG00000249203	LINC02224	2.76842	0	ENSG00000169071	ROR2	2.63741	0	ENSG00000158022	TRIM63	5.05227	0	ENSG00000106034	CPED1	1.80561	0	ENSG00000170889	RPS9	3.57712	0	ENSG00000113580	NR3C1	2.10213	0	ENSG00000226869	LHFPL3-AS1	3.82346	0	ENSG00000226965	AC073114.1	-1.00784	0.01816	ENSG00000198797	BRINP2	3.86273	1e-05	ENSG00000166265	CYYR1	3.49038	0	ENSG00000172348	RCAN2	2.1023	0	ENSG00000250244	AC010307.4
ENSG00000244227	LRRC77P	2.36822	0	ENSG00000017483	SLC38A5	2.76717	0	ENSG00000228222	AC073050.1	2.63052	0	ENSG00000010282	HHATL	5.03757	0	ENSG00000134533	RERG	1.80154	0	ENSG00000122026	RPL21	3.57532	0	ENSG00000182752	PAPPA	2.10028	0	ENSG00000142408	CACNG8	3.81778	0	ENSG00000143384	MCL1	-1.00824	0	ENSG00000178235	SLITRK1	3.85518	0.0134	ENSG00000172493	AFF1	3.47572	0	ENSG00000099954	CECR2	2.09196	0	ENSG00000138347	MYPN
ENSG00000067113	PLPP1	2.36764	0	ENSG00000102678	FGF9	2.76508	0	ENSG00000197959	DNM3	2.62683	0	ENSG00000163380	LMOD3	5.03386	0	ENSG00000134321	RSAD2	1.79886	0.04982	ENSG00000172349	IL16	3.57036	1e-05	ENSG00000163359	COL6A3	2.09966	0	ENSG00000244694	PTCHD4	3.8101	0	ENSG00000115183	TANC1	-1.00915	0	ENSG00000236279	CLEC2L	3.85292	0.00885	ENSG00000254622	NAV2-AS4	3.47425	0	ENSG00000203808	BVES-AS1	2.06826	0.00125	ENSG00000163492	CCDC141
ENSG00000280241	AC079298.3	2.35167	0	ENSG00000121310	ECHDC2	2.75326	0	ENSG00000050555	LAMC3	2.62074	0	ENSG00000232271	AL096799.1	5.03106	0	ENSG00000277829	AL031651.2	1.79651	0	ENSG00000171863	RPS7	3.56766	0	ENSG00000135842	NIBAN1	2.09958	0	ENSG00000232287	SLC6A1-AS1	3.78196	0	ENSG00000155100	OTUD6B	-1.00929	0.00066	ENSG00000101349	PAK5	3.84888	0	ENSG00000237807	AC022034.1	3.47235	0.00019	ENSG00000179242	CDH4	2.0571	0	ENSG00000203867	RBM20
ENSG00000080503	SMARCA2	2.35081	0	ENSG00000167992	VWCE	2.7527	0	ENSG00000158352	SHROOM4	2.61866	0	ENSG00000146809	ASB15	5.02238	0	ENSG00000007237	GAS7	1.79198	0	ENSG00000156482	RPL30	3.56569	0	ENSG00000240680	AC016831.4	2.09802	0	ENSG00000140538	NTRK3	3.76515	0	ENSG00000243147	MRPL33	-1.00935	0	ENSG00000171435	KSR2	3.84802	0	ENSG00000167614	TTYH1	3.46728	0	ENSG00000082196	C1QTNF3	2.05555	0	ENSG00000231933	Z98949.1
ENSG00000123358	NR4A1	2.34832	0	ENSG00000254031	AC022858.1	2.74693	0	ENSG00000243620	AC092957.1	2.6157	0	ENSG00000203740	METTL11B	5.01521	2e-05	ENSG00000172985	SH3RF3	1.78824	0	ENSG00000204628	RACK1	3.56544	0	ENSG00000182463	TSHZ2	2.09763	0	ENSG00000285588	AL160254.1	3.74959	0	ENSG00000050130	JKAMP	-1.0096	0	ENSG00000151320	AKAP6	3.84467	0	ENSG00000253992	AC103726.2	3.46277	0	ENSG00000134215	VAV3	2.04998	0	ENSG00000185739	SRL
ENSG00000285454	AC111006.1	2.34455	0.01957	ENSG00000234567	AL024497.2	2.73939	0	ENSG00000240666	MME-AS1	2.6145	0.00559	ENSG00000197614	MFAP5	4.99323	0.01751	ENSG00000087303	NID2	1.78597	0	ENSG00000188846	RPL14	3.56027	0	ENSG00000141753	IGFBP4	2.09427	0	ENSG00000134222	PSRC1	3.7469	0	ENSG00000101391	CDK5RAP1	-1.01004	6e-05	ENSG00000140090	SLC24A4	3.84117	0	ENSG00000178662	CSRNP3	3.4596	0	ENSG00000250979	AC022905.1	2.03457	0.01895	ENSG00000164093	PITX2
ENSG00000258114	AC005871.2	2.34184	0.0079	ENSG00000146592	CREB5	2.73643	0	ENSG00000120549	KIAA1217	2.60373	0	ENSG00000104369	JPH1	4.99223	0	ENSG00000280241	AC079298.3	1.78328	0	ENSG00000145425	RPS3A	3.55962	0	ENSG00000232046	LINC01798	2.09319	0	ENSG00000253880	AC009435.1	3.74352	0.00035	ENSG00000145545	SRD5A1	-1.01107	0.03257	ENSG00000164853	UNCX	3.83721	8e-05	ENSG00000136960	ENPP2	3.45855	0	ENSG00000286313	AL360178.1	2.03447	0	ENSG00000262179	MYMX
ENSG00000164741	DLC1	2.32947	0	ENSG00000187122	SLIT1	2.73465	0	ENSG00000154654	NCAM2	2.59369	0	ENSG00000271901	AL161716.1	4.96426	0	ENSG00000223949	ROR1-AS1	1.78071	0	ENSG00000173812	EIF1	3.55707	0	ENSG00000169136	ATF5	2.09272	0	ENSG00000139364	TMEM132B	3.7322	0	ENSG00000101557	USP14	-1.01187	0	ENSG00000157680	DGKI	3.83692	0	ENSG00000256083	AC090673.1	3.45377	0	ENSG00000101670	LIPG	2.03289	2e-05	ENSG00000010438	PRSS3
ENSG00000077092	RARB	2.31581	0	ENSG00000141391	PRELID3A	2.7246	0	ENSG00000140937	CDH11	2.57669	0	ENSG00000283504	AC006974.1	4.95727	0.00226	ENSG00000228203	RNF144A-AS1	1.77582	0.00385	ENSG00000198755	RPL10A	3.55624	0	ENSG00000109625	CPZ	2.09271	0.04544	ENSG00000259754	AC092078.2	3.72975	0.02359	ENSG00000141098	GFOD2	-1.01222	0.00393	ENSG00000224223	VSTM2A-OT1	3.83569	0.01012	ENSG00000151952	TMEM132D	3.45072	0	ENSG00000214357	NEURL1B	2.00968	0.02401	ENSG00000068903	SIRT2
ENSG00000169071	ROR2	2.30657	0	ENSG00000223542	AL024497.1	2.72094	0	ENSG00000149256	TENM4	2.57501	0	ENSG00000170807	LMOD2	4.95295	0	ENSG00000262655	SPON1	1.77508	0	ENSG00000163682	RPL9	3.54466	0	ENSG00000256947	AP002518.2	2.09136	1e-05	ENSG00000154655	L3MBTL4	3.72537	0	ENSG00000155561	NUP205	-1.01262	0	ENSG00000184545	DUSP8	3.83551	0	ENSG00000250062	AC104827.1	3.44914	0	ENSG00000135605	TEC	1.99694	1e-05	ENSG00000237174	AL445465.1
ENSG00000273002	AL355388.2	2.30352	0.00021	ENSG00000169116	PARM1	2.69136	0	ENSG00000249669	CARMN	2.56378	0	ENSG00000251574	AC099520.1	4.94793	0	ENSG00000112936	C7	1.77492	0	ENSG00000234840	LINC01239	3.54405	0.00021	ENSG00000155792	DEPTOR	2.08856	0	ENSG00000168658	VWA3B	3.68942	0	ENSG00000113638	TTC33	-1.01277	2e-05	ENSG00000184226	PCDH9	3.83328	0	ENSG00000110092	CCND1	3.44861	0	ENSG00000206052	DOK6	1.99445	0	ENSG00000163947	ARHGEF3
ENSG00000182621	PLCB1	2.29671	0	ENSG00000138829	FBN2	2.68088	0	ENSG00000064309	CDON	2.5623	0	ENSG00000225806	AL121917.1	4.9234	0	ENSG00000213809	KLRK1	1.77425	0.00116	ENSG00000182492	BGN	3.53943	0	ENSG00000111799	COL12A1	2.08769	0	ENSG00000113742	CPEB4	3.6842	0	ENSG00000156928	MALSU1	-1.01334	0	ENSG00000188674	C2orf80	3.82569	0.02054	ENSG00000286068	AC010974.2	3.43856	0	ENSG00000229140	CCDC26	1.98955	0	ENSG00000179447	AL049647.1
ENSG00000151012	SLC7A11	2.29294	0	ENSG00000106025	TSPAN12	2.67272	0	ENSG00000136205	TNS3	2.55738	0	ENSG00000248514	AC008443.4	4.90429	0.02407	ENSG00000136052	SLC41A2	1.77372	0	ENSG00000157734	SNX22	3.51951	0.00024	ENSG00000154237	LRRK1	2.08505	0	ENSG00000148948	LRRC4C	3.67981	0	ENSG00000075914	EXOSC7	-1.01343	0.00019	ENSG00000234021	AL596451.1	3.82165	0	ENSG00000124126	PREX1	3.43217	0	ENSG00000226197	AL583785.1	1.96481	0	ENSG00000132688	NES
ENSG00000123094	RASSF8	2.28981	0	ENSG00000136492	BRIP1	2.67129	0	ENSG00000152936	LMNTD1	2.54432	0.00742	ENSG00000225358	MIPEPP1	4.90334	0.00027	ENSG00000259275	AC087477.2	1.77308	0.00059	ENSG00000267193	AC023421.2	3.50751	0.02006	ENSG00000140092	FBLN5	2.08015	0	ENSG00000136160	EDNRB	3.67645	0	ENSG00000166783	MARF1	-1.01354	0	ENSG00000225619	MYT1L-AS1	3.81421	0.00207	ENSG00000164171	ITGA2	3.43127	0	ENSG00000241749	RPSAP52	1.95776	0.01753	ENSG00000150907	FOXO1
ENSG00000237074	AL596218.1	2.28947	0	ENSG00000124749	COL21A1	2.65804	0	ENSG00000230630	DNM3OS	2.5427	0	ENSG00000153956	CACNA2D1	4.9016	0	ENSG00000148516	ZEB1	1.77276	0	ENSG00000197747	S100A10	3.50105	0	ENSG00000149131	SERPING1	2.07853	0	ENSG00000286811	AL353138.1	3.66979	0	ENSG00000049656	CLPTM1L	-1.01384	0.01685	ENSG00000077279	DCX	3.80468	0	ENSG00000033122	LRRC7	3.42574	0	ENSG00000181722	ZBTB20	1.95559	0	ENSG00000262223	AC110285.1
ENSG00000251003	ZFPM2-AS1	2.27913	0	ENSG00000163431	LMOD1	2.62373	0	ENSG00000048052	HDAC9	2.53616	0	ENSG00000126882	FAM78A	4.89193	0	ENSG00000102034	ELF4	1.76988	0.01661	ENSG00000168913	ENHO	3.4874	0.00882	ENSG00000168610	STAT3	2.07773	0	ENSG00000154764	WNT7A	3.66417	0.0003	ENSG00000071859	FAM50A	-1.01401	0.00011	ENSG00000112232	KHDRBS2	3.80367	0	ENSG00000233101	HOXB-AS3	3.41335	0	ENSG00000185532	PRKG1	1.95472	0	ENSG00000142634	EFHD2
ENSG00000162599	NFIA	2.27739	0	ENSG00000002745	WNT16	2.62109	0	ENSG00000140285	FGF7	2.52469	0	ENSG00000259620	AC016987.1	4.89087	0	ENSG00000249937	LINC02223	1.76558	0	ENSG00000008988	RPS20	3.47496	0	ENSG00000271774	AL109930.1	2.07234	0	ENSG00000170390	DCLK2	3.65337	0	ENSG00000133612	AGAP3	-1.01407	2e-05	ENSG00000174938	SEZ6L2	3.79889	0	ENSG00000134121	CHL1	3.40884	0	ENSG00000113448	PDE4D	1.95127	0	ENSG00000168743	NPNT
ENSG00000147862	NFIB	2.27586	0	ENSG00000139734	DIAPH3	2.61602	0	ENSG00000257228	AC090531.1	2.52256	0	ENSG00000166592	RRAD	4.88769	0	ENSG00000101265	RASSF2	1.76282	0	ENSG00000078295	ADCY2	3.46454	0	ENSG00000259609	AC027807.1	2.07112	0.02658	ENSG00000153944	MSI2	3.63988	0	ENSG00000198252	STYX	-1.01494	0.04801	ENSG00000108309	RUNDC3A	3.79588	0.02215	ENSG00000104044	OCA2	3.40587	0	ENSG00000173926	MARCH3	1.94774	0	ENSG00000248318	AC104958.1
ENSG00000162849	KIF26B	2.26322	0	ENSG00000144227	NXPH2	2.60941	0	ENSG00000135269	TES	2.52012	0	ENSG00000184544	DHRS7C	4.88017	1e-05	ENSG00000259847	LINC02126	1.75766	0.00344	ENSG00000115419	GLS	3.46048	0	ENSG00000148737	TCF7L2	2.06183	0	ENSG00000234661	CHL1-AS1	3.63603	0	ENSG00000128050	PAICS	-1.01498	0	ENSG00000174576	NPAS4	3.79366	0.03534	ENSG00000163545	NUAK2	3.38831	1e-05	ENSG00000104321	TRPA1	1.93062	0	ENSG00000129116	PALLD
ENSG00000125945	ZNF436	2.26082	0	ENSG00000140937	CDH11	2.60681	0	ENSG00000179820	MYADM	2.51314	0	ENSG00000167549	CORO6	4.87725	0	ENSG00000166482	MFAP4	1.75167	0	ENSG00000124145	SDC4	3.45158	0.00872	ENSG00000164574	GALNT10	2.05852	0	ENSG00000155897	ADCY8	3.63424	0	ENSG00000008952	SEC62	-1.01597	0	ENSG00000249853	HS3ST5	3.78894	0	ENSG00000179314	WSCD1	3.38361	0	ENSG00000117643	MAN1C1	1.93024	0	ENSG00000163029	SMC6
ENSG00000286693	AC105230.1	2.26076	0	ENSG00000128573	FOXP2	2.59768	0	ENSG00000108001	EBF3	2.51219	0	ENSG00000141161	UNC45B	4.87468	0	ENSG00000125844	RRBP1	1.74733	0	ENSG00000148303	RPL7A	3.44631	0	ENSG00000189099	PRSS48	2.05723	0	ENSG00000154654	NCAM2	3.63026	0	ENSG00000072682	P4HA2	-1.01635	0	ENSG00000242593	AC006148.1	3.78647	0	ENSG00000074527	NTN4	3.37849	0	ENSG00000242759	LINC00882	1.92589	0	ENSG00000196811	CHRNG
ENSG00000163694	RBM47	2.25491	0	ENSG00000248165	AC110760.1	2.59598	0	ENSG00000145808	ADAMTS19	2.50275	0	ENSG00000214415	GNAT3	4.86914	0	ENSG00000285090	AC002074.1	1.74491	0	ENSG00000229117	RPL41	3.44446	0	ENSG00000272243	AL356277.3	2.0535	0	ENSG00000250877	AC095056.1	3.62983	0	ENSG00000166822	TMEM170A	-1.01643	0.03574	ENSG00000225206	MIR137HG	3.78103	0	ENSG00000265751	AC015878.1	3.37679	0	ENSG00000198947	DMD	1.92199	0	ENSG00000154310	TNIK
ENSG00000184828	ZBTB7C	2.24997	0	ENSG00000051341	POLQ	2.59408	0	ENSG00000156395	SORCS3	2.50202	0	ENSG00000242759	LINC00882	4.84808	0	ENSG00000197712	FAM114A1	1.73729	0	ENSG00000137393	RNF144B	3.44349	0	ENSG00000151388	ADAMTS12	2.04468	0	ENSG00000110436	SLC1A2	3.61004	0	ENSG00000162980	ARL5A	-1.01647	0	ENSG00000143469	SYT14	3.76677	0	ENSG00000157851	DPYSL5	3.376	0	ENSG00000080573	COL5A3	1.91604	0	ENSG00000170873	MTSS1
ENSG00000169136	ATF5	2.24436	0	ENSG00000172179	PRL	2.58794	0.0001	ENSG00000267337	LINC01478	2.4998	0.00603	ENSG00000230943	LINC02541	4.84599	5e-05	ENSG00000231718	LINC02789	1.73675	0.01659	ENSG00000142676	RPL11	3.43904	0	ENSG00000259430	CERS3-AS1	2.04419	0	ENSG00000139915	MDGA2	3.60747	0	ENSG00000153879	CEBPG	-1.01703	7e-05	ENSG00000114279	FGF12	3.76113	0	ENSG00000172461	FUT9	3.3748	0	ENSG00000169129	AFAP1L2	1.9088	0	ENSG00000155657	TTN
ENSG00000234263	AL024508.1	2.24343	0	ENSG00000248210	LINC02355	2.58551	0.04204	ENSG00000064666	CNN2	2.49616	0	ENSG00000138435	CHRNA1	4.84493	0	ENSG00000165424	ZCCHC24	1.7364	0	ENSG00000256995	AC084816.1	3.43696	0	ENSG00000166979	EVA1C	2.04113	0	ENSG00000138670	RASGEF1B	3.59855	0	ENSG00000154721	JAM2	-1.01758	0	ENSG00000167654	ATCAY	3.76094	0	ENSG00000286980	AC020584.1	3.37026	0	ENSG00000041982	TNC	1.90693	0	ENSG00000256824	AP000721.2
ENSG00000227681	AL033504.1	2.24231	0	ENSG00000004866	ST7	2.57471	0	ENSG00000139263	LRIG3	2.48253	0	ENSG00000130598	TNNI2	4.8335	0	ENSG00000186007	LEMD1	1.72976	0.00037	ENSG00000100316	RPL3	3.4316	0	ENSG00000238273	AC108058.1	2.03449	0	ENSG00000131941	RHPN2	3.55871	0	ENSG00000062485	CS	-1.01793	0	ENSG00000155980	KIF5A	3.75597	0	ENSG00000095587	TLL2	3.36598	0	ENSG00000100077	GRK3	1.90667	0	ENSG00000260423	LINC02367
ENSG00000183722	LHFPL6	2.24213	0	ENSG00000053328	METTL24	2.56997	0	ENSG00000086300	SNX10	2.47884	0	ENSG00000154358	OBSCN	4.83044	0	ENSG00000041982	TNC	1.7261	0	ENSG00000142541	RPL13A	3.42926	0	ENSG00000134352	IL6ST	2.0328	0	ENSG00000256463	SALL3	3.54804	0	ENSG00000114480	GBE1	-1.01795	0	ENSG00000176204	LRRTM4	3.74006	0	ENSG00000286811	AL353138.1	3.35798	0	ENSG00000205056	LINC02397	1.89441	0	ENSG00000259351	AC015914.1
ENSG00000257319	AC008127.1	2.24204	0.00068	ENSG00000075568	TMEM131	2.56952	0	ENSG00000183580	FBXL7	2.47753	0	ENSG00000177238	TRIM72	4.82975	0	ENSG00000188641	DPYD	1.72092	0	ENSG00000266524	GDF10	3.42537	0	ENSG00000027644	INSRR	2.0325	0.03162	ENSG00000250407	AC008728.1	3.54556	0.00039	ENSG00000099194	SCD	-1.01928	4e-05	ENSG00000198597	ZNF536	3.73982	0	ENSG00000227279	AC110015.1	3.35645	0	ENSG00000206159	GYG2P1	1.88444	0	ENSG00000261786	AC006058.1
ENSG00000171132	PRKCE	2.23901	0	ENSG00000075651	PLD1	2.55245	0	ENSG00000213694	S1PR3	2.47257	0	ENSG00000248713	C4orf54	4.8216	0	ENSG00000123243	ITIH5	1.71543	0	ENSG00000253642	AF279873.3	3.41382	0.00413	ENSG00000173068	BNC2	2.0311	0	ENSG00000233735	AL359918.2	3.54302	1e-05	ENSG00000115446	UNC50	-1.01934	0.01021	ENSG00000110887	DAO	3.73189	0.0452	ENSG00000166450	PRTG	3.35092	0	ENSG00000107719	PALD1	1.87851	0	ENSG00000100628	ASB2
ENSG00000197321	SVIL	2.23376	0	ENSG00000076356	PLXNA2	2.53539	0	ENSG00000122641	INHBA	2.46645	0	ENSG00000164309	CMYA5	4.81128	0	ENSG00000185567	AHNAK2	1.7147	0.00981	ENSG00000177954	RPS27	3.41167	0	ENSG00000133424	LARGE1	2.01809	0	ENSG00000285636	AL450163.1	3.5123	0	ENSG00000182287	AP1S2	-1.02023	0.01468	ENSG00000122787	AKR1D1	3.73145	0.00818	ENSG00000145934	TENM2	3.31885	0	ENSG00000164125	GASK1B	1.87556	0	ENSG00000227356	LINC00866
ENSG00000087116	ADAMTS2	2.2332	0	ENSG00000179242	CDH4	2.53346	0	ENSG00000174482	LINGO2	2.4544	0	ENSG00000170279	C7orf33	4.80666	0	ENSG00000142920	AZIN2	1.70561	0	ENSG00000115268	RPS15	3.40832	0	ENSG00000171223	JUNB	2.01574	0	ENSG00000002587	HS3ST1	3.50334	0	ENSG00000182871	COL18A1	-1.02034	1e-05	ENSG00000156959	LHFPL4	3.7287	0	ENSG00000140538	NTRK3	3.30671	0	ENSG00000283122	HYMAI	1.86703	0	ENSG00000151952	TMEM132D
ENSG00000145675	PIK3R1	2.23189	0	ENSG00000119866	BCL11A	2.5333	0	ENSG00000224875	AC083949.1	2.44956	0.03629	ENSG00000008517	IL32	4.8052	0	ENSG00000173077	DEC1	1.68895	0	ENSG00000134419	RPS15A	3.40093	0	ENSG00000185215	TNFAIP2	2.0062	0	ENSG00000103449	SALL1	3.50322	0	ENSG00000129696	TTI2	-1.02041	0	ENSG00000124785	NRN1	3.72235	0	ENSG00000120093	HOXB3	3.30338	0	ENSG00000231172	AC007099.1	1.86049	0.00824	ENSG00000130940	CASZ1
ENSG00000197712	FAM114A1	2.23065	0	ENSG00000133687	TMTC1	2.53047	0	ENSG00000129116	PALLD	2.44633	0	ENSG00000138193	PLCE1	4.80333	0	ENSG00000237234	Z99289.1	1.68395	0	ENSG00000198807	PAX9	3.38648	0	ENSG00000075651	PLD1	1.99985	0	ENSG00000116745	RPE65	3.4927	0.0001	ENSG00000112210	RAB23	-1.02053	0.01063	ENSG00000072041	SLC6A15	3.72231	0	ENSG00000287777	AL161851.2	3.30256	0.00064	ENSG00000245904	AC025164.1	1.85714	3e-05	ENSG00000225613	LINCMD1
ENSG00000154263	ABCA10	2.22762	0	ENSG00000109061	MYH1	2.52751	0	ENSG00000288079	AC026329.1	2.44191	0	ENSG00000178104	PDE4DIP	4.80049	0	ENSG00000272243	AL356277.3	1.68152	0	ENSG00000105193	RPS16	3.38522	0	ENSG00000226380	AC016831.1	1.99882	0.00222	ENSG00000233840	PCDH9-AS4	3.49144	0	ENSG00000167967	E4F1	-1.02056	0.00151	ENSG00000164418	GRIK2	3.70703	0	ENSG00000128652	HOXD3	3.30099	0	ENSG00000172572	PDE3A	1.85446	0	ENSG00000153283	CD96
ENSG00000135318	NT5E	2.22598	0	ENSG00000066382	MPPED2	2.51952	0	ENSG00000107249	GLIS3	2.43898	0	ENSG00000285784	AL353595.1	4.79622	0.00026	ENSG00000237438	CECR7	1.67232	0	ENSG00000287949	AC025508.1	3.3785	7e-05	ENSG00000162631	NTNG1	1.99402	0	ENSG00000079215	SLC1A3	3.48945	0	ENSG00000234545	FAM133B	-1.02069	0	ENSG00000117600	PLPPR4	3.70639	0	ENSG00000167081	PBX3	3.29827	0	ENSG00000185010	F8	1.85073	0.0175	ENSG00000119906	SLF2
ENSG00000251179	TMEM92-AS1	2.22003	0.00014	ENSG00000197299	BLM	2.51277	0	ENSG00000074590	NUAK1	2.43379	0	ENSG00000239440	LINC02008	4.78105	0	ENSG00000271774	AL109930.1	1.66696	0	ENSG00000137818	RPLP1	3.36609	0	ENSG00000138639	ARHGAP24	1.99255	0	ENSG00000184486	POU3F2	3.48499	0	ENSG00000159592	GPBP1L1	-1.02072	0	ENSG00000228624	HDAC2-AS2	3.69859	0	ENSG00000111249	CUX2	3.29097	0	ENSG00000074181	NOTCH3	1.84645	0	ENSG00000135596	MICAL1
ENSG00000163297	ANTXR2	2.21904	0	ENSG00000246662	LINC00535	2.51144	0	ENSG00000078098	FAP	2.43193	0	ENSG00000100170	SLC5A1	4.76956	0.01224	ENSG00000249378	LINC01060	1.66029	0	ENSG00000143947	RPS27A	3.35544	0	ENSG00000116132	PRRX1	1.99152	0	ENSG00000285971	AC023095.1	3.48393	0	ENSG00000162928	PEX13	-1.02124	3e-05	ENSG00000121904	CSMD2	3.69844	0	ENSG00000226053	LINC01776	3.2903	0.00651	ENSG00000145536	ADAMTS16	1.83201	0	ENSG00000065361	ERBB3
ENSG00000081803	CADPS2	2.21902	0	ENSG00000164674	SYTL3	2.50531	0	ENSG00000120708	TGFBI	2.42867	0	ENSG00000233117	LINC00702	4.76776	0.00033	ENSG00000144619	CNTN4	1.65754	0	ENSG00000175445	LPL	3.3554	0.00302	ENSG00000049540	ELN	1.98968	0	ENSG00000179603	GRM8	3.48113	0	ENSG00000157191	NECAP2	-1.02153	0.00044	ENSG00000102452	NALCN	3.69753	0	ENSG00000257986	LINC02306	3.28551	0	ENSG00000158528	PPP1R9A	1.8292	0	ENSG00000138379	MSTN
ENSG00000224063	AC007319.1	2.21513	0	ENSG00000286685	AL158077.2	2.49291	0	ENSG00000182168	UNC5C	2.42675	0	ENSG00000251471	AC016933.1	4.76187	0	ENSG00000148180	GSN	1.65363	0	ENSG00000089009	RPL6	3.35063	0	ENSG00000115641	FHL2	1.9878	0	ENSG00000100557	CCDC198	3.46031	0	ENSG00000170464	DNAJC18	-1.0217	0.00182	ENSG00000164398	ACSL6	3.69525	0	ENSG00000259483	AL355073.1	3.26703	0.02761	ENSG00000254560	BBOX1-AS1	1.827	0	ENSG00000121989	ACVR2A
ENSG00000262655	SPON1	2.21431	0	ENSG00000229751	AC044781.1	2.49181	0	ENSG00000169760	NLGN1	2.42435	0	ENSG00000068615	REEP1	4.74676	0	ENSG00000067066	SP100	1.6513	0	ENSG00000197958	RPL12	3.33587	0	ENSG00000150687	PRSS23	1.98227	0	ENSG00000288088	AL606923.2	3.45905	8e-05	ENSG00000095380	NANS	-1.02187	0.01083	ENSG00000162374	ELAVL4	3.68137	0	ENSG00000128512	DOCK4	3.26653	0	ENSG00000225649	AC064875.1	1.81353	0.00273	ENSG00000070601	FRMPD1
ENSG00000148516	ZEB1	2.21104	0	ENSG00000203867	RBM20	2.48764	0	ENSG00000285664	AL139317.5	2.41608	0	ENSG00000169436	COL22A1	4.73329	0	ENSG00000177694	NAALADL2	1.64756	0	ENSG00000198918	RPL39	3.33387	0	ENSG00000144642	RBMS3	1.9791	0	ENSG00000106341	PPP1R17	3.45206	0.00042	ENSG00000090581	GNPTG	-1.02195	0	ENSG00000152822	GRM1	3.67648	0.00431	ENSG00000269416	LINC01224	3.26399	0.0404	ENSG00000148154	UGCG	1.80872	0	ENSG00000158560	DYNC1I1
ENSG00000228035	NGF-AS1	2.20612	0	ENSG00000127586	CHTF18	2.48493	0	ENSG00000231160	KLF3-AS1	2.39896	0	ENSG00000255772	LINC01479	4.72932	0	ENSG00000026559	KCNG1	1.64639	0.01202	ENSG00000138326	RPS24	3.30875	0	ENSG00000164236	ANKRD33B	1.97578	0	ENSG00000149403	GRIK4	3.44549	0	ENSG00000141959	PFKL	-1.02202	0.00027	ENSG00000116147	TNR	3.66859	1e-05	ENSG00000251294	AC091885.2	3.26367	0	ENSG00000141441	GAREM1	1.80139	0	ENSG00000162745	OLFML2B
ENSG00000154258	ABCA9	2.20478	0	ENSG00000129151	BBOX1	2.475	0	ENSG00000064692	SNCAIP	2.39509	0	ENSG00000172164	SNTB1	4.72799	0	ENSG00000222009	BTBD19	1.64572	0.00211	ENSG00000149806	FAU	3.28876	0	ENSG00000151067	CACNA1C	1.97315	0	ENSG00000115339	GALNT3	3.44152	0	ENSG00000092020	PPP2R3C	-1.02208	0	ENSG00000107295	SH3GL2	3.66723	0	ENSG00000244694	PTCHD4	3.24724	0	ENSG00000115461	IGFBP5	1.79799	0	ENSG00000167664	TMIGD2
ENSG00000249035	CLMAT3	2.20422	0	ENSG00000179796	LRRC3B	2.47256	0	ENSG00000261586	AC068987.3	2.38811	0	ENSG00000168743	NPNT	4.71829	0	ENSG00000274565	AC080038.1	1.6365	0.02484	ENSG00000100300	TSPO	3.27851	0	ENSG00000258498	DIO3OS	1.96433	0	ENSG00000181449	SOX2	3.43868	0	ENSG00000105705	SUGP1	-1.02251	0.00359	ENSG00000162670	BRINP3	3.66042	0	ENSG00000254377	MIR124-2HG	3.24671	0	ENSG00000132122	SPATA6	1.79707	0	ENSG00000118194	TNNT2
ENSG00000283238	MIR1245B	2.19901	0.02974	ENSG00000003096	KLHL13	2.4713	0	ENSG00000184349	EFNA5	2.37263	0	ENSG00000239828	AC063944.1	4.7179	0	ENSG00000159216	RUNX1	1.63442	0	ENSG00000109472	CPE	3.27759	0	ENSG00000285520	AL353586.1	1.95885	0	ENSG00000145934	TENM2	3.42944	0	ENSG00000130066	SAT1	-1.02276	0	ENSG00000157064	NMNAT2	3.65379	0	ENSG00000152932	RAB3C	3.24431	0	ENSG00000173077	DEC1	1.79432	0	ENSG00000231040	LINC01911
ENSG00000250722	SELENOP	2.19679	0	ENSG00000185942	NKAIN3	2.47129	0	ENSG00000203727	SAMD5	2.37029	0	ENSG00000082438	COBLL1	4.71461	0	ENSG00000111801	BTN3A3	1.63404	0.02399	ENSG00000221983	UBA52	3.25906	0	ENSG00000080503	SMARCA2	1.94693	0	ENSG00000108947	EFNB3	3.42623	0	ENSG00000123091	RNF11	-1.02311	3e-05	ENSG00000177679	SRRM3	3.65178	0	ENSG00000175497	DPP10	3.24337	0	ENSG00000180628	PCGF5	1.79304	0	ENSG00000244004	AC097493.2
ENSG00000137959	IFI44L	2.1967	0	ENSG00000080709	KCNN2	2.46613	0	ENSG00000101333	PLCB4	2.36613	0	ENSG00000181856	SLC2A4	4.71196	1e-05	ENSG00000197442	MAP3K5	1.62852	0	ENSG00000145592	RPL37	3.25295	0	ENSG00000151692	RNF144A	1.94661	0	ENSG00000228222	AC073050.1	3.42507	0	ENSG00000251562	MALAT1	-1.02317	0	ENSG00000155511	GRIA1	3.64866	0	ENSG00000153404	PLEKHG4B	3.2327	0	ENSG00000146648	EGFR	1.79272	0	ENSG00000236242	MYO16-AS1
ENSG00000235947	EGOT	2.19097	0	ENSG00000127152	BCL11B	2.46601	0	ENSG00000152217	SETBP1	2.35914	0	ENSG00000091482	SMPX	4.70261	0	ENSG00000156687	UNC5D	1.61952	0	ENSG00000251493	FOXD1	3.24919	1e-05	ENSG00000150347	ARID5B	1.94575	0	ENSG00000162873	KLHDC8A	3.42476	0	ENSG00000228409	CCT6P1	-1.02385	0.04163	ENSG00000146352	CLVS2	3.63588	0	ENSG00000250337	PURPL	3.23074	0.00025	ENSG00000081320	STK17B	1.79016	0	ENSG00000150275	PCDH15
ENSG00000286629	AC005803.1	2.19055	0	ENSG00000011105	TSPAN9	2.4595	0	ENSG00000055813	CCDC85A	2.35481	0	ENSG00000265399	AP005329.2	4.69862	0	ENSG00000165475	CRYL1	1.61544	0	ENSG00000243678	NME2	3.24247	0	ENSG00000155849	ELMO1	1.94497	0	ENSG00000178568	ERBB4	3.42125	0	ENSG00000205302	SNX2	-1.02402	0	ENSG00000225427	LINC00331	3.63076	0.00347	ENSG00000119969	HELLS	3.22716	0	ENSG00000213468	FIRRE	1.78843	0	ENSG00000175920	DOK7
ENSG00000151789	ZNF385D	2.18714	0	ENSG00000139146	SINHCAF	2.45716	0	ENSG00000198795	ZNF521	2.34728	0	ENSG00000282882	AC027045.2	4.69204	0	ENSG00000234810	AL603840.1	1.6125	0	ENSG00000142937	RPS8	3.24102	0	ENSG00000223884	AC068481.1	1.9306	0	ENSG00000105605	CACNG7	3.39583	0	ENSG00000118971	CCND2	-1.02409	0	ENSG00000147488	ST18	3.62906	0	ENSG00000175745	NR2F1	3.22709	0	ENSG00000055732	MCOLN3	1.78745	0.01154	ENSG00000255167	AC090857.2
ENSG00000123838	C4BPA	2.18411	2e-05	ENSG00000227294	AC016994.1	2.45121	0	ENSG00000151067	CACNA1C	2.34437	0	ENSG00000109452	INPP4B	4.6815	0	ENSG00000204291	COL15A1	1.61055	0	ENSG00000182195	LDOC1	3.2299	0.00182	ENSG00000168016	TRANK1	1.92603	0	ENSG00000134532	SOX5	3.39178	0	ENSG00000137996	RTCA	-1.02426	0.00016	ENSG00000107742	SPOCK2	3.60879	0	ENSG00000126733	DACH2	3.22407	0	ENSG00000121210	TMEM131L	1.78723	0	ENSG00000084676	NCOA1
ENSG00000188641	DPYD	2.18244	0	ENSG00000223911	AC009480.1	2.45055	0	ENSG00000116132	PRRX1	2.3412	0	ENSG00000067191	CACNB1	4.66991	0	ENSG00000104361	NIPAL2	1.60796	0	ENSG00000176171	BNIP3	3.22388	0	ENSG00000108001	EBF3	1.91031	0	ENSG00000066468	FGFR2	3.38416	0	ENSG00000070770	CSNK2A2	-1.02536	1e-05	ENSG00000011677	GABRA3	3.60695	0	ENSG00000182263	FIGN	3.2132	0	ENSG00000112419	PHACTR2	1.78276	0	ENSG00000286168	AC024937.3
ENSG00000287081	AC104656.1	2.17628	0.00035	ENSG00000185008	ROBO2	2.4411	0	ENSG00000286746	AL590807.1	2.33813	0	ENSG00000173210	ABLIM3	4.65931	0	ENSG00000144857	BOC	1.60775	0	ENSG00000154265	ABCA5	3.22104	0	ENSG00000141338	ABCA8	1.9092	0	ENSG00000173805	HAP1	3.37805	0	ENSG00000143079	CTTNBP2NL	-1.02588	0	ENSG00000196361	ELAVL3	3.60637	0	ENSG00000104267	CA2	3.21243	0.01052	ENSG00000133687	TMTC1	1.77546	0	ENSG00000076356	PLXNA2
ENSG00000223884	AC068481.1	2.17178	0	ENSG00000159423	ALDH4A1	2.44099	0	ENSG00000237234	Z99289.1	2.33555	0	ENSG00000250159	AC106791.1	4.65393	0	ENSG00000233608	TWIST2	1.60633	0	ENSG00000231317	AC091812.1	3.2097	0.01678	ENSG00000224259	LINC01133	1.90477	0	ENSG00000129244	ATP1B2	3.37484	0	ENSG00000272758	AC083798.2	-1.02609	0	ENSG00000254377	MIR124-2HG	3.60183	0	ENSG00000263146	LINC01896	3.20558	0	ENSG00000139668	WDFY2	1.77213	0	ENSG00000109063	MYH3
ENSG00000203506	RBMS3-AS2	2.16859	0	ENSG00000140470	ADAMTS17	2.43516	0	ENSG00000224394	GPC6-AS2	2.32759	0	ENSG00000233896	PDYN-AS1	4.65095	0.00309	ENSG00000185404	SP140L	1.60297	0	ENSG00000249803	AC112178.1	3.19735	0.00972	ENSG00000186340	THBS2	1.90287	0	ENSG00000163873	GRIK3	3.36601	0	ENSG00000118496	FBXO30	-1.02617	0.00818	ENSG00000264589	MAPT-AS1	3.60182	1e-05	ENSG00000123892	RAB38	3.19832	0	ENSG00000254129	AC108449.1	1.77113	0.00046	ENSG00000166619	BLCAP
ENSG00000120658	ENOX1	2.16787	0	ENSG00000198732	SMOC1	2.4327	0	ENSG00000158270	COLEC12	2.32443	0	ENSG00000198336	MYL4	4.63379	0	ENSG00000245648	AC022075.1	1.60163	0.00029	ENSG00000114391	RPL24	3.18144	0	ENSG00000109861	CTSC	1.89518	0	ENSG00000266846	AP001021.3	3.36506	0	ENSG00000103160	HSDL1	-1.02641	0.02236	ENSG00000273079	GRIN2B	3.59881	0	ENSG00000144857	BOC	3.19564	0	ENSG00000185559	DLK1	1.75772	0	ENSG00000171365	CLCN5
ENSG00000146674	IGFBP3	2.16701	0	ENSG00000072657	TRHDE	2.41424	0	ENSG00000271584	LINC02550	2.32396	0.00235	ENSG00000157119	KLHL40	4.63016	0	ENSG00000121440	PDZRN3	1.60139	0	ENSG00000265681	RPL17	3.17819	0	ENSG00000117152	RGS4	1.89511	0.00719	ENSG00000231566	LINC02595	3.36036	0.00449	ENSG00000166598	HSP90B1	-1.02653	0	ENSG00000149571	KIRREL3	3.59664	0	ENSG00000287828	AL354743.2	3.19035	0.00018	ENSG00000178764	ZHX2	1.75595	0	ENSG00000105251	SHD
ENSG00000287303	AP006248.6	2.16635	0.02803	ENSG00000226919	AL365184.1	2.41265	7e-05	ENSG00000142871	CCN1	2.3132	0	ENSG00000117115	PADI2	4.59686	0	ENSG00000039537	C6	1.6	0.00032	ENSG00000258663	AL117190.2	3.13248	0	ENSG00000114698	PLSCR4	1.88853	0	ENSG00000184408	KCND2	3.33656	0	ENSG00000272736	AC005323.2	-1.02665	0.01562	ENSG00000177103	DSCAML1	3.58719	0	ENSG00000049130	KITLG	3.18857	0	ENSG00000288054	AL360178.2	1.75248	1e-05	ENSG00000130449	ZSWIM6
ENSG00000141338	ABCA8	2.16567	0	ENSG00000109265	KIAA1211	2.40256	0	ENSG00000258779	LINC01568	2.3115	0	ENSG00000129682	FGF13	4.58652	0	ENSG00000144369	FAM171B	1.59892	0	ENSG00000250320	AC113383.1	3.12728	0	ENSG00000235947	EGOT	1.88706	0.00559	ENSG00000189337	KAZN	3.33387	0	ENSG00000163166	IWS1	-1.02671	0	ENSG00000182674	KCNB2	3.58244	0	ENSG00000102290	PCDH11X	3.18679	0	ENSG00000102349	KLF8	1.74084	0.04748	ENSG00000170035	UBE2E3
ENSG00000156427	FGF18	2.16532	0	ENSG00000249806	AC139720.1	2.40107	0	ENSG00000116106	EPHA4	2.31102	0	ENSG00000174403	MIR1-1HG-AS1	4.58147	0	ENSG00000229727	AC013460.1	1.59645	0.00254	ENSG00000198948	MFAP3L	3.11705	0	ENSG00000245532	NEAT1	1.88638	0	ENSG00000175267	VWA3A	3.33182	0	ENSG00000084072	PPIE	-1.02689	0.00792	ENSG00000055813	CCDC85A	3.58101	0	ENSG00000040731	CDH10	3.18656	0	ENSG00000225458	AL049812.2	1.74029	0.02039	ENSG00000258913	LINC02691
ENSG00000115594	IL1R1	2.16337	0	ENSG00000253362	AC012400.1	2.39625	0.00023	ENSG00000180139	ACTA2-AS1	2.3109	0.01077	ENSG00000162390	ACOT11	4.5696	0	ENSG00000145685	LHFPL2	1.59508	0	ENSG00000198542	ITGBL1	3.11497	0	ENSG00000162599	NFIA	1.88632	0	ENSG00000039068	CDH1	3.32441	0	ENSG00000177479	ARIH2	-1.02701	0	ENSG00000286979	AC005234.2	3.57946	0.03086	ENSG00000134376	CRB1	3.18416	0	ENSG00000006327	TNFRSF12A	1.73901	0.00028	ENSG00000187994	RINL
ENSG00000157613	CREB3L1	2.16263	0	ENSG00000226965	AC073114.1	2.38909	0	ENSG00000188153	COL4A5	2.30864	0	ENSG00000173442	EHBP1L1	4.56244	0	ENSG00000144821	MYH15	1.59328	0	ENSG00000231873	AC099560.1	3.10983	0.02895	ENSG00000245275	SAP30L-AS1	1.884	0	ENSG00000225279	AL121987.1	3.31683	0.00116	ENSG00000071626	DAZAP1	-1.02717	1e-05	ENSG00000234445	FGF14-AS1	3.57848	0.00022	ENSG00000253236	LINC02143	3.18006	0	ENSG00000169439	SDC2	1.73889	0	ENSG00000156535	CD109
ENSG00000135750	KCNK1	2.15171	0	ENSG00000196139	AKR1C3	2.38566	0.02566	ENSG00000187800	PEAR1	2.30794	0	ENSG00000196811	CHRNG	4.54537	0	ENSG00000122507	BBS9	1.59159	0	ENSG00000182899	RPL35A	3.10696	0	ENSG00000144619	CNTN4	1.88385	0	ENSG00000135363	LMO2	3.31441	0.00021	ENSG00000129255	MPDU1	-1.02751	0.02437	ENSG00000136750	GAD2	3.57766	0	ENSG00000136720	HS6ST1	3.17871	0	ENSG00000152953	STK32B	1.73387	0	ENSG00000280560	LINC01374
ENSG00000223351	ZNF385D-AS2	2.14861	0	ENSG00000053438	NNAT	2.3808	0	ENSG00000286458	AC083870.1	2.30653	0	ENSG00000178568	ERBB4	4.53974	0	ENSG00000155011	DKK2	1.58819	0	ENSG00000149273	RPS3	3.09897	0	ENSG00000149633	KIAA1755	1.88372	0	ENSG00000234428	AC023051.1	3.30946	0	ENSG00000158604	TMED4	-1.02796	1e-05	ENSG00000110786	PTPN5	3.57116	0	ENSG00000109339	MAPK10	3.17437	0	ENSG00000088448	ANKRD10	1.73119	0	ENSG00000170175	CHRNB1
ENSG00000196159	FAT4	2.14715	0	ENSG00000153820	SPHKAP	2.38016	0	ENSG00000287997	AL354950.3	2.30566	0	ENSG00000145949	MYLK4	4.53688	0	ENSG00000136010	ALDH1L2	1.58568	0	ENSG00000233927	RPS28	3.09814	0	ENSG00000106034	CPED1	1.88191	0	ENSG00000147036	LANCL3	3.28761	0.00687	ENSG00000102401	ARMCX3	-1.02802	0	ENSG00000122012	SV2C	3.56908	0	ENSG00000276644	DACH1	3.173	0	ENSG00000236107	SCN1A-AS1	1.72955	0	ENSG00000145626	UGT3A1
ENSG00000229240	LINC00710	2.145	0	ENSG00000144741	SLC25A26	2.37198	0	ENSG00000128512	DOCK4	2.30022	0	ENSG00000188549	CCDC9B	4.53658	0.00076	ENSG00000109667	SLC2A9	1.58556	0.00741	ENSG00000188643	S100A16	3.09574	0.03086	ENSG00000188313	PLSCR1	1.87531	0	ENSG00000178445	GLDC	3.28091	0	ENSG00000182533	CAV3	-1.02851	0	ENSG00000175497	DPP10	3.55935	0	ENSG00000286934	AC027251.1	3.16736	0	ENSG00000147145	LPAR4	1.72448	0	ENSG00000080345	RIF1
ENSG00000152977	ZIC1	2.14434	0	ENSG00000000005	TNMD	2.37124	5e-05	ENSG00000100344	PNPLA3	2.29628	0	ENSG00000083454	P2RX5	4.5196	0	ENSG00000169306	IL1RAPL1	1.58428	0	ENSG00000269699	ZIM2	3.09406	7e-05	ENSG00000077943	ITGA8	1.87454	0	ENSG00000127241	MASP1	3.28064	1e-05	ENSG00000188033	ZNF490	-1.02885	0	ENSG00000005108	THSD7A	3.55745	0	ENSG00000166689	PLEKHA7	3.1496	0	ENSG00000227954	TARID	1.71298	0	ENSG00000143171	RXRG
ENSG00000123609	NMI	2.14338	0	ENSG00000234091	AL157392.2	2.36961	0	ENSG00000067082	KLF6	2.28364	0	ENSG00000286003	AC110992.1	4.51391	1e-05	ENSG00000006128	TAC1	1.58296	0	ENSG00000131469	RPL27	3.08058	0	ENSG00000067113	PLPP1	1.87246	0	ENSG00000257060	AC091078.1	3.27883	0	ENSG00000106299	WASL	-1.02911	0	ENSG00000186479	RGS7BP	3.55365	0	ENSG00000169862	CTNND2	3.13699	0	ENSG00000103335	PIEZO1	1.70598	0	ENSG00000237298	TTN-AS1
ENSG00000130164	LDLR	2.1398	0	ENSG00000079102	RUNX1T1	2.36778	0	ENSG00000196159	FAT4	2.27656	0	ENSG00000070808	CAMK2A	4.51127	0	ENSG00000113140	SPARC	1.58203	0	ENSG00000122406	RPL5	3.08048	0	ENSG00000070193	FGF10	1.86162	0	ENSG00000143995	MEIS1	3.27263	0	ENSG00000025039	RRAGD	-1.02934	0.01433	ENSG00000136944	LMX1B	3.55295	0	ENSG00000259845	HERC2P10	3.12906	0	ENSG00000185046	ANKS1B	1.70581	0	ENSG00000264672	SEPTIN4-AS1
ENSG00000152910	CNTNAP4	2.13733	0	ENSG00000219249	AMZ2P2	2.36697	0.00014	ENSG00000167772	ANGPTL4	2.27468	0	ENSG00000175084	DES	4.5109	0	ENSG00000180875	GREM2	1.57537	0	ENSG00000137801	THBS1	3.0803	0	ENSG00000174059	CD34	1.86115	0.00015	ENSG00000155052	CNTNAP5	3.27131	0	ENSG00000119446	RBM18	-1.02947	0.03968	ENSG00000267707	AC015961.2	3.5488	0	ENSG00000271904	AC091826.2	3.1273	0	ENSG00000156049	GNA14	1.70347	0.00077	ENSG00000147573	TRIM55
ENSG00000187955	COL14A1	2.13266	0	ENSG00000140015	KCNH5	2.35933	0	ENSG00000121440	PDZRN3	2.26846	0	ENSG00000197905	TEAD4	4.50721	0	ENSG00000008441	NFIX	1.57421	0	ENSG00000223403	MEG9	3.07999	0.0003	ENSG00000111962	UST	1.85879	0	ENSG00000196358	NTNG2	3.26944	0.01108	ENSG00000007866	TEAD3	-1.02959	0.00016	ENSG00000184905	TCEAL2	3.54427	3e-05	ENSG00000110693	SOX6	3.12395	0	ENSG00000139154	AEBP2	1.69344	0	ENSG00000286810	AL513128.3
ENSG00000260916	CCPG1	2.12878	0	ENSG00000152767	FARP1	2.35124	0	ENSG00000113578	FGF1	2.2645	0	ENSG00000104879	CKM	4.49184	0	ENSG00000226149	AL356124.1	1.57361	0	ENSG00000166441	RPL27A	3.07735	0	ENSG00000231373	GNA14-AS1	1.8582	0	ENSG00000184304	PRKD1	3.25553	0	ENSG00000095564	BTAF1	-1.02979	0	ENSG00000139915	MDGA2	3.54382	0	ENSG00000285835	AP000676.5	3.1156	0	ENSG00000107317	PTGDS	1.68332	0.02445	ENSG00000061337	LZTS1
ENSG00000108950	FAM20A	2.12632	0	ENSG00000166206	GABRB3	2.35085	0	ENSG00000224057	EGFR-AS1	2.26442	0.00879	ENSG00000237626	AL161629.1	4.48058	9e-05	ENSG00000267659	LINC01482	1.57339	0	ENSG00000181163	NPM1	3.07407	0	ENSG00000136235	GPNMB	1.85757	0	ENSG00000248627	AC095059.1	3.24634	0.04997	ENSG00000117360	PRPF3	-1.0298	0	ENSG00000280870	AC233296.1	3.53563	0	ENSG00000147509	RGS20	3.10591	0	ENSG00000152402	GUCY1A2	1.68042	0	ENSG00000272078	AL139423.1
ENSG00000250602	AC093535.1	2.12457	0	ENSG00000049323	LTBP1	2.3505	0	ENSG00000187546	AGMO	2.264	0.01092	ENSG00000092054	MYH7	4.47282	0.00086	ENSG00000124788	ATXN1	1.56619	0	ENSG00000136942	RPL35	3.05699	0	ENSG00000228035	NGF-AS1	1.85533	0	ENSG00000151812	SLC35F4	3.23689	0	ENSG00000124535	WRNIP1	-1.03016	2e-05	ENSG00000112379	ARFGEF3	3.52512	0	ENSG00000115457	IGFBP2	3.10266	0	ENSG00000111962	UST	1.67749	0	ENSG00000035664	DAPK2
ENSG00000101955	SRPX	2.12019	0	ENSG00000120802	TMPO	2.34834	0	ENSG00000105717	PBX4	2.26333	0	ENSG00000173641	HSPB7	4.4664	0.00071	ENSG00000124225	PMEPA1	1.56504	0	ENSG00000111678	C12orf57	3.05033	0	ENSG00000135750	KCNK1	1.85264	0	ENSG00000235363	SNRPGP10	3.23465	0	ENSG00000101150	TPD52L2	-1.03026	0.003	ENSG00000130287	NCAN	3.52493	0	ENSG00000253693	AC008415.1	3.0963	0	ENSG00000198729	PPP1R14C	1.65255	0.00331	ENSG00000215704	CELA2B
ENSG00000121361	KCNJ8	2.11908	0.00073	ENSG00000072163	LIMS2	2.33275	0	ENSG00000180263	FGD6	2.26318	0	ENSG00000253619	AC068413.1	4.45697	0	ENSG00000247809	NR2F2-AS1	1.56443	0	ENSG00000197555	SIPA1L1	3.04513	0	ENSG00000173221	GLRX	1.83228	0	ENSG00000204128	C2orf72	3.23152	0.01922	ENSG00000237765	FAM200B	-1.03124	0.00889	ENSG00000125851	PCSK2	3.52187	0	ENSG00000189337	KAZN	3.09494	0	ENSG00000114126	TFDP2	1.65056	0	ENSG00000137869	CYP19A1
ENSG00000155875	SAXO1	2.11024	0	ENSG00000237986	CELF2-AS2	2.33134	0	ENSG00000196549	MME	2.26213	0	ENSG00000078814	MYH7B	4.43887	0	ENSG00000135541	AHI1	1.55954	0	ENSG00000140264	SERF2	3.02993	0	ENSG00000136010	ALDH1L2	1.82966	0	ENSG00000111728	ST8SIA1	3.22977	0	ENSG00000139726	DENR	-1.03132	0	ENSG00000168824	NSG1	3.5188	0	ENSG00000287912	AP003464.1	3.09281	0	ENSG00000237596	AL138828.1	1.64908	0	ENSG00000110422	HIPK3
ENSG00000269113	TRABD2B	2.10553	0	ENSG00000048740	CELF2	2.32453	0	ENSG00000259370	AC103740.1	2.26052	0	ENSG00000112186	CAP2	4.42775	0	ENSG00000255248	MIR100HG	1.55924	0	ENSG00000197756	RPL37A	3.01	0	ENSG00000243715	CACNA2D3-AS1	1.82852	7e-05	ENSG00000197977	ELOVL2	3.22704	0	ENSG00000100678	SLC8A3	-1.03148	0.001	ENSG00000234377	OBI1-AS1	3.51341	0	ENSG00000117069	ST6GALNAC5	3.08484	0	ENSG00000187498	COL4A1	1.64804	0	ENSG00000137941	TTLL7
ENSG00000264843	AP001180.4	2.10502	0	ENSG00000264424	MYH4	2.32365	7e-05	ENSG00000144891	AGTR1	2.25756	0	ENSG00000250740	AC109361.2	4.42596	0	ENSG00000106538	RARRES2	1.55842	2e-05	ENSG00000118181	RPS25	3.00436	0	ENSG00000165929	TC2N	1.82554	0.00073	ENSG00000140853	NLRC5	3.22699	0.00589	ENSG00000100568	VTI1B	-1.03158	0.00057	ENSG00000136928	GABBR2	3.51167	0	ENSG00000106536	POU6F2	3.08087	0	ENSG00000142798	HSPG2	1.63833	0	ENSG00000072182	ASIC4
ENSG00000170579	DLGAP1	2.09923	0	ENSG00000183762	KREMEN1	2.32082	0	ENSG00000156076	WIF1	2.25085	0.02286	ENSG00000062524	LTK	4.41668	0	ENSG00000137965	IFI44	1.55557	0	ENSG00000282057	AC092807.3	2.99193	0.00241	ENSG00000228203	RNF144A-AS1	1.82433	0.00576	ENSG00000253369	AC022034.3	3.21229	0.00072	ENSG00000143147	GPR161	-1.03261	0.02955	ENSG00000249106	AC097537.1	3.50891	0	ENSG00000170549	IRX1	3.08049	0.00415	ENSG00000106003	LFNG	1.63245	0	ENSG00000184612	RPL7P26
ENSG00000240499	AC004594.1	2.09293	0	ENSG00000169306	IL1RAPL1	2.31507	0	ENSG00000170153	RNF150	2.24875	0	ENSG00000004848	ARX	4.41157	0.00636	ENSG00000198108	CHSY3	1.55542	0	ENSG00000096384	HSP90AB1	2.98693	0	ENSG00000124788	ATXN1	1.8217	0	ENSG00000152583	SPARCL1	3.21205	0	ENSG00000122299	ZC3H7A	-1.03305	0	ENSG00000229588	AL596087.2	3.50836	1e-05	ENSG00000197147	LRRC8B	3.07084	0	ENSG00000286153	AP000331.1	1.63119	0	ENSG00000258302	AC025034.1
ENSG00000003436	TFPI	2.09129	0	ENSG00000160746	ANO10	2.31226	0	ENSG00000227681	AL033504.1	2.24389	0	ENSG00000263489	AC127029.2	4.41088	0.00216	ENSG00000101236	RNF24	1.55268	0	ENSG00000226101	LINC02097	2.98599	0.02449	ENSG00000137331	IER3	1.81525	7e-05	ENSG00000226053	LINC01776	3.21167	0.00096	ENSG00000196911	KPNA5	-1.03338	0	ENSG00000183662	TAFA1	3.49941	0	ENSG00000122779	TRIM24	3.06995	0	ENSG00000249678	AC097716.1	1.62984	0	ENSG00000138395	CDK15
ENSG00000186007	LEMD1	2.08775	0	ENSG00000267374	MIR924HG	2.30905	0	ENSG00000159307	SCUBE1	2.23946	0	ENSG00000231574	LINC02015	4.39479	0.03233	ENSG00000236383	CCDC200	1.55016	0	ENSG00000142694	EVA1B	2.98293	0	ENSG00000123609	NMI	1.81131	0.03151	ENSG00000100095	SEZ6L	3.20858	0	ENSG00000154548	SRSF12	-1.03346	1e-05	ENSG00000112137	PHACTR1	3.49674	0	ENSG00000131016	AKAP12	3.0674	0	ENSG00000058091	CDK14	1.62298	0	ENSG00000155849	ELMO1
ENSG00000117152	RGS4	2.08264	0	ENSG00000167772	ANGPTL4	2.30712	0	ENSG00000131196	NFATC1	2.23509	0	ENSG00000165996	HACD1	4.39461	0	ENSG00000142552	RCN3	1.54864	0.0002	ENSG00000069869	NEDD4	2.98249	0	ENSG00000143341	HMCN1	1.8087	0	ENSG00000171094	ALK	3.20723	0	ENSG00000080815	PSEN1	-1.0339	0	ENSG00000152578	GRIA4	3.49046	0	ENSG00000165821	SALL2	3.06287	0.00022	ENSG00000038427	VCAN	1.62056	0	ENSG00000116194	ANGPTL1
ENSG00000138411	HECW2	2.08246	0	ENSG00000169855	ROBO1	2.30477	0	ENSG00000204262	COL5A2	2.23045	0	ENSG00000199080	MIR133B	4.38186	0.01336	ENSG00000117425	PTCH2	1.54518	0	ENSG00000165502	RPL36AL	2.98223	0	ENSG00000137573	SULF1	1.80668	0	ENSG00000231606	AL357873.1	3.20136	0	ENSG00000072210	ALDH3A2	-1.03472	0.01029	ENSG00000120907	ADRA1A	3.48334	0	ENSG00000120278	PLEKHG1	3.06283	0	ENSG00000105854	PON2	1.62004	0	ENSG00000187616	MYMK
ENSG00000146374	RSPO3	2.08133	0	ENSG00000074706	IPCEF1	2.29732	0	ENSG00000250155	AC008957.1	2.22585	0	ENSG00000178996	SNX18	4.37961	0	ENSG00000101670	LIPG	1.53667	0.00032	ENSG00000123572	NRK	2.97848	0	ENSG00000150961	SEC24D	1.80654	0	ENSG00000135547	HEY2	3.19991	0.00219	ENSG00000083444	PLOD1	-1.03532	8e-05	ENSG00000261678	SCRT1	3.48227	0.02237	ENSG00000152092	ASTN1	3.05741	0	ENSG00000167291	TBC1D16	1.61882	0	ENSG00000204677	FAM153CP
ENSG00000197536	C5orf56	2.07849	0	ENSG00000233358	AL035401.1	2.29474	0.0131	ENSG00000261742	LINC00922	2.21809	4e-05	ENSG00000170417	TMEM182	4.36325	0	ENSG00000130203	APOE	1.5357	0	ENSG00000184905	TCEAL2	2.97337	0.00194	ENSG00000116574	RHOU	1.79952	0	ENSG00000153404	PLEKHG4B	3.19599	0	ENSG00000116017	ARID3A	-1.0356	0.00517	ENSG00000184408	KCND2	3.48112	0	ENSG00000114805	PLCH1	3.0574	0	ENSG00000144824	PHLDB2	1.61493	0	ENSG00000245864	MEF2C-AS2
ENSG00000165084	C8orf34	2.07646	0	ENSG00000197461	PDGFA	2.29271	0	ENSG00000085276	MECOM	2.20486	0	ENSG00000285736	AC131025.3	4.35193	0	ENSG00000135919	SERPINE2	1.53552	0	ENSG00000167578	RAB4B	2.94449	0	ENSG00000197536	C5orf56	1.799	0	ENSG00000286934	AC027251.1	3.18558	0	ENSG00000183077	AFMID	-1.03576	0.01498	ENSG00000087258	GNAO1	3.47863	0	ENSG00000168916	ZNF608	3.05618	0	ENSG00000131149	GSE1	1.6109	0	ENSG00000126500	FLRT1
ENSG00000006128	TAC1	2.07533	0	ENSG00000179104	TMTC2	2.28764	0	ENSG00000229751	AC044781.1	2.20357	0	ENSG00000181381	DDX60L	4.35154	0	ENSG00000170965	PLAC1	1.52662	0	ENSG00000284418	AL391117.1	2.94375	0.0054	ENSG00000143196	DPT	1.79835	0.0035	ENSG00000197555	SIPA1L1	3.17554	0	ENSG00000134815	DHX34	-1.03721	0	ENSG00000187416	LHFPL3	3.47221	0	ENSG00000256120	SOX5-AS1	3.04746	0	ENSG00000164116	GUCY1A1	1.61082	0.00128	ENSG00000133315	MACROD1
ENSG00000124788	ATXN1	2.07444	0	ENSG00000248464	FGF10-AS1	2.28744	0	ENSG00000114861	FOXP1	2.20333	0	ENSG00000250007	AC087457.1	4.34982	0	ENSG00000140022	STON2	1.52629	0	ENSG00000234444	ZNF736	2.93641	0	ENSG00000236256	DIAPH2-AS1	1.79691	0	ENSG00000224184	MIR3681HG	3.17279	0	ENSG00000162614	NEXN	-1.03723	0	ENSG00000105409	ATP1A3	3.46925	0	ENSG00000145569	OTULINL	3.04658	0	ENSG00000033327	GAB2	1.61066	0	ENSG00000104814	MAP4K1
ENSG00000117226	GBP3	2.07301	0.00023	ENSG00000283703	VSIG10L2	2.28317	0	ENSG00000135916	ITM2C	2.20139	0	ENSG00000130528	HRC	4.34783	0	ENSG00000102265	TIMP1	1.52362	0	ENSG00000183775	KCTD16	2.93201	0	ENSG00000107036	RIC1	1.79418	0	ENSG00000105877	DNAH11	3.17007	0	ENSG00000162129	CLPB	-1.03785	0.00238	ENSG00000155265	GOLGA7B	3.46238	0.00366	ENSG00000101144	BMP7	3.04597	0	ENSG00000237986	CELF2-AS2	1.60668	0	ENSG00000170004	CHD3
ENSG00000155849	ELMO1	2.07106	0	ENSG00000154553	PDLIM3	2.28272	0	ENSG00000203527	Z99756.1	2.19547	0.03662	ENSG00000170290	SLN	4.34179	0	ENSG00000112837	TBX18	1.52352	0	ENSG00000246859	STARD4-AS1	2.93051	0	ENSG00000227646	STEAP2-AS1	1.78799	0.03802	ENSG00000273079	GRIN2B	3.17002	0	ENSG00000137656	BUD13	-1.03787	0.01439	ENSG00000250981	AC016650.1	3.46044	0	ENSG00000276386	CNTNAP3P2	3.04543	0	ENSG00000169554	ZEB2	1.60532	0	ENSG00000164674	SYTL3
ENSG00000287724	AC096536.3	2.06864	0	ENSG00000229140	CCDC26	2.27698	0	ENSG00000184408	KCND2	2.19282	0	ENSG00000080345	RIF1	4.32277	0	ENSG00000204131	NHSL2	1.523	0	ENSG00000153904	DDAH1	2.92615	0	ENSG00000223351	ZNF385D-AS2	1.78573	0	ENSG00000230910	AL391807.1	3.16447	0	ENSG00000101266	CSNK2A1	-1.03809	0	ENSG00000167281	RBFOX3	3.46032	0	ENSG00000183044	ABAT	3.04196	0	ENSG00000150672	DLG2	1.59417	0	ENSG00000267291	AC008649.1
ENSG00000170370	EMX2	2.06293	0	ENSG00000101868	POLA1	2.2758	0	ENSG00000185483	ROR1	2.19217	0	ENSG00000111907	TPD52L1	4.31636	0	ENSG00000105472	CLEC11A	1.52078	0.00031	ENSG00000026025	VIM	2.90699	0	ENSG00000161011	SQSTM1	1.78473	0	ENSG00000132122	SPATA6	3.16149	0	ENSG00000163607	GTPBP8	-1.03809	0.00084	ENSG00000187323	DCC	3.4495	0	ENSG00000165244	ZNF367	3.03719	0	ENSG00000286742	AC000065.1	1.59164	0	ENSG00000064655	EYA2
ENSG00000159023	EPB41	2.06255	0	ENSG00000133121	STARD13	2.27538	0	ENSG00000107562	CXCL12	2.18618	0	ENSG00000225511	LINC00475	4.31579	0	ENSG00000132561	MATN2	1.51421	0	ENSG00000172336	POP7	2.88414	2e-05	ENSG00000165197	VEGFD	1.78376	0.04733	ENSG00000139910	NOVA1	3.15892	0	ENSG00000164933	SLC25A32	-1.03846	0	ENSG00000087495	PHACTR3	3.4482	0	ENSG00000158201	ABHD3	3.02821	0	ENSG00000120820	GLT8D2	1.58437	0	ENSG00000285155	AC092153.1
ENSG00000101255	TRIB3	2.06117	0	ENSG00000171914	TLN2	2.27442	0	ENSG00000026025	VIM	2.1824	0	ENSG00000256670	AC078962.4	4.31197	0.02703	ENSG00000171617	ENC1	1.51337	0	ENSG00000125813	PAX1	2.8762	0.00942	ENSG00000146376	ARHGAP18	1.78116	0	ENSG00000242816	AC092691.3	3.15577	0	ENSG00000185053	SGCZ	-1.03853	0.00351	ENSG00000255693	LINC02389	3.44716	0.0229	ENSG00000113269	RNF130	3.02348	0	ENSG00000154447	SH3RF1	1.58374	0	ENSG00000158483	FAM86C1
ENSG00000284675	AC116667.2	2.05721	4e-05	ENSG00000236581	STARD13-AS	2.27218	0	ENSG00000162692	VCAM1	2.18108	0	ENSG00000258483	LINC02251	4.31163	0	ENSG00000250974	LINC02196	1.50619	0.03091	ENSG00000146250	PRSS35	2.87372	0.01572	ENSG00000013293	SLC7A14	1.77993	0.02835	ENSG00000243197	TUSC7	3.15086	0	ENSG00000142396	ERVK3-1	-1.03857	0.02386	ENSG00000033122	LRRC7	3.44585	0	ENSG00000046653	GPM6B	3.02014	0	ENSG00000171004	HS6ST2	1.58372	0	ENSG00000088387	DOCK9
ENSG00000112964	GHR	2.05393	0	ENSG00000285520	AL353586.1	2.26817	0	ENSG00000050405	LIMA1	2.17592	0	ENSG00000286854	AC079382.2	4.31091	0	ENSG00000080573	COL5A3	1.50215	0	ENSG00000198832	SELENOM	2.87279	0	ENSG00000115594	IL1R1	1.77779	0	ENSG00000171385	KCND3	3.14954	0	ENSG00000269834	ZNF528-AS1	-1.03894	0.0149	ENSG00000185046	ANKS1B	3.44501	0	ENSG00000185736	ADARB2	3.01786	0	ENSG00000112276	BVES	1.58185	0.00825	ENSG00000177707	NECTIN3
ENSG00000104213	PDGFRL	2.05328	0	ENSG00000080345	RIF1	2.26781	0	ENSG00000204296	TSBP1	2.15334	0	ENSG00000257729	AC090679.2	4.31032	0.00212	ENSG00000122432	SPATA1	1.49839	0	ENSG00000162804	SNED1	2.86971	0	ENSG00000151131	C12orf45	1.77372	0	ENSG00000285861	AC026991.2	3.13732	0.03252	ENSG00000001630	CYP51A1	-1.03924	0	ENSG00000126950	TMEM35A	3.4338	0.01748	ENSG00000257150	PGAM1P5	3.00929	0	ENSG00000107159	CA9	1.57008	0.00774	ENSG00000277778	PGM5P2
ENSG00000039560	RAI14	2.05208	0	ENSG00000151892	GFRA1	2.26588	0	ENSG00000258225	AC073571.1	2.1522	0	ENSG00000124507	PACSIN1	4.28393	0	ENSG00000233067	PTCHD1-AS	1.49809	0	ENSG00000136068	FLNB	2.85564	0	ENSG00000149451	ADAM33	1.76917	0	ENSG00000114204	SERPINI2	3.13007	0.00724	ENSG00000237505	PKN2-AS1	-1.03937	0.0443	ENSG00000230006	ANKRD36BP2	3.43258	0.01845	ENSG00000119042	SATB2	3.00766	0	ENSG00000159733	ZFYVE28	1.56946	0.00011	ENSG00000286864	AC012076.1
ENSG00000196954	CASP4	2.05033	0.00126	ENSG00000198400	NTRK1	2.26258	0	ENSG00000000005	TNMD	2.15191	0.00168	ENSG00000142583	SLC2A5	4.2769	1e-05	ENSG00000134531	EMP1	1.49791	0	ENSG00000187595	ZNF385C	2.85308	0	ENSG00000260916	CCPG1	1.76598	0	ENSG00000182132	KCNIP1	3.12313	0	ENSG00000283103	AC010642.2	-1.03978	0.04821	ENSG00000141837	CACNA1A	3.43119	0	ENSG00000269707	AC018730.1	3.00683	0	ENSG00000188290	HES4	1.54997	0	ENSG00000197905	TEAD4
ENSG00000052802	MSMO1	2.04565	0	ENSG00000109738	GLRB	2.25801	0	ENSG00000234091	AL157392.2	2.15039	0	ENSG00000181171	FER1L6-AS1	4.2667	0.00615	ENSG00000133138	TBC1D8B	1.49413	0	ENSG00000214944	ARHGEF28	2.84757	0	ENSG00000136048	DRAM1	1.76422	6e-05	ENSG00000274441	AC008957.2	3.12286	0	ENSG00000006634	DBF4	-1.04029	0.00023	ENSG00000261115	TMEM178B	3.43098	0	ENSG00000046889	PREX2	3.00134	0	ENSG00000110400	NECTIN1	1.54913	0	ENSG00000111961	SASH1
ENSG00000151692	RNF144A	2.03812	0	ENSG00000253535	AC120193.1	2.2567	0	ENSG00000198846	TOX	2.14588	0	ENSG00000159251	ACTC1	4.26116	0	ENSG00000107736	CDH23	1.49351	0	ENSG00000142227	EMP3	2.84611	0	ENSG00000117228	GBP1	1.75825	0	ENSG00000227757	AP000282.1	3.11876	5e-05	ENSG00000137288	UQCC2	-1.04041	1e-05	ENSG00000283058	AC009234.1	3.42465	0.03625	ENSG00000106571	GLI3	2.99428	0	ENSG00000109586	GALNT7	1.54222	0	ENSG00000077522	ACTN2
ENSG00000163110	PDLIM5	2.03702	0	ENSG00000276702	AC010809.3	2.25083	0.04245	ENSG00000239268	AC092691.1	2.14498	0	ENSG00000160539	PLPP7	4.26015	0	ENSG00000130635	COL5A1	1.49091	0	ENSG00000254656	RTL1	2.84567	0	ENSG00000141448	GATA6	1.75447	0	ENSG00000149260	CAPN5	3.11509	0	ENSG00000138095	LRPPRC	-1.04199	0	ENSG00000083067	TRPM3	3.42416	0	ENSG00000112539	C6orf118	2.98564	0.01262	ENSG00000108823	SGCA	1.54077	0.00045	ENSG00000139132	FGD4
ENSG00000169174	PCSK9	2.03624	0.00791	ENSG00000287928	AC007535.1	2.25003	0	ENSG00000231756	AL449983.1	2.14183	0	ENSG00000016402	IL20RA	4.25794	0.00088	ENSG00000168056	LTBP3	1.4862	0	ENSG00000151702	FLI1	2.84524	0	ENSG00000134259	NGF	1.75401	0	ENSG00000175161	CADM2	3.10756	0	ENSG00000196455	PIK3R4	-1.04254	0	ENSG00000260230	FRRS1L	3.41681	0	ENSG00000270071	AP001172.1	2.97939	0	ENSG00000088387	DOCK9	1.54056	0	ENSG00000188517	COL25A1
ENSG00000233608	TWIST2	2.03354	0	ENSG00000101871	MID1	2.24394	0	ENSG00000250328	AC022101.1	2.14108	0	ENSG00000163833	FBXO40	4.24511	0.01758	ENSG00000275443	AC012409.2	1.48259	0	ENSG00000171812	COL8A2	2.82661	0	ENSG00000187010	RHD	1.75293	0	ENSG00000166342	NETO1	3.10636	0	ENSG00000149532	CPSF7	-1.04299	0	ENSG00000168243	GNG4	3.41446	0	ENSG00000166483	WEE1	2.97928	0	ENSG00000104419	NDRG1	1.53903	0	ENSG00000253733	LZTS1-AS1
ENSG00000122877	EGR2	2.02492	0	ENSG00000117114	ADGRL2	2.2382	0	ENSG00000253661	ZFHX4-AS1	2.13851	0	ENSG00000227877	MRLN	4.24232	0	ENSG00000123384	LRP1	1.48019	0	ENSG00000125691	RPL23	2.82302	0	ENSG00000151468	CCDC3	1.75252	0	ENSG00000104290	FZD3	3.10575	0	ENSG00000117262	GPR89A	-1.04301	0.00242	ENSG00000198822	GRM3	3.40864	0	ENSG00000081913	PHLPP1	2.97755	0	ENSG00000265972	TXNIP	1.52851	0.03347	ENSG00000232527	LINC02802
ENSG00000108176	DNAJC12	2.02272	0	ENSG00000146072	TNFRSF21	2.23795	0	ENSG00000144642	RBMS3	2.13788	0	ENSG00000135218	CD36	4.23275	0	ENSG00000184232	OAF	1.47678	0	ENSG00000128655	PDE11A	2.81973	0	ENSG00000101255	TRIB3	1.74512	0	ENSG00000286757	AL137139.2	3.09334	0	ENSG00000058804	NDC1	-1.04309	0.00054	ENSG00000257467	PPFIA2-AS1	3.40182	0	ENSG00000174498	IGDCC3	2.96051	0	ENSG00000114480	GBE1	1.52654	0	ENSG00000197361	FBXL22
ENSG00000153071	DAB2	2.02235	0	ENSG00000083857	FAT1	2.23776	0	ENSG00000182463	TSHZ2	2.13238	0	ENSG00000274678	AC106886.3	4.21599	0.00415	ENSG00000237356	AL365295.1	1.47631	0	ENSG00000170412	GPRC5C	2.81792	0	ENSG00000184384	MAML2	1.74414	0	ENSG00000269707	AC018730.1	3.08675	0	ENSG00000184402	SS18L1	-1.04318	0.00015	ENSG00000185053	SGCZ	3.39887	0	ENSG00000248323	LUCAT1	2.94898	0	ENSG00000058668	ATP2B4	1.51949	0	ENSG00000154380	ENAH
ENSG00000236857	RAP1BP1	2.02126	0	ENSG00000283118	AC009951.5	2.23294	0	ENSG00000124749	COL21A1	2.129	0	ENSG00000238005	AL391832.2	4.21238	0	ENSG00000248994	AC124852.1	1.47439	0	ENSG00000196683	TOMM7	2.79987	0	ENSG00000067798	NAV3	1.73718	0	ENSG00000242268	LINC02082	3.08096	0	ENSG00000005483	KMT2E	-1.0437	0	ENSG00000075043	KCNQ2	3.39665	0	ENSG00000139116	KIF21A	2.9447	0	ENSG00000231373	GNA14-AS1	1.51798	0.00893	ENSG00000287912	AP003464.1
ENSG00000150347	ARID5B	2.01597	0	ENSG00000156970	BUB1B	2.22631	0	ENSG00000118523	CCN2	2.12887	0	ENSG00000102554	KLF5	4.20432	0	ENSG00000138448	ITGAV	1.47037	0	ENSG00000163710	PCOLCE2	2.78389	2e-05	ENSG00000123358	NR4A1	1.73195	0	ENSG00000120278	PLEKHG1	3.07363	0	ENSG00000108854	SMURF2	-1.04514	0	ENSG00000176956	LY6H	3.39653	0	ENSG00000288110	AC010941.1	2.93849	0	ENSG00000233143	DIRC3-AS1	1.51233	0.02308	ENSG00000179456	ZBTB18
ENSG00000137573	SULF1	2.01079	0	ENSG00000065328	MCM10	2.22079	0	ENSG00000162458	FBLIM1	2.12314	0	ENSG00000225315	AL591178.1	4.19797	2e-05	ENSG00000113580	NR3C1	1.46482	0	ENSG00000132432	SEC61G	2.78114	0	ENSG00000139178	C1RL	1.72999	0	ENSG00000214944	ARHGEF28	3.07123	0	ENSG00000066468	FGFR2	-1.04519	0.00052	ENSG00000151812	SLC35F4	3.38431	0	ENSG00000048540	LMO3	2.93826	0	ENSG00000160867	FGFR4	1.50455	0.00015	ENSG00000125414	MYH2
ENSG00000106948	AKNA	2.00991	0	ENSG00000236197	AC002429.2	2.21812	0	ENSG00000128652	HOXD3	2.12116	0	ENSG00000072954	TMEM38A	4.194	0	ENSG00000137766	UNC13C	1.46163	0	ENSG00000071282	LMCD1	2.7796	0	ENSG00000135541	AHI1	1.72948	0	ENSG00000264449	AP001021.1	3.06882	0.00105	ENSG00000099290	WASHC2A	-1.04579	0.00698	ENSG00000041353	RAB27B	3.38135	0.00049	ENSG00000103187	COTL1	2.93671	0	ENSG00000142173	COL6A2	1.4949	0	ENSG00000138653	NDST4
ENSG00000138639	ARHGAP24	2.00868	0	ENSG00000128655	PDE11A	2.21731	0	ENSG00000104415	CCN4	2.12022	0.00043	ENSG00000231776	LINC01611	4.18291	9e-05	ENSG00000182247	UBE2E2	1.46143	0	ENSG00000156467	UQCRB	2.77742	0	ENSG00000166750	SLFN5	1.72742	0	ENSG00000206432	TMEM200C	3.06787	0	ENSG00000162409	PRKAA2	-1.04588	0	ENSG00000233930	KRTAP5-AS1	3.37777	0	ENSG00000248475	AC016642.1	2.93128	0	ENSG00000144724	PTPRG	1.49025	0	ENSG00000115221	ITGB6
ENSG00000170214	ADRA1B	2.00866	0	ENSG00000183723	CMTM4	2.21343	0	ENSG00000225914	TSBP1-AS1	2.11816	0	ENSG00000226022	AC026167.1	4.17994	0	ENSG00000115841	RMDN2	1.45832	0	ENSG00000254772	EEF1G	2.77311	0	ENSG00000166575	TMEM135	1.72637	0	ENSG00000140848	CPNE2	3.06694	0	ENSG00000204590	GNL1	-1.04593	0.00236	ENSG00000100433	KCNK10	3.37674	0	ENSG00000287862	AC114971.1	2.92569	0	ENSG00000129675	ARHGEF6	1.48607	0.00714	ENSG00000284727	AC116562.4
ENSG00000267461	AC079210.1	2.00784	0	ENSG00000117724	CENPF	2.20986	0	ENSG00000241479	AC074033.1	2.11526	0.00896	ENSG00000138678	GPAT3	4.17696	0	ENSG00000172716	SLFN11	1.45711	0	ENSG00000226686	LINC01535	2.77049	0	ENSG00000250974	LINC02196	1.72116	0.01024	ENSG00000173208	ABCD2	3.0601	0	ENSG00000102309	PIN4	-1.04595	0	ENSG00000135127	BICDL1	3.37524	0	ENSG00000185008	ROBO2	2.92538	0	ENSG00000137962	ARHGAP29	1.48449	0	ENSG00000139914	FITM1
ENSG00000168610	STAT3	2.00645	0	ENSG00000079931	MOXD1	2.20751	0	ENSG00000005102	MEOX1	2.11337	0	ENSG00000137393	RNF144B	4.17411	0	ENSG00000151131	C12orf45	1.4548	0	ENSG00000114942	EEF1B2	2.76753	0	ENSG00000135318	NT5E	1.72085	0	ENSG00000137449	CPEB2	3.05446	0	ENSG00000103051	COG4	-1.04611	0.00054	ENSG00000198208	RPS6KL1	3.37071	0	ENSG00000231114	AC078842.2	2.92502	0	ENSG00000136830	NIBAN2	1.48292	0.00128	ENSG00000101638	ST8SIA5
ENSG00000007237	GAS7	2.00421	0	ENSG00000138653	NDST4	2.20643	0	ENSG00000185008	ROBO2	2.11283	0	ENSG00000177354	C10orf71	4.15433	0	ENSG00000230630	DNM3OS	1.44764	0	ENSG00000272150	NBPF25P	2.76727	0.04377	ENSG00000134531	EMP1	1.71787	0	ENSG00000287708	AL137017.1	3.04425	0.00525	ENSG00000100554	ATP6V1D	-1.04628	0	ENSG00000124140	SLC12A5	3.36883	0.00527	ENSG00000157103	SLC6A1	2.91627	0	ENSG00000183580	FBXL7	1.47893	0	ENSG00000198842	DUSP27
ENSG00000111801	BTN3A3	2.00381	0	ENSG00000244302	PEX5L-AS2	2.20542	0.00079	ENSG00000224747	MTCYBP21	2.10961	0.00021	ENSG00000170439	METTL7B	4.14967	0.00322	ENSG00000141448	GATA6	1.44288	0	ENSG00000234741	GAS5	2.76406	0	ENSG00000237074	AL596218.1	1.7177	0	ENSG00000234899	SOX9-AS1	3.03512	0	ENSG00000163466	ARPC2	-1.04671	0	ENSG00000145526	CDH18	3.36612	0	ENSG00000227835	CARM1P1	2.91349	0	ENSG00000091136	LAMB1	1.47671	0	ENSG00000253362	AC012400.1
ENSG00000133083	DCLK1	1.99969	0	ENSG00000151062	CACNA2D4	2.20189	2e-05	ENSG00000236520	GPC6-AS1	2.09971	0	ENSG00000285681	AC091576.1	4.14931	0	ENSG00000134013	LOXL2	1.44112	0	ENSG00000066468	FGFR2	2.76137	0	ENSG00000164292	RHOBTB3	1.71553	0	ENSG00000184384	MAML2	3.02981	0	ENSG00000214772	AC010168.1	-1.04698	0.00153	ENSG00000171724	VAT1L	3.36014	0	ENSG00000148053	NTRK2	2.91083	0	ENSG00000110080	ST3GAL4	1.47596	2e-05	ENSG00000234663	LINC01934
ENSG00000160888	IER2	1.99807	0	ENSG00000157654	PALM2-AKAP2	2.19585	0	ENSG00000064989	CALCRL	2.09912	0	ENSG00000287684	AL392172.2	4.14184	0.00846	ENSG00000128335	APOL2	1.44008	0.02574	ENSG00000134333	LDHA	2.76055	0	ENSG00000142871	CCN1	1.70894	0	ENSG00000288110	AC010941.1	3.02967	0	ENSG00000067167	TRAM1	-1.04704	0	ENSG00000130475	FCHO1	3.34968	0.00095	ENSG00000127241	MASP1	2.90852	0.00474	ENSG00000223720	AL109659.1	1.47443	0.02721	ENSG00000225968	ELFN1
ENSG00000125844	RRBP1	1.99802	0	ENSG00000112742	TTK	2.1937	0	ENSG00000129009	ISLR	2.09773	0	ENSG00000236828	DMD-AS3	4.13704	0.02504	ENSG00000107731	UNC5B	1.43593	0	ENSG00000266028	SRGAP2	2.75992	0	ENSG00000264015	AC124254.2	1.70828	0	ENSG00000234593	KAZN-AS1	3.02825	0	ENSG00000198464	ZNF480	-1.04811	0.02879	ENSG00000264515	AC011474.1	3.34357	0.03463	ENSG00000254717	GLYATL1P2	2.90283	0	ENSG00000170745	KCNS3	1.47217	0.04842	ENSG00000166839	ANKDD1A
ENSG00000128016	ZFP36	1.99665	0	ENSG00000006118	TMEM132A	2.19306	0	ENSG00000284966	AL138689.2	2.09529	0	ENSG00000036448	MYOM2	4.12857	0	ENSG00000164619	BMPER	1.43589	0	ENSG00000225521	AC005237.1	2.75454	0	ENSG00000150667	FSIP1	1.7078	0	ENSG00000236340	AC000099.1	3.01627	0.00073	ENSG00000047056	WDR37	-1.04846	0	ENSG00000254768	AC104009.1	3.34289	0.00415	ENSG00000285780	AC109129.1	2.8952	0	ENSG00000236197	AC002429.2	1.47182	0	ENSG00000242759	LINC00882
ENSG00000114698	PLSCR4	1.99585	0	ENSG00000254163	AC025434.1	2.19294	0	ENSG00000189337	KAZN	2.09337	0	ENSG00000154553	PDLIM3	4.11701	0	ENSG00000077943	ITGA8	1.43584	0	ENSG00000204387	SNHG32	2.74525	0	ENSG00000173482	PTPRM	1.70719	0	ENSG00000074410	CA12	3.01158	0.00113	ENSG00000171530	TBCA	-1.04846	0	ENSG00000065609	SNAP91	3.33161	0	ENSG00000152377	SPOCK1	2.89408	0	ENSG00000260832	AC125793.1	1.46923	0.00044	ENSG00000108515	ENO3
ENSG00000154262	ABCA6	1.99481	0	ENSG00000239665	AL157392.3	2.19282	0	ENSG00000152284	TCF7L1	2.09172	0	ENSG00000188037	CLCN1	4.11194	2e-05	ENSG00000174705	SH3PXD2B	1.43148	0	ENSG00000112699	GMDS	2.74163	0	ENSG00000178607	ERN1	1.70424	0	ENSG00000158458	NRG2	3.00638	0	ENSG00000168014	C2CD3	-1.04876	0	ENSG00000176406	RIMS2	3.32682	0	ENSG00000171848	RRM2	2.88931	0	ENSG00000129151	BBOX1	1.46369	0.00436	ENSG00000185585	OLFML2A
ENSG00000259884	AC025259.3	1.9948	0.00301	ENSG00000141298	SSH2	2.19177	0	ENSG00000260364	AC009055.1	2.08901	0.00169	ENSG00000104413	ESRP1	4.08951	0.01081	ENSG00000223884	AC068481.1	1.4262	0	ENSG00000138449	SLC40A1	2.73284	0	ENSG00000205403	CFI	1.69906	0	ENSG00000137872	SEMA6D	3.00332	0	ENSG00000126001	CEP250	-1.04911	3e-05	ENSG00000215218	UBE2QL1	3.32468	0	ENSG00000254244	PAICSP4	2.88832	0.01541	ENSG00000183091	NEB	1.4633	0	ENSG00000227544	AC018647.1
ENSG00000117228	GBP1	1.99018	0	ENSG00000230498	AL035409.1	2.18883	0.00034	ENSG00000164692	COL1A2	2.0889	0	ENSG00000172000	ZNF556	4.08624	0	ENSG00000233967	AL359715.1	1.42219	0	ENSG00000125534	PPDPF	2.72781	0	ENSG00000162849	KIF26B	1.69834	0	ENSG00000152932	RAB3C	3.00252	0	ENSG00000247228	AC009060.1	-1.04978	0.00013	ENSG00000235436	DPY19L2P4	3.31727	0.02415	ENSG00000267374	MIR924HG	2.88636	0	ENSG00000078043	PIAS2	1.46129	0	ENSG00000248445	SEMA6A-AS1
ENSG00000134531	EMP1	1.98861	0	ENSG00000249717	AC110760.2	2.18839	0	ENSG00000196353	CPNE4	2.08814	0	ENSG00000147166	ITGB1BP2	4.06842	0	ENSG00000104447	TRPS1	1.42114	0	ENSG00000150991	UBC	2.726	0	ENSG00000087116	ADAMTS2	1.69546	0	ENSG00000110693	SOX6	2.99936	0	ENSG00000140740	UQCRC2	-1.04979	0	ENSG00000183654	MARCH11	3.31604	0.00011	ENSG00000162761	LMX1A	2.88044	0.03495	ENSG00000083312	TNPO1	1.46029	0	ENSG00000135902	CHRND
ENSG00000064205	CCN5	1.98648	0.03697	ENSG00000206538	VGLL3	2.18659	0	ENSG00000265907	AP000919.2	2.08616	0	ENSG00000065361	ERBB3	4.0632	0	ENSG00000236256	DIAPH2-AS1	1.41929	0	ENSG00000189229	AC069277.1	2.72486	0	ENSG00000204262	COL5A2	1.69284	0	ENSG00000255506	AP003718.1	2.99242	0	ENSG00000102054	RBBP7	-1.05122	0	ENSG00000162545	CAMK2N1	3.31528	0	ENSG00000134569	LRP4	2.87924	0	ENSG00000075223	SEMA3C	1.45332	0	ENSG00000187244	BCAM
ENSG00000134115	CNTN6	1.98427	0	ENSG00000226772	AL021393.1	2.18514	0	ENSG00000011201	ANOS1	2.08162	0	ENSG00000180834	MAP6D1	4.06237	0	ENSG00000140538	NTRK3	1.41897	0	ENSG00000171310	CHST11	2.71544	0	ENSG00000196932	TMEM26	1.69182	0	ENSG00000110675	ELMOD1	2.98725	0	ENSG00000139372	TDG	-1.0514	0	ENSG00000132938	MTUS2	3.31351	0	ENSG00000226953	NCKAP5-AS2	2.86575	0	ENSG00000153179	RASSF3	1.44074	0	ENSG00000239311	AC092916.1
ENSG00000283457	AC087565.2	1.98168	0	ENSG00000093009	CDC45	2.18304	0	ENSG00000142149	HUNK	2.08132	0	ENSG00000136842	TMOD1	4.06147	0	ENSG00000128606	LRRC17	1.41567	0	ENSG00000164694	FNDC1	2.70953	0	ENSG00000280241	AC079298.3	1.69128	0	ENSG00000049130	KITLG	2.98648	0	ENSG00000115896	PLCL1	-1.05162	0	ENSG00000148408	CACNA1B	3.30534	0	ENSG00000066279	ASPM	2.86352	0	ENSG00000178425	NT5DC1	1.43906	0	ENSG00000083307	GRHL2
ENSG00000154783	FGD5	1.98146	0	ENSG00000187772	LIN28B	2.18141	0	ENSG00000163430	FSTL1	2.07996	0	ENSG00000105048	TNNT1	4.03927	0	ENSG00000257735	AC090115.1	1.41357	0.02743	ENSG00000117984	CTSD	2.70762	0	ENSG00000146674	IGFBP3	1.68977	0	ENSG00000082684	SEMA5B	2.9807	0	ENSG00000243927	MRPS6	-1.0517	1e-05	ENSG00000196104	SPOCK3	3.29918	0	ENSG00000113645	WWC1	2.85715	0	ENSG00000106477	CEP41	1.43598	0.00072	ENSG00000143801	PSEN2
ENSG00000120738	EGR1	1.98136	0	ENSG00000273079	GRIN2B	2.18104	0	ENSG00000166262	FAM227B	2.07631	0	ENSG00000126838	PZP	4.03792	0	ENSG00000286153	AP000331.1	1.41056	0	ENSG00000130255	RPL36	2.7041	0	ENSG00000116667	C1orf21	1.68879	0	ENSG00000185737	NRG3	2.98062	0	ENSG00000117523	PRRC2C	-1.05178	0	ENSG00000077264	PAK3	3.2983	0	ENSG00000223511	AL683807.1	2.85582	0.00568	ENSG00000186815	TPCN1	1.43485	0	ENSG00000227954	TARID
ENSG00000109625	CPZ	1.9805	0.00285	ENSG00000138080	EMILIN1	2.18039	0	ENSG00000271774	AL109930.1	2.07304	0	ENSG00000229425	AJ009632.2	4.02931	0	ENSG00000184988	TMEM106A	1.4094	0.00378	ENSG00000203472	AC009163.1	2.69052	0.00143	ENSG00000255248	MIR100HG	1.68544	0	ENSG00000136237	RAPGEF5	2.96946	0	ENSG00000124541	RRP36	-1.05199	1e-05	ENSG00000157168	NRG1	3.28636	0	ENSG00000205838	TTC23L	2.84972	0	ENSG00000265533	AC114689.3	1.43484	0.00118	ENSG00000145555	MYO10
ENSG00000140105	WARS	1.9782	0	ENSG00000227330	AF130417.1	2.17813	0	ENSG00000249916	AC119150.1	2.06585	0	ENSG00000163995	ABLIM2	4.02046	0	ENSG00000229989	MIR181A1HG	1.40937	0	ENSG00000131669	NINJ1	2.68849	0.00943	ENSG00000009694	TENM1	1.68261	0	ENSG00000184608	FAM167A-AS1	2.96229	8e-05	ENSG00000233639	PANTR1	-1.052	0.02667	ENSG00000029534	ANK1	3.28561	0	ENSG00000226383	LINC01876	2.84175	0	ENSG00000124440	HIF3A	1.42767	0	ENSG00000233178	AL161457.2
ENSG00000285347	AL359555.4	1.97689	3e-05	ENSG00000163808	KIF15	2.17765	0	ENSG00000257438	AC011595.1	2.06577	0.01837	ENSG00000007314	SCN4A	4.01938	0	ENSG00000157613	CREB3L1	1.40638	0	ENSG00000218336	TENM3	2.68079	0	ENSG00000254420	AP003086.1	1.68242	0	ENSG00000286068	AC010974.2	2.9605	0	ENSG00000134014	ELP3	-1.05203	0	ENSG00000196132	MYT1	3.2812	0	ENSG00000111728	ST8SIA1	2.84041	0	ENSG00000237978	KCNMB2-AS1	1.42521	0	ENSG00000123329	ARHGAP9
ENSG00000258581	AL157871.3	1.97327	0	ENSG00000137807	KIF23	2.17613	0	ENSG00000154646	TMPRSS15	2.06316	0.00492	ENSG00000239774	AC125618.1	4.00897	0.00208	ENSG00000134986	NREP	1.40503	0	ENSG00000226258	GRM7-AS3	2.67858	0	ENSG00000099250	NRP1	1.68152	0	ENSG00000262619	LINC00621	2.95915	0	ENSG00000180628	PCGF5	-1.05216	0	ENSG00000102003	SYP	3.27367	0	ENSG00000148400	NOTCH1	2.83952	0	ENSG00000225472	AL136366.1	1.42246	0.00083	ENSG00000144485	HES6
ENSG00000112769	LAMA4	1.96525	0	ENSG00000186185	KIF18B	2.17292	0	ENSG00000188803	SHISA6	2.05344	0	ENSG00000108515	ENO3	4.00387	0	ENSG00000164430	CGAS	1.40408	0.00862	ENSG00000145741	BTF3	2.67688	0	ENSG00000034677	RNF19A	1.68102	0	ENSG00000147408	CSGALNACT1	2.95857	0	ENSG00000118900	UBN1	-1.05228	0	ENSG00000233073	AC005009.2	3.2688	0	ENSG00000139354	GAS2L3	2.83893	0	ENSG00000076356	PLXNA2	1.42147	0	ENSG00000287505	AC087428.1
ENSG00000185650	ZFP36L1	1.96444	0	ENSG00000161270	NPHS1	2.17069	8e-05	ENSG00000132854	KANK4	2.04745	0	ENSG00000183378	OVCH2	4.00366	0	ENSG00000163565	IFI16	1.40343	0	ENSG00000196531	NACA	2.67316	0	ENSG00000173193	PARP14	1.67585	0	ENSG00000205683	DPF3	2.95041	0	ENSG00000179820	MYADM	-1.05243	0.00574	ENSG00000254530	LINC02755	3.26501	1e-05	ENSG00000148200	NR6A1	2.83307	0	ENSG00000144791	LIMD1	1.42143	0	ENSG00000162337	LRP5
ENSG00000232878	DPYD-AS1	1.96398	0	ENSG00000133119	RFC3	2.169	0	ENSG00000154864	PIEZO2	2.04477	0	ENSG00000287970	AC245164.2	4.00292	1e-05	ENSG00000143502	SUSD4	1.40321	4e-05	ENSG00000134986	NREP	2.66816	0	ENSG00000168297	PXK	1.67119	0	ENSG00000182253	SYNM	2.94938	0	ENSG00000241258	CRCP	-1.05267	0	ENSG00000145416	MARCH1	3.26009	0	ENSG00000156689	GLYATL2	2.8277	0	ENSG00000287292	AC002460.2	1.42123	1e-05	ENSG00000090487	SPG21
ENSG00000145147	SLIT2	1.96312	0	ENSG00000144354	CDCA7	2.16749	0	ENSG00000060718	COL11A1	2.04256	0	ENSG00000226306	NPY6R	3.99647	0	ENSG00000064989	CALCRL	1.40122	0	ENSG00000197956	S100A6	2.66781	0	ENSG00000168477	TNXB	1.66961	0	ENSG00000224310	LINC01567	2.94746	0	ENSG00000131238	PPT1	-1.05271	0.00948	ENSG00000163531	NFASC	3.25472	0	ENSG00000008394	MGST1	2.82301	0	ENSG00000165029	ABCA1	1.41582	0	ENSG00000103994	ZNF106
ENSG00000259609	AC027807.1	1.9623	0.00154	ENSG00000232871	SEC1P	2.16739	0	ENSG00000235784	HNRNPA1P29	2.03623	0	ENSG00000250258	AC008496.2	3.99411	0	ENSG00000144642	RBMS3	1.39791	0	ENSG00000157514	TSC22D3	2.61739	0	ENSG00000155875	SAXO1	1.66908	0	ENSG00000103260	METRN	2.94588	0	ENSG00000106012	IQCE	-1.05283	0.00669	ENSG00000152092	ASTN1	3.25332	0	ENSG00000154856	APCDD1	2.81419	0	ENSG00000102287	GABRE	1.41385	0.00081	ENSG00000285568	AP003398.2
ENSG00000257022	AC008250.1	1.95872	0	ENSG00000112984	KIF20A	2.16678	0.03907	ENSG00000157657	ZNF618	2.03516	0	ENSG00000285336	AC108734.4	3.98219	0	ENSG00000204740	MALRD1	1.39487	0	ENSG00000174444	RPL4	2.60221	0	ENSG00000132274	TRIM22	1.66544	0.00088	ENSG00000104267	CA2	2.94475	0.01062	ENSG00000242802	AP5Z1	-1.05303	0.00537	ENSG00000119283	TRIM67	3.24959	0.00518	ENSG00000104490	NCALD	2.81344	0	ENSG00000164056	SPRY1	1.41138	0	ENSG00000198336	MYL4
ENSG00000248456	LINC02485	1.9577	0.01863	ENSG00000286559	AC099845.1	2.16587	0.00131	ENSG00000235162	C12orf75	2.03422	0	ENSG00000185847	LINC01405	3.97866	0.04164	ENSG00000253171	AC037450.1	1.39011	0.00692	ENSG00000182774	RPS17	2.59019	0	ENSG00000263952	AP005120.1	1.66511	0	ENSG00000203805	PLPP4	2.94375	2e-05	ENSG00000141698	NT5C3B	-1.05387	0.01849	ENSG00000176749	CDK5R1	3.24716	7e-05	ENSG00000115353	TACR1	2.81044	0	ENSG00000165661	QSOX2	1.40678	0.0005	ENSG00000258216	AC009522.1
ENSG00000182667	NTM	1.95607	0	ENSG00000138778	CENPE	2.16381	0	ENSG00000147459	DOCK5	2.03239	0	ENSG00000283408	MIR548A1HG	3.97255	0.03833	ENSG00000198216	CACNA1E	1.38791	0	ENSG00000172809	RPL38	2.5883	0	ENSG00000118495	PLAGL1	1.66235	0	ENSG00000118298	CA14	2.94036	0.00169	ENSG00000131584	ACAP3	-1.05398	0.00271	ENSG00000008735	MAPK8IP2	3.24679	0.00341	ENSG00000257004	AC008115.2	2.80802	0	ENSG00000205129	C4orf47	1.40624	0	ENSG00000223749	MIR503HG
ENSG00000249236	AC008892.1	1.95529	0	ENSG00000126217	MCF2L	2.16107	0	ENSG00000147862	NFIB	2.02549	0	ENSG00000275131	AC241952.1	3.95932	0	ENSG00000163395	IGFN1	1.38696	0	ENSG00000177700	POLR2L	2.58589	0	ENSG00000134853	PDGFRA	1.65918	0	ENSG00000241397	LINC00903	2.93638	0	ENSG00000137776	SLTM	-1.05422	0	ENSG00000215475	SIAH3	3.24471	0.00793	ENSG00000224192	AL080273.1	2.80061	0.00749	ENSG00000123500	COL10A1	1.40534	0	ENSG00000224081	SLC44A3-AS1
ENSG00000205212	CCDC144NL	1.95417	0	ENSG00000114861	FOXP1	2.15915	0	ENSG00000250250	AC010638.1	2.02262	0	ENSG00000143632	ACTA1	3.94916	0	ENSG00000271811	Z97200.1	1.38149	0.00113	ENSG00000118985	ELL2	2.57809	0	ENSG00000170214	ADRA1B	1.65447	0.00127	ENSG00000139117	CPNE8	2.93506	0	ENSG00000122512	PMS2	-1.05437	0.01655	ENSG00000163618	CADPS	3.23848	0	ENSG00000146555	SDK1	2.79871	0	ENSG00000127863	TNFRSF19	1.40214	0	ENSG00000110693	SOX6
ENSG00000187672	ERC2	1.95369	0	ENSG00000272168	CASC15	2.1591	0	ENSG00000198807	PAX9	2.01676	0.0017	ENSG00000162391	FAM151A	3.94543	0	ENSG00000173727	AP000769.1	1.37904	0	ENSG00000171858	RPS21	2.57266	0	ENSG00000250722	SELENOP	1.65135	0	ENSG00000132321	IQCA1	2.93367	0	ENSG00000152782	PANK1	-1.05462	0.00623	ENSG00000137872	SEMA6D	3.22255	0	ENSG00000099715	PCDH11Y	2.79854	0	ENSG00000206538	VGLL3	1.39802	0	ENSG00000230490	AL139383.1
ENSG00000183055	FAM133CP	1.95308	0	ENSG00000158402	CDC25C	2.15754	0	ENSG00000124225	PMEPA1	2.01603	0	ENSG00000122180	MYOG	3.93413	0	ENSG00000133216	EPHB2	1.37376	0	ENSG00000164330	EBF1	2.57156	0	ENSG00000249859	PVT1	1.64791	0	ENSG00000287777	AL161851.2	2.93122	0.00127	ENSG00000129197	RPAIN	-1.0547	0	ENSG00000182050	MGAT4C	3.21906	0	ENSG00000198221	AFDN-DT	2.79086	0.00068	ENSG00000255247	NECTIN1-AS1	1.39781	0.00046	ENSG00000143816	WNT9A
ENSG00000134824	FADS2	1.95115	0	ENSG00000254560	BBOX1-AS1	2.15519	0	ENSG00000052850	ALX4	2.01372	0	ENSG00000284196	AL158064.1	3.92856	0	ENSG00000113448	PDE4D	1.37025	0	ENSG00000198840	MT-ND3	2.5709	0	ENSG00000148516	ZEB1	1.64671	0	ENSG00000197644	AC106870.1	2.92651	0	ENSG00000105443	CYTH2	-1.05498	0.01127	ENSG00000139910	NOVA1	3.21707	0	ENSG00000241749	RPSAP52	2.7881	0	ENSG00000151468	CCDC3	1.39758	0	ENSG00000213996	TM6SF2
ENSG00000189056	RELN	1.9509	0	ENSG00000115947	ORC4	2.15422	0	ENSG00000283457	AC087565.2	2.01018	0	ENSG00000182533	CAV3	3.92798	0	ENSG00000106976	DNM1	1.36775	0	ENSG00000277215	SPANXA2-OT1	2.5673	0.01308	ENSG00000151617	EDNRA	1.6391	0	ENSG00000179455	MKRN3	2.91509	0	ENSG00000144395	CCDC150	-1.05527	0.00063	ENSG00000075340	ADD2	3.21514	0	ENSG00000007372	PAX6	2.78422	0.00053	ENSG00000131873	CHSY1	1.39697	0	ENSG00000240198	ARHGEF3-AS1
ENSG00000134259	NGF	1.94802	0	ENSG00000163072	NOSTRIN	2.1541	0	ENSG00000239665	AL157392.3	2.00819	0	ENSG00000198842	DUSP27	3.92488	0	ENSG00000226440	AL365214.2	1.3676	0	ENSG00000102359	SRPX2	2.56212	0	ENSG00000215367	TMED11P	1.63874	0	ENSG00000239887	C1orf226	2.90905	0	ENSG00000138347	MYPN	-1.05529	0.00488	ENSG00000140323	DISP2	3.21398	0.0103	ENSG00000255145	STX17-AS1	2.78291	0	ENSG00000248323	LUCAT1	1.39625	6e-05	ENSG00000176909	MAMSTR
ENSG00000216937	CCDC7	1.94725	0	ENSG00000248445	SEMA6A-AS1	2.15347	0	ENSG00000101577	LPIN2	2.00681	0	ENSG00000197520	FAM177B	3.92038	0.01095	ENSG00000166002	SMCO4	1.36634	6e-05	ENSG00000187601	MAGEH1	2.5543	0.00097	ENSG00000185650	ZFP36L1	1.63455	0	ENSG00000286159	AL035106.1	2.90114	3e-05	ENSG00000113594	LIFR	-1.05572	0	ENSG00000110675	ELMOD1	3.19758	0	ENSG00000111859	NEDD9	2.77858	0	ENSG00000215252	GOLGA8B	1.39387	0	ENSG00000286615	AC011416.4
ENSG00000260848	AC092114.1	1.93691	0	ENSG00000144554	FANCD2	2.14701	0	ENSG00000130518	IQCN	2.00634	0	ENSG00000223715	LINC01208	3.91852	0	ENSG00000187634	SAMD11	1.36605	0	ENSG00000106484	MEST	2.55423	0	ENSG00000143995	MEIS1	1.63363	0	ENSG00000173077	DEC1	2.89238	0	ENSG00000135218	CD36	-1.05601	0.03922	ENSG00000165023	DIRAS2	3.19471	0.0018	ENSG00000253552	HOXA-AS2	2.77142	0	ENSG00000141384	TAF4B	1.39218	0.00052	ENSG00000286956	AC117435.1
ENSG00000223749	MIR503HG	1.93289	0	ENSG00000114346	ECT2	2.13971	0	ENSG00000169306	IL1RAPL1	2.00577	0	ENSG00000277851	LINC02391	3.91477	0	ENSG00000135605	TEC	1.36572	0.00067	ENSG00000175265	GOLGA8A	2.54686	0	ENSG00000124212	PTGIS	1.62988	0	ENSG00000157423	HYDIN	2.88181	0	ENSG00000101413	RPRD1B	-1.05625	0	ENSG00000021645	NRXN3	3.19442	0	ENSG00000136492	BRIP1	2.77072	0	ENSG00000197584	KCNMB2	1.38982	0	ENSG00000149972	CNTN5
ENSG00000163629	PTPN13	1.93244	0	ENSG00000166250	CLMP	2.13906	0	ENSG00000120162	MOB3B	1.99732	0	ENSG00000271850	LINC02343	3.91059	0	ENSG00000187672	ERC2	1.36566	0	ENSG00000223653	AL078459.1	2.54373	0	ENSG00000065717	TLE2	1.62857	8e-05	ENSG00000007372	PAX6	2.87737	0	ENSG00000147684	NDUFB9	-1.05658	0	ENSG00000236627	AL590302.2	3.19428	1e-05	ENSG00000173214	MFSD4B	2.76914	0	ENSG00000169946	ZFPM2	1.38942	0	ENSG00000227877	MRLN
ENSG00000115306	SPTBN1	1.93223	0	ENSG00000233806	LINC01237	2.13436	0	ENSG00000283703	VSIG10L2	1.98995	0	ENSG00000111046	MYF6	3.90752	0	ENSG00000138674	SEC31A	1.36414	0	ENSG00000136205	TNS3	2.53462	0	ENSG00000234263	AL024508.1	1.62717	0.00249	ENSG00000243069	ARHGEF26-AS1	2.87683	0	ENSG00000156603	MED19	-1.05668	0.01553	ENSG00000147481	SNTG1	3.19214	0	ENSG00000139734	DIAPH3	2.76016	0	ENSG00000162643	WDR63	1.38506	0.01288	ENSG00000132854	KANK4
ENSG00000115252	PDE1A	1.92557	0	ENSG00000035499	DEPDC1B	2.13004	0	ENSG00000177374	HIC1	1.98864	0	ENSG00000129116	PALLD	3.90033	0	ENSG00000020181	ADGRA2	1.35936	0	ENSG00000227036	LINC00511	2.52577	0	ENSG00000172817	CYP7B1	1.62475	0	ENSG00000170456	DENND5B	2.87083	0	ENSG00000135414	GDF11	-1.05688	0.00084	ENSG00000250686	KHDRBS2-OT	3.18957	5e-05	ENSG00000166165	CKB	2.75979	0	ENSG00000233478	AL031280.1	1.38379	0.01628	ENSG00000286980	AC020584.1
ENSG00000114541	FRMD4B	1.9246	0	ENSG00000253116	AC027698.1	2.1288	0	ENSG00000142303	ADAMTS10	1.98729	0	ENSG00000232913	PLCE1-AS2	3.89626	0	ENSG00000161040	FBXL13	1.35892	0	ENSG00000131242	RAB11FIP4	2.52048	0	ENSG00000223949	ROR1-AS1	1.62396	0	ENSG00000182256	GABRG3	2.86747	0	ENSG00000168826	ZBTB49	-1.05713	0.03724	ENSG00000091129	NRCAM	3.18837	0	ENSG00000183833	MAATS1	2.75709	0.0027	ENSG00000162687	KCNT2	1.38305	0	ENSG00000188662	HILS1
ENSG00000169851	PCDH7	1.92268	0	ENSG00000234997	AC016745.1	2.12096	0.00806	ENSG00000167617	CDC42EP5	1.98101	0	ENSG00000251293	AC008574.1	3.89499	0.02815	ENSG00000233098	CCDC144NL-AS1	1.35633	0	ENSG00000146122	DAAM2	2.50605	0	ENSG00000158813	EDA	1.62315	0	ENSG00000288073	AC022463.1	2.86359	0	ENSG00000133454	MYO18B	-1.05717	0	ENSG00000102290	PCDH11X	3.18637	0	ENSG00000176842	IRX5	2.75668	0.04552	ENSG00000166501	PRKCB	1.38137	0	ENSG00000254226	LINC01933
ENSG00000146530	VWDE	1.92145	8e-05	ENSG00000105810	CDK6	2.12061	0	ENSG00000224063	AC007319.1	1.9798	0	ENSG00000263105	AC009171.2	3.8948	0.0017	ENSG00000151491	EPS8	1.35474	0	ENSG00000127418	FGFRL1	2.50098	4e-05	ENSG00000264843	AP001180.4	1.61947	0.00625	ENSG00000157087	ATP2B2	2.86165	0	ENSG00000242808	SOX2-OT	-1.05754	2e-05	ENSG00000154639	CXADR	3.1838	0	ENSG00000285367	AC087564.1	2.7523	0	ENSG00000135362	PRR5L	1.37946	0.00028	ENSG00000154822	PLCL2
ENSG00000164574	GALNT10	1.92028	0	ENSG00000121621	KIF18A	2.12014	0	ENSG00000286735	AC126182.3	1.97607	0	ENSG00000254586	AC124301.1	3.89441	1e-05	ENSG00000113494	PRLR	1.34582	0	ENSG00000105404	RABAC1	2.50074	0	ENSG00000162804	SNED1	1.61895	0	ENSG00000253992	AC103726.2	2.84576	0.00042	ENSG00000159733	ZFYVE28	-1.05803	0.03759	ENSG00000101210	EEF1A2	3.18115	4e-05	ENSG00000258631	AC110023.1	2.74897	0	ENSG00000109689	STIM2	1.37829	0	ENSG00000072954	TMEM38A
ENSG00000177409	SAMD9L	1.92016	9e-05	ENSG00000225112	AL157392.1	2.11422	0.00014	ENSG00000125266	EFNB2	1.9738	0	ENSG00000130940	CASZ1	3.88197	0	ENSG00000254064	AC105206.2	1.34457	8e-05	ENSG00000185070	FLRT2	2.48393	0	ENSG00000125347	IRF1	1.61853	0.00011	ENSG00000250062	AC104827.1	2.84355	0	ENSG00000164880	INTS1	-1.0582	0.00023	ENSG00000120645	IQSEC3	3.18024	0	ENSG00000128710	HOXD10	2.74343	0	ENSG00000106025	TSPAN12	1.37495	3e-05	ENSG00000134602	STK26
ENSG00000166979	EVA1C	1.9199	0	ENSG00000143476	DTL	2.11388	0	ENSG00000122786	CALD1	1.97018	0	ENSG00000269934	AL353593.1	3.8778	0	ENSG00000090006	LTBP4	1.34343	0	ENSG00000175061	SNHG29	2.48335	0	ENSG00000130066	SAT1	1.61349	0	ENSG00000107104	KANK1	2.83204	0	ENSG00000035928	RFC1	-1.05823	0	ENSG00000253976	AC022679.2	3.17232	0	ENSG00000100095	SEZ6L	2.74004	0	ENSG00000134602	STK26	1.36823	0	ENSG00000144455	SUMF1
ENSG00000286147	AC092445.1	1.91494	0	ENSG00000165304	MELK	2.10548	0	ENSG00000286843	AL160159.1	1.96571	0	ENSG00000124762	CDKN1A	3.8674	0	ENSG00000182771	GRID1	1.34027	0	ENSG00000149257	SERPINH1	2.48327	0	ENSG00000165124	SVEP1	1.61213	0	ENSG00000253591	AC027312.1	2.83009	0	ENSG00000143756	FBXO28	-1.05832	0	ENSG00000229458	AC010157.1	3.17144	1e-05	ENSG00000104059	FAM189A1	2.71765	0	ENSG00000262246	CORO7	1.36738	0	ENSG00000135678	CPM
ENSG00000260971	AC119674.1	1.91076	0	ENSG00000165061	ZMAT4	2.10527	0	ENSG00000234961	AL133415.1	1.96566	0	ENSG00000239474	KLHL41	3.86406	0	ENSG00000224141	MIR548XHG	1.33789	0	ENSG00000095637	SORBS1	2.48256	0	ENSG00000172985	SH3RF3	1.61194	0	ENSG00000078549	ADCYAP1R1	2.82939	4e-05	ENSG00000072756	TRNT1	-1.05842	0	ENSG00000258947	TUBB3	3.17105	0	ENSG00000065320	NTN1	2.71751	0	ENSG00000283196	AC006453.2	1.36585	1e-05	ENSG00000148604	RGR
ENSG00000099958	DERL3	1.90956	0.01312	ENSG00000121211	MND1	2.09875	0	ENSG00000117461	PIK3R3	1.96485	0	ENSG00000184185	KCNJ12	3.86136	0.00164	ENSG00000198380	GFPT1	1.337	0	ENSG00000084207	GSTP1	2.48038	0	ENSG00000130164	LDLR	1.61176	0	ENSG00000174776	WDR49	2.82648	0	ENSG00000106244	PDAP1	-1.0588	0.00376	ENSG00000185008	ROBO2	3.16701	0	ENSG00000112182	BACH2	2.71178	0	ENSG00000134871	COL4A2	1.36268	0	ENSG00000147684	NDUFB9
ENSG00000285841	AC005692.3	1.90795	0	ENSG00000165323	FAT3	2.09645	0	ENSG00000160613	PCSK7	1.95378	0	ENSG00000222465	RNU2-5P	3.85672	0	ENSG00000169136	ATF5	1.33671	0	ENSG00000288106	AL022318.5	2.47966	0	ENSG00000120738	EGR1	1.60986	0	ENSG00000278408	AC108861.1	2.82002	0	ENSG00000166788	SAAL1	-1.05897	0.01066	ENSG00000164796	CSMD3	3.16184	0	ENSG00000206557	TRIM71	2.70953	0.0002	ENSG00000133019	CHRM3	1.35706	0	ENSG00000143036	SLC44A3
ENSG00000168297	PXK	1.90763	0	ENSG00000088756	ARHGAP28	2.09635	0	ENSG00000171444	MCC	1.95273	0	ENSG00000248309	MEF2C-AS1	3.85514	0	ENSG00000083123	BCKDHB	1.33187	0	ENSG00000065833	ME1	2.47078	0	ENSG00000136859	ANGPTL2	1.60654	0	ENSG00000287105	AC090577.1	2.81547	0	ENSG00000112658	SRF	-1.05897	0.0122	ENSG00000225811	AL354771.1	3.1612	0	ENSG00000100505	TRIM9	2.70674	0	ENSG00000188662	HILS1	1.34994	0.0049	ENSG00000162614	NEXN
ENSG00000152661	GJA1	1.90723	0	ENSG00000138160	KIF11	2.09581	0	ENSG00000160145	KALRN	1.94529	0	ENSG00000135063	FAM189A2	3.83948	0	ENSG00000170961	HAS2	1.33035	0	ENSG00000102908	NFAT5	2.47039	0	ENSG00000169071	ROR2	1.59929	0	ENSG00000109339	MAPK10	2.81505	0	ENSG00000115368	WDR75	-1.05914	0	ENSG00000130822	PNCK	3.16051	0.00019	ENSG00000109654	TRIM2	2.7063	0	ENSG00000104369	JPH1	1.3444	0	ENSG00000133687	TMTC1
ENSG00000163565	IFI16	1.90674	0	ENSG00000250770	AC005865.1	2.09107	0	ENSG00000141431	ASXL3	1.94248	0	ENSG00000231769	AL035701.1	3.83935	0.02016	ENSG00000013364	MVP	1.3255	0.0028	ENSG00000198886	MT-ND4	2.4587	0	ENSG00000101871	MID1	1.59843	0	ENSG00000144406	UNC80	2.81111	0	ENSG00000115524	SF3B1	-1.05919	0	ENSG00000095203	EPB41L4B	3.16047	0	ENSG00000128713	HOXD11	2.69498	0.01452	ENSG00000183762	KREMEN1	1.33906	0	ENSG00000184349	EFNA5
ENSG00000183023	SLC8A1	1.90637	0	ENSG00000129910	CDH15	2.0887	0	ENSG00000162599	NFIA	1.94163	0	ENSG00000214814	FER1L6	3.83817	0	ENSG00000065989	PDE4A	1.32428	0.0194	ENSG00000147604	RPL7	2.45168	0	ENSG00000104361	NIPAL2	1.59734	0	ENSG00000182287	AP1S2	2.80917	0	ENSG00000149557	FEZ1	-1.0592	0.00112	ENSG00000099715	PCDH11Y	3.16041	0	ENSG00000135048	CEMIP2	2.69368	0	ENSG00000248994	AC124852.1	1.33903	0.00528	ENSG00000130338	TULP4
ENSG00000239677	PDZRN3-AS1	1.90553	0.01036	ENSG00000267653	AC002546.1	2.07862	0	ENSG00000168702	LRP1B	1.94118	0	ENSG00000256069	A2MP1	3.83696	0	ENSG00000162576	MXRA8	1.32423	0	ENSG00000123989	CHPF	2.44998	0.00023	ENSG00000165029	ABCA1	1.58989	0	ENSG00000128512	DOCK4	2.80842	0	ENSG00000213390	ARHGAP19	-1.05927	0.00103	ENSG00000109906	ZBTB16	3.156	0	ENSG00000171208	NETO2	2.68741	0	ENSG00000165194	PCDH19	1.33819	0.00423	ENSG00000154330	PGM5
ENSG00000235119	AL138895.1	1.90342	0.00023	ENSG00000223815	DIAPH3-AS2	2.07834	0.00037	ENSG00000198108	CHSY3	1.94103	0	ENSG00000146054	TRIM7	3.83659	0.00059	ENSG00000283052	LINC02456	1.32344	0	ENSG00000152952	PLOD2	2.44495	0	ENSG00000113721	PDGFRB	1.58976	0	ENSG00000165185	KIAA1958	2.80792	0	ENSG00000198000	NOL8	-1.05985	0.00017	ENSG00000156298	TSPAN7	3.15451	0	ENSG00000247675	LRP4-AS1	2.6874	0	ENSG00000077274	CAPN6	1.33493	0.00048	ENSG00000271401	AC010680.5
ENSG00000286215	AL356534.1	1.90278	0	ENSG00000107719	PALD1	2.07632	0	ENSG00000110492	MDK	1.93175	0	ENSG00000081237	PTPRC	3.83204	0	ENSG00000224063	AC007319.1	1.32061	0	ENSG00000136830	NIBAN2	2.43723	0	ENSG00000137193	PIM1	1.58418	4e-05	ENSG00000227640	SOX21-AS1	2.79729	0.02013	ENSG00000204954	C12orf73	-1.06067	0	ENSG00000139116	KIF21A	3.14724	0	ENSG00000234661	CHL1-AS1	2.68548	4e-05	ENSG00000169933	FRMPD4	1.33133	0.00017	ENSG00000223770	AC006145.1
ENSG00000144857	BOC	1.90106	0	ENSG00000106462	EZH2	2.07314	0	ENSG00000135643	KCNMB4	1.92827	0	ENSG00000237413	AC096531.2	3.82988	0	ENSG00000070404	FSTL3	1.31928	0.00016	ENSG00000139116	KIF21A	2.43593	0	ENSG00000185630	PBX1	1.58036	0	ENSG00000081913	PHLPP1	2.79691	0	ENSG00000104412	EMC2	-1.06069	0	ENSG00000113532	ST8SIA4	3.14153	0	ENSG00000179455	MKRN3	2.68063	0	ENSG00000170175	CHRNB1	1.32823	0.00145	ENSG00000178980	SELENOW
ENSG00000067064	IDI1	1.90061	0	ENSG00000153179	RASSF3	2.07172	0	ENSG00000126785	RHOJ	1.9257	0	ENSG00000230798	FOXD3-AS1	3.82972	0.0007	ENSG00000196932	TMEM26	1.31905	5e-05	ENSG00000177410	ZFAS1	2.4277	0	ENSG00000086991	NOX4	1.57792	0	ENSG00000234527	PCDH9-AS1	2.79419	0.00108	ENSG00000138757	G3BP2	-1.0609	0	ENSG00000185518	SV2B	3.13686	0.02875	ENSG00000165891	E2F7	2.67408	0	ENSG00000121310	ECHDC2	1.32393	0.01303	ENSG00000272736	AC005323.2
ENSG00000238246	AC069549.1	1.90044	0	ENSG00000225882	LINC01456	2.06856	0	ENSG00000167157	PRRX2	1.9226	0.01686	ENSG00000184313	MROH7	3.82681	0	ENSG00000130584	ZBTB46	1.31606	0	ENSG00000214063	TSPAN4	2.42614	0	ENSG00000168234	TTC39C	1.57755	0	ENSG00000236107	SCN1A-AS1	2.79352	0	ENSG00000089289	IGBP1	-1.06098	8e-05	ENSG00000141433	ADCYAP1	3.13651	0.00343	ENSG00000137266	SLC22A23	2.6666	0	ENSG00000162909	CAPN2	1.31293	0	ENSG00000175985	PLEKHD1
ENSG00000175164	ABO	1.90009	0.00962	ENSG00000285664	AL139317.5	2.06762	0	ENSG00000156299	TIAM1	1.92086	0	ENSG00000248647	AC012613.1	3.8174	0	ENSG00000107796	ACTA2	1.31507	0	ENSG00000176658	MYO1D	2.42037	0	ENSG00000231535	LINC00278	1.57193	0.03596	ENSG00000250156	LINC02060	2.79141	0	ENSG00000132024	CC2D1A	-1.06108	0.03089	ENSG00000134343	ANO3	3.13611	0.00539	ENSG00000074047	GLI2	2.6639	0	ENSG00000153707	PTPRD	1.31133	0	ENSG00000241288	LINC02614
ENSG00000026950	BTN3A1	1.89217	0	ENSG00000118193	KIF14	2.06739	0	ENSG00000148498	PARD3	1.92059	0	ENSG00000170820	FSHR	3.80263	0	ENSG00000153214	TMEM87B	1.31004	0	ENSG00000169100	SLC25A6	2.41951	0	ENSG00000184903	IMMP2L	1.57092	0	ENSG00000228740	GABRG3-AS1	2.79015	0	ENSG00000149182	ARFGAP2	-1.06122	9e-05	ENSG00000184588	PDE4B	3.13069	0	ENSG00000154639	CXADR	2.66298	0	ENSG00000183780	SLC35F3	1.30354	0	ENSG00000205056	LINC02397
ENSG00000169946	ZFPM2	1.89055	0	ENSG00000156802	ATAD2	2.06574	0	ENSG00000136068	FLNB	1.92031	0	ENSG00000135902	CHRND	3.7897	0	ENSG00000124370	MCEE	1.30876	0	ENSG00000198712	MT-CO2	2.41666	0	ENSG00000246366	LACTB2-AS1	1.57049	2e-05	ENSG00000259719	LINC02284	2.7876	0.00665	ENSG00000118363	SPCS2	-1.06146	0	ENSG00000186094	AGBL4	3.12779	0	ENSG00000109756	RAPGEF2	2.66057	0	ENSG00000146966	DENND2A	1.29876	0	ENSG00000165917	RAPSN
ENSG00000184672	RALYL	1.88848	0	ENSG00000011426	ANLN	2.06289	0	ENSG00000287134	AC106845.1	1.92025	0	ENSG00000285210	LINC02795	3.78686	0	ENSG00000183963	SMTN	1.30821	0.00022	ENSG00000103363	ELOB	2.40781	0	ENSG00000121440	PDZRN3	1.56868	0	ENSG00000255545	AP004608.1	2.78014	0	ENSG00000278053	DDX52	-1.06166	0	ENSG00000169760	NLGN1	3.12712	0	ENSG00000101115	SALL4	2.65867	0.00536	ENSG00000164236	ANKRD33B	1.29814	0.02621	ENSG00000172159	FRMD3
ENSG00000079459	FDFT1	1.88699	0	ENSG00000159733	ZFYVE28	2.05922	0	ENSG00000187123	LYPD6	1.91905	0	ENSG00000091831	ESR1	3.77798	0	ENSG00000156427	FGF18	1.30349	0.00021	ENSG00000112559	MDFI	2.40687	0	ENSG00000236857	RAP1BP1	1.56806	0.00269	ENSG00000188596	CFAP54	2.77387	0	ENSG00000140945	CDH13	-1.06199	0	ENSG00000277586	NEFL	3.12546	0	ENSG00000054654	SYNE2	2.65805	0	ENSG00000181409	AATK	1.29568	0.01825	ENSG00000181826	RELL1
ENSG00000155324	GRAMD2B	1.8828	0	ENSG00000119969	HELLS	2.05667	0	ENSG00000184226	PCDH9	1.91781	0	ENSG00000248371	LINC02056	3.76844	0.00609	ENSG00000168477	TNXB	1.30313	1e-05	ENSG00000228474	OST4	2.40649	0	ENSG00000171132	PRKCE	1.56594	0	ENSG00000128713	HOXD11	2.77032	0.00533	ENSG00000107130	NCS1	-1.06208	0.00572	ENSG00000286717	AP001407.1	3.12519	0.03587	ENSG00000050165	DKK3	2.65483	0	ENSG00000138386	NAB1	1.29365	0	ENSG00000124507	PACSIN1
ENSG00000233098	CCDC144NL-AS1	1.8826	0	ENSG00000245832	MIR4300HG	2.05406	0.00403	ENSG00000162849	KIF26B	1.9103	0	ENSG00000287063	AL356489.3	3.75818	0	ENSG00000141753	IGFBP4	1.30258	0	ENSG00000106803	SEC61B	2.4056	0	ENSG00000177606	JUN	1.55902	0	ENSG00000130413	STK33	2.77011	0	ENSG00000168952	STXBP6	-1.06211	0.00859	ENSG00000143674	MAP3K21	3.1185	0.03525	ENSG00000095777	MYO3A	2.65231	1e-05	ENSG00000254420	AP003086.1	1.29275	0	ENSG00000143167	GPA33
ENSG00000125434	SLC25A35	1.88038	0.00293	ENSG00000112394	SLC16A10	2.05255	0	ENSG00000162998	FRZB	1.90667	0	ENSG00000231165	TRBV26OR9-2	3.75127	0.00035	ENSG00000266256	LINC00683	1.30232	0.00851	ENSG00000134115	CNTN6	2.40343	0	ENSG00000183287	CCBE1	1.55753	0	ENSG00000148053	NTRK2	2.7624	0	ENSG00000149483	TMEM138	-1.06228	0.01095	ENSG00000166006	KCNC2	3.11378	0	ENSG00000286159	AL035106.1	2.65122	0.00282	ENSG00000131378	RFTN1	1.29064	0	ENSG00000224101	ELMO1-AS1
ENSG00000145423	SFRP2	1.87933	0	ENSG00000178999	AURKB	2.05242	0	ENSG00000226440	AL365214.2	1.90177	0	ENSG00000248740	LINC02428	3.7497	0	ENSG00000166557	TMED3	1.29915	0	ENSG00000119632	IFI27L2	2.40293	0.02803	ENSG00000177694	NAALADL2	1.55694	0	ENSG00000234352	AC009264.1	2.75558	0	ENSG00000197168	NEK5	-1.06245	0.00013	ENSG00000239268	AC092691.1	3.10995	0	ENSG00000224020	MIR181A2HG	2.64069	0	ENSG00000152484	USP12	1.29026	0	ENSG00000177614	PGBD5
ENSG00000171223	JUNB	1.87621	0	ENSG00000162645	GBP2	2.05082	0.04051	ENSG00000155966	AFF2	1.90008	0	ENSG00000228888	LINC01428	3.74353	0.014	ENSG00000110080	ST3GAL4	1.29577	0	ENSG00000139329	LUM	2.40066	0	ENSG00000184719	RNLS	1.54657	0	ENSG00000168702	LRP1B	2.75511	0	ENSG00000214087	ARL16	-1.06278	0.03077	ENSG00000105278	ZFR2	3.10222	0	ENSG00000162738	VANGL2	2.63945	0	ENSG00000244879	GABPB1-AS1	1.28862	0	ENSG00000156026	MCU
ENSG00000173930	SLCO4C1	1.87497	0	ENSG00000139132	FGD4	2.04831	0	ENSG00000082482	KCNK2	1.89984	0	ENSG00000108639	SYNGR2	3.74094	2e-05	ENSG00000101440	ASIP	1.29235	0	ENSG00000106733	NMRK1	2.39452	0	ENSG00000106100	NOD1	1.53908	0	ENSG00000141639	MAPK4	2.7547	0	ENSG00000147174	GCNA	-1.06297	0.03422	ENSG00000151834	GABRA2	3.09859	0	ENSG00000119508	NR4A3	2.63896	0	ENSG00000140479	PCSK6	1.28574	0.04363	ENSG00000155886	SLC24A2
ENSG00000075420	FNDC3B	1.87335	0	ENSG00000165495	PKNOX2	2.04682	0	ENSG00000197329	PELI1	1.89973	0	ENSG00000271959	AC100803.4	3.73848	0.00252	ENSG00000260971	AC119674.1	1.28233	0	ENSG00000019549	SNAI2	2.39444	4e-05	ENSG00000230561	CCDC192	1.53853	0.00011	ENSG00000226754	AL606760.1	2.75336	1e-05	ENSG00000244513	AC109587.1	-1.06304	0	ENSG00000104381	GDAP1	3.09395	0	ENSG00000285549	AC091973.1	2.63545	0.00126	ENSG00000141401	IMPA2	1.28301	0.00306	ENSG00000197381	ADARB1
ENSG00000215367	TMED11P	1.87324	0	ENSG00000109991	P2RX3	2.04186	0	ENSG00000163395	IGFN1	1.89571	0	ENSG00000249290	AC010181.1	3.73204	0	ENSG00000260848	AC092114.1	1.27998	0	ENSG00000241343	RPL36A	2.39205	0	ENSG00000250602	AC093535.1	1.53628	0	ENSG00000182957	SPATA13	2.74452	0	ENSG00000143198	MGST3	-1.06324	1e-05	ENSG00000132334	PTPRE	3.09004	0	ENSG00000143476	DTL	2.62891	0	ENSG00000133226	SRRM1	1.2773	0	ENSG00000122694	GLIPR2
ENSG00000125347	IRF1	1.87285	0	ENSG00000184985	SORCS2	2.03887	0	ENSG00000154975	CA10	1.89301	0	ENSG00000080709	KCNN2	3.73167	0	ENSG00000162599	NFIA	1.27959	0	ENSG00000168028	RPSA	2.38569	0	ENSG00000156049	GNA14	1.53539	0.00022	ENSG00000112531	QKI	2.74084	0	ENSG00000154642	C21orf91	-1.06338	0.00221	ENSG00000183018	SPNS2	3.08993	3e-05	ENSG00000155816	FMN2	2.62494	0	ENSG00000089902	RCOR1	1.27457	0	ENSG00000046653	GPM6B
ENSG00000185404	SP140L	1.87201	0	ENSG00000171848	RRM2	2.03812	0	ENSG00000235335	AC016723.1	1.89222	0	ENSG00000227082	LINC02798	3.72369	0	ENSG00000162878	PKDCC	1.27868	0	ENSG00000114023	FAM162A	2.38498	0	ENSG00000288079	AC026329.1	1.53227	0	ENSG00000148204	CRB2	2.74001	0.00019	ENSG00000130985	UBA1	-1.06363	0	ENSG00000248475	AC016642.1	3.08883	0	ENSG00000282381	AC104073.4	2.62034	0.00026	ENSG00000060138	YBX3	1.27332	0	ENSG00000159348	CYB5R1
ENSG00000018408	WWTR1	1.87111	0	ENSG00000245857	AF233439.1	2.03808	0	ENSG00000073712	FERMT2	1.89206	0	ENSG00000099260	PALMD	3.72079	0	ENSG00000227227	AC017101.1	1.27647	0	ENSG00000104611	SH2D4A	2.37424	0	ENSG00000111321	LTBR	1.52966	0.0399	ENSG00000114654	EFCC1	2.7389	0	ENSG00000166582	CENPV	-1.06453	0.0002	ENSG00000167037	SGSM1	3.08341	0	ENSG00000113810	SMC4	2.61712	0	ENSG00000144227	NXPH2	1.27314	0.00063	ENSG00000120669	SOHLH2
ENSG00000224431	AC063976.2	1.87044	0	ENSG00000138758	SEPTIN11	2.03299	0	ENSG00000122547	EEPD1	1.89108	0	ENSG00000185761	ADAMTSL5	3.71194	0	ENSG00000120658	ENOX1	1.27549	0	ENSG00000148655	LRMDA	2.37415	0	ENSG00000235885	LINC01828	1.52789	0.01741	ENSG00000130287	NCAN	2.7377	0	ENSG00000036054	TBC1D23	-1.06466	0	ENSG00000007516	BAIAP3	3.08061	1e-05	ENSG00000185565	LSAMP	2.61431	0	ENSG00000113739	STC2	1.27247	0.02236	ENSG00000233008	LINC01725
ENSG00000116761	CTH	1.86726	0	ENSG00000165730	STOX1	2.03282	0.00066	ENSG00000110975	SYT10	1.89051	4e-05	ENSG00000078328	RBFOX1	3.71041	0	ENSG00000138604	GLCE	1.27086	0	ENSG00000118523	CCN2	2.37135	0	ENSG00000233608	TWIST2	1.52643	0	ENSG00000198963	RORB	2.73159	2e-05	ENSG00000006015	REX1BD	-1.06478	0.0057	ENSG00000162951	LRRTM1	3.0796	3e-05	ENSG00000224243	SOX1-OT	2.61268	0.00617	ENSG00000168502	MTCL1	1.27164	0	ENSG00000223396	RPS10P7
ENSG00000162733	DDR2	1.86473	0	ENSG00000169122	FAM110B	2.02969	0	ENSG00000128606	LRRC17	1.88966	0	ENSG00000136717	BIN1	3.70583	0	ENSG00000174963	ZIC4	1.26963	0	ENSG00000124614	RPS10	2.37009	0	ENSG00000152580	IGSF10	1.52086	0	ENSG00000041515	MYO16	2.73156	0	ENSG00000171865	RNASEH1	-1.06491	0.00621	ENSG00000184156	KCNQ3	3.0732	0	ENSG00000228956	SATB1-AS1	2.61204	0	ENSG00000286746	AL590807.1	1.26953	0	ENSG00000124782	RREB1
ENSG00000051108	HERPUD1	1.85652	0	ENSG00000066279	ASPM	2.02876	0	ENSG00000086991	NOX4	1.88876	0	ENSG00000185437	SH3BGR	3.69714	0	ENSG00000140937	CDH11	1.26858	0	ENSG00000250488	LINC02233	2.36677	0.00149	ENSG00000074803	SLC12A1	1.51848	0.03515	ENSG00000174944	P2RY14	2.72982	0	ENSG00000117862	TXNDC12	-1.06535	0.00038	ENSG00000108231	LGI1	3.0662	0	ENSG00000068489	PRR11	2.61191	0	ENSG00000169499	PLEKHA2	1.26823	0	ENSG00000142661	MYOM3
ENSG00000101542	CDH20	1.85179	0	ENSG00000101335	MYL9	2.02867	0	ENSG00000145012	LPP	1.88864	0	ENSG00000162614	NEXN	3.69661	0	ENSG00000285964	AC002074.2	1.26662	0.02442	ENSG00000180879	SSR4	2.36167	0	ENSG00000053254	FOXN3	1.51771	0	ENSG00000162631	NTNG1	2.72767	0	ENSG00000124802	EEF1E1	-1.06607	0.00043	ENSG00000151572	ANO4	3.06496	0	ENSG00000144834	TAGLN3	2.61191	0	ENSG00000091127	PUS7	1.26679	0	ENSG00000249036	AC092674.1
ENSG00000228203	RNF144A-AS1	1.84894	0	ENSG00000258952	SALRNA1	2.02491	0	ENSG00000235593	RBMS3-AS1	1.88407	0	ENSG00000155846	PPARGC1B	3.69519	0	ENSG00000197410	DCHS2	1.26309	0	ENSG00000282951	AC008537.4	2.36115	0.00054	ENSG00000248138	AC097515.1	1.51668	0	ENSG00000143772	ITPKB	2.72743	0	ENSG00000136485	DCAF7	-1.06615	0	ENSG00000286412	AC007682.1	3.06391	0.00166	ENSG00000197299	BLM	2.6034	0	ENSG00000101384	JAG1	1.26575	0	ENSG00000146147	MLIP
ENSG00000231535	LINC00278	1.84174	0	ENSG00000101057	MYBL2	2.02337	0.002	ENSG00000187772	LIN28B	1.87824	0	ENSG00000225179	LINC00457	3.68453	0	ENSG00000026950	BTN3A1	1.26063	0.00013	ENSG00000251314	AC104123.1	2.35884	0	ENSG00000145819	ARHGAP26	1.51535	0	ENSG00000196482	ESRRG	2.72652	0	ENSG00000122565	CBX3	-1.06633	0	ENSG00000159409	CELF3	3.05951	0	ENSG00000154529	CNTNAP3B	2.59971	0	ENSG00000165495	PKNOX2	1.26325	0	ENSG00000287422	AL442071.2
ENSG00000113083	LOX	1.84029	0	ENSG00000121152	NCAPH	2.01814	0	ENSG00000287551	AL445526.1	1.87736	4e-05	ENSG00000281128	PTENP1-AS	3.68254	0	ENSG00000224597	SVIL-AS1	1.25697	0	ENSG00000196284	SUPT3H	2.35868	0	ENSG00000251600	AC107223.1	1.51337	0	ENSG00000162761	LMX1A	2.72383	0.03286	ENSG00000072518	MARK2	-1.06638	0	ENSG00000237031	AC008067.1	3.05487	0	ENSG00000117394	SLC2A1	2.59275	0	ENSG00000065675	PRKCQ	1.26051	0.03093	ENSG00000234567	AL024497.2
ENSG00000104549	SQLE	1.83944	0	ENSG00000158528	PPP1R9A	2.01768	0	ENSG00000267653	AC002546.1	1.8769	0	ENSG00000233985	LINC01681	3.67888	0.00131	ENSG00000104213	PDGFRL	1.25619	2e-05	ENSG00000163293	NIPAL1	2.3515	0.00453	ENSG00000222005	LINC01118	1.51294	0	ENSG00000139946	PELI2	2.72107	0	ENSG00000103365	GGA2	-1.0667	0	ENSG00000100167	SEPTIN3	3.05455	0	ENSG00000168078	PBK	2.59267	1e-05	ENSG00000129682	FGF13	1.25846	0	ENSG00000165458	INPPL1
ENSG00000236230	AL356108.1	1.83921	0	ENSG00000257923	CUX1	2.01641	0	ENSG00000138769	CDKL2	1.87552	0.00022	ENSG00000282890	AC009975.1	3.67755	0	ENSG00000214193	SH3D21	1.25391	0	ENSG00000155366	RHOC	2.34234	5e-05	ENSG00000115504	EHBP1	1.50852	0	ENSG00000258631	AC110023.1	2.72075	0	ENSG00000198743	SLC5A3	-1.06703	0.00028	ENSG00000183783	KCTD8	3.04195	0	ENSG00000156103	MMP16	2.58913	0	ENSG00000143603	KCNN3	1.25758	3e-05	ENSG00000180900	SCRIB
ENSG00000271945	AL355612.1	1.8369	0	ENSG00000197934	CYYR1-AS1	2.01458	0	ENSG00000145428	RNF175	1.87511	0	ENSG00000226571	AL592429.2	3.67718	0	ENSG00000171132	PRKCE	1.25289	0	ENSG00000162998	FRZB	2.34083	0	ENSG00000229727	AC013460.1	1.50674	0.01509	ENSG00000225263	PCDH9-AS3	2.71803	0	ENSG00000013573	DDX11	-1.06731	0.04425	ENSG00000018236	CNTN1	3.03482	0	ENSG00000255506	AP003718.1	2.58895	0	ENSG00000172403	SYNPO2	1.25302	0	ENSG00000171316	CHD7
ENSG00000251600	AC107223.1	1.83652	0	ENSG00000203527	Z99756.1	2.01437	0.03964	ENSG00000170961	HAS2	1.87303	0	ENSG00000188580	NKAIN2	3.67607	0	ENSG00000134363	FST	1.25121	0	ENSG00000184840	TMED9	2.34004	0	ENSG00000116678	LEPR	1.50423	1e-05	ENSG00000144893	MED12L	2.71743	0	ENSG00000132386	SERPINF1	-1.06732	0.01188	ENSG00000145087	STXBP5L	3.03013	0	ENSG00000247828	TMEM161B-AS1	2.58606	0	ENSG00000100678	SLC8A3	1.25164	0	ENSG00000127946	HIP1
ENSG00000100219	XBP1	1.8352	0	ENSG00000258670	AL049874.3	2.01358	0	ENSG00000171502	COL24A1	1.87157	0	ENSG00000164142	FAM160A1	3.67605	0	ENSG00000166147	FBN1	1.25001	0	ENSG00000258583	LINC01500	2.33944	0	ENSG00000184304	PRKD1	1.49944	0	ENSG00000127249	ATP13A4	2.71232	0.00082	ENSG00000105486	LIG1	-1.06736	0.00806	ENSG00000140015	KCNH5	3.0299	0	ENSG00000257178	AC103702.1	2.58339	0	ENSG00000115457	IGFBP2	1.2484	0	ENSG00000143847	PPFIA4
ENSG00000112837	TBX18	1.83286	0	ENSG00000259847	LINC02126	2.01315	0	ENSG00000135205	CCDC146	1.87081	0	ENSG00000104814	MAP4K1	3.67567	0	ENSG00000205129	C4orf47	1.24915	0	ENSG00000172201	ID4	2.33915	0	ENSG00000105939	ZC3HAV1	1.49789	0.00023	ENSG00000254622	NAV2-AS4	2.71078	5e-05	ENSG00000149591	TAGLN	-1.06875	0.00066	ENSG00000005249	PRKAR2B	3.02897	0	ENSG00000101680	LAMA1	2.58281	0	ENSG00000113638	TTC33	1.24666	0	ENSG00000160867	FGFR4
ENSG00000188906	LRRK2	1.83185	0	ENSG00000090889	KIF4A	2.01027	0	ENSG00000267986	AC130469.1	1.86946	0.04098	ENSG00000140945	CDH13	3.67487	0	ENSG00000123104	ITPR2	1.24813	0	ENSG00000111669	TPI1	2.33652	0	ENSG00000051108	HERPUD1	1.49788	0	ENSG00000249252	AC098829.1	2.70721	0	ENSG00000263990	AC004253.1	-1.06927	0	ENSG00000226627	SHANK2-AS1	3.02823	0	ENSG00000287990	AL358334.4	2.57919	0	ENSG00000151623	NR3C2	1.2459	0	ENSG00000092421	SEMA6A
ENSG00000186470	BTN3A2	1.83014	0.00054	ENSG00000115461	IGFBP5	2.00967	0	ENSG00000125354	SEPTIN6	1.86789	0	ENSG00000237742	AL365259.1	3.67302	0.01378	ENSG00000137558	PI15	1.24511	0.0003	ENSG00000244486	SCARF2	2.31828	0	ENSG00000235978	AC018816.1	1.49783	0	ENSG00000179314	WSCD1	2.70327	0	ENSG00000285367	AC087564.1	-1.06989	0.03091	ENSG00000254607	AP001783.1	3.02548	0	ENSG00000170689	HOXB9	2.57787	0	ENSG00000085662	AKR1B1	1.24307	0.02194	ENSG00000237413	AC096531.2
ENSG00000261604	AC114947.2	1.82993	0.00207	ENSG00000174669	SLC29A2	2.00855	0	ENSG00000132622	HSPA12B	1.86775	0.02416	ENSG00000223561	AC005165.1	3.67007	0	ENSG00000107159	CA9	1.24492	0.00805	ENSG00000169302	STK32A	2.31595	0	ENSG00000099860	GADD45B	1.49769	0.03154	ENSG00000168461	RAB31	2.7026	0	ENSG00000166387	PPFIBP2	-1.06996	0.00735	ENSG00000249883	AC104803.1	3.02388	0	ENSG00000284620	AF228730.5	2.57749	0	ENSG00000115183	TANC1	1.24216	0	ENSG00000261742	LINC00922
ENSG00000177807	KCNJ10	1.82899	0.00023	ENSG00000242595	RPL26P26	2.00588	0.0295	ENSG00000198873	GRK5	1.86604	0	ENSG00000070731	ST6GALNAC2	3.66415	0	ENSG00000181234	TMEM132C	1.24282	0	ENSG00000169567	HINT1	2.30984	0	ENSG00000088280	ASAP3	1.49599	0	ENSG00000103528	SYT17	2.70011	0	ENSG00000122545	SEPTIN7	-1.07014	0	ENSG00000058404	CAMK2B	3.02268	0	ENSG00000119866	BCL11A	2.5696	0	ENSG00000259430	CERS3-AS1	1.24199	0.01259	ENSG00000159173	TNNI1
ENSG00000260338	LINC01570	1.82669	0.01046	ENSG00000115457	IGFBP2	2.00558	0	ENSG00000151150	ANK3	1.86487	0	ENSG00000105499	PLA2G4C	3.66316	0	ENSG00000168675	LDLRAD4	1.24257	0	ENSG00000129009	ISLR	2.30235	0	ENSG00000237978	KCNMB2-AS1	1.49448	0	ENSG00000136720	HS6ST1	2.69808	0	ENSG00000105329	TGFB1	-1.07022	1e-05	ENSG00000260903	XKR7	3.01597	0.0147	ENSG00000285548	AC068725.1	2.56533	0	ENSG00000138336	TET1	1.24139	0	ENSG00000137877	SPTBN5
ENSG00000105939	ZC3HAV1	1.8215	0	ENSG00000152253	SPC25	2.00262	0	ENSG00000204290	BTNL2	1.86463	0	ENSG00000013619	MAMLD1	3.66296	0	ENSG00000272168	CASC15	1.24231	0	ENSG00000105516	DBP	2.29969	0.00026	ENSG00000162542	TMCO4	1.49263	0.03096	ENSG00000099204	ABLIM1	2.69763	0	ENSG00000197114	ZGPAT	-1.07118	0.01443	ENSG00000248458	AL139147.1	3.01593	0	ENSG00000156970	BUB1B	2.56301	0	ENSG00000287195	AC131568.1	1.23542	0.03163	ENSG00000127603	MACF1
ENSG00000069943	PIGB	1.82125	0	ENSG00000163705	FANCD2OS	1.99921	0	ENSG00000116774	OLFML3	1.86458	0	ENSG00000134769	DTNA	3.66077	0	ENSG00000257228	AC090531.1	1.23981	0	ENSG00000255302	EID1	2.29335	0	ENSG00000183580	FBXL7	1.49152	0	ENSG00000184371	CSF1	2.69444	0	ENSG00000035687	ADSS	-1.07156	0.00025	ENSG00000120068	HOXB8	3.01439	0	ENSG00000134940	ACRV1	2.56146	0	ENSG00000197956	S100A6	1.23389	0.03041	ENSG00000178342	KCNG2
ENSG00000144426	NBEAL1	1.82033	0	ENSG00000160963	COL26A1	1.99532	0	ENSG00000020181	ADGRA2	1.8639	0	ENSG00000117266	CDK18	3.6447	0	ENSG00000116183	PAPPA2	1.23942	0.01812	ENSG00000105583	WDR83OS	2.29002	0	ENSG00000154217	PITPNC1	1.49135	0	ENSG00000254244	PAICSP4	2.69285	0.00594	ENSG00000206418	RAB12	-1.0716	0	ENSG00000196074	SYCP2	3.01372	0	ENSG00000250682	LINC00491	2.55896	0.02848	ENSG00000132970	WASF3	1.23331	0	ENSG00000263709	AC024619.3
ENSG00000182185	RAD51B	1.81892	0	ENSG00000165891	E2F7	1.99425	0	ENSG00000109861	CTSC	1.86325	0	ENSG00000184838	PRR16	3.64428	0	ENSG00000151746	BICD1	1.23916	0	ENSG00000206503	HLA-A	2.28739	0	ENSG00000248222	AC011389.1	1.49062	0	ENSG00000099715	PCDH11Y	2.68931	0	ENSG00000135778	NTPCR	-1.07167	0.00782	ENSG00000110436	SLC1A2	3.0096	0	ENSG00000137812	KNL1	2.55502	0	ENSG00000090006	LTBP4	1.23207	0	ENSG00000044524	EPHA3
ENSG00000138792	ENPEP	1.81696	0	ENSG00000162337	LRP5	1.99225	0	ENSG00000110090	CPT1A	1.863	0	ENSG00000196296	ATP2A1	3.64355	0	ENSG00000288054	AL360178.2	1.23767	0.0005	ENSG00000243415	AC107021.1	2.28525	0	ENSG00000117643	MAN1C1	1.48505	0	ENSG00000046653	GPM6B	2.68245	0	ENSG00000080573	COL5A3	-1.07173	0.01288	ENSG00000231079	AC105402.3	3.00653	0	ENSG00000233860	AC107072.2	2.55396	0	ENSG00000138640	FAM13A	1.22994	0	ENSG00000177354	C10orf71
ENSG00000177606	JUN	1.81532	0	ENSG00000131747	TOP2A	1.98799	0	ENSG00000182095	TNRC18	1.85708	0	ENSG00000243701	DUBR	3.63939	0	ENSG00000188906	LRRK2	1.23588	0.00862	ENSG00000187514	PTMA	2.28051	0	ENSG00000231609	AC007098.1	1.48208	0	ENSG00000066032	CTNNA2	2.67727	0	ENSG00000179523	EIF3J-DT	-1.07218	0.02949	ENSG00000156564	LRFN2	3.00193	0	ENSG00000107249	GLIS3	2.55316	0	ENSG00000152518	ZFP36L2	1.22849	3e-05	ENSG00000241278	ENPP7P4
ENSG00000286646	AL121933.2	1.81471	0.03312	ENSG00000166483	WEE1	1.98537	0	ENSG00000260473	AC068987.2	1.85503	0.00052	ENSG00000121577	POPDC2	3.63914	0	ENSG00000123094	RASSF8	1.23526	0	ENSG00000166482	MFAP4	2.27985	0	ENSG00000166888	STAT6	1.48125	0	ENSG00000147509	RGS20	2.67504	0	ENSG00000107443	CCNJ	-1.07299	0.01989	ENSG00000198794	SCAMP5	3.0003	0	ENSG00000245694	CRNDE	2.54987	0	ENSG00000189367	KIAA0408	1.22742	0.00043	ENSG00000107130	NCS1
ENSG00000101134	DOK5	1.81379	0	ENSG00000106018	VIPR2	1.98034	0	ENSG00000139209	SLC38A4	1.85082	0	ENSG00000261645	DISC1FP1	3.63173	0	ENSG00000152049	KCNE4	1.23422	0	ENSG00000112715	VEGFA	2.279	0	ENSG00000070404	FSTL3	1.47605	4e-05	ENSG00000280870	AC233296.1	2.67299	0	ENSG00000255910	AC024901.1	-1.07375	0.04775	ENSG00000172260	NEGR1	2.9991	0	ENSG00000255219	AP000755.2	2.54796	0	ENSG00000189337	KAZN	1.22737	0	ENSG00000091622	PITPNM3
ENSG00000135899	SP110	1.81169	0	ENSG00000287505	AC087428.1	1.97998	0	ENSG00000165124	SVEP1	1.8482	0	ENSG00000135424	ITGA7	3.62258	0	ENSG00000151135	TMEM263	1.23092	0	ENSG00000116183	PAPPA2	2.27578	0	ENSG00000241449	AC092666.1	1.47594	0.01372	ENSG00000227835	CARM1P1	2.66778	0	ENSG00000077147	TM9SF3	-1.07379	0	ENSG00000258580	AL136298.1	2.99129	0	ENSG00000117724	CENPF	2.5479	0	ENSG00000265643	AC119868.2	1.22548	0	ENSG00000203280	AL022323.1
ENSG00000245275	SAP30L-AS1	1.80826	0	ENSG00000249084	AC027627.1	1.97879	0.02761	ENSG00000287613	AC069549.2	1.84636	0	ENSG00000224184	MIR3681HG	3.61194	0	ENSG00000245958	AC093752.1	1.22742	0	ENSG00000127184	COX7C	2.27274	0	ENSG00000273319	AC058791.1	1.47541	0.00058	ENSG00000198914	POU3F3	2.66275	0	ENSG00000133884	DPF2	-1.07395	0	ENSG00000103056	SMPD3	2.99105	0	ENSG00000075461	CACNG4	2.54676	0	ENSG00000148120	AOPEP	1.21906	0	ENSG00000285973	AC063960.2
ENSG00000130066	SAT1	1.80809	0	ENSG00000262454	MIR193BHG	1.97342	0	ENSG00000188730	VWC2	1.84284	0.00674	ENSG00000005884	ITGA3	3.60273	0	ENSG00000137959	IFI44L	1.22496	0.00165	ENSG00000160213	CSTB	2.27032	0	ENSG00000231721	LINC-PINT	1.47386	0.02528	ENSG00000186297	GABRA5	2.66241	0.02664	ENSG00000241127	YAE1	-1.074	0.00236	ENSG00000180998	GPR137C	2.98359	0	ENSG00000198597	ZNF536	2.54538	0	ENSG00000257242	LINC01619	1.21436	0	ENSG00000153064	BANK1
ENSG00000133138	TBC1D8B	1.80348	0	ENSG00000180139	ACTA2-AS1	1.96989	0.03071	ENSG00000264232	LINC01916	1.84009	0.03557	ENSG00000268592	AL355312.3	3.60202	0	ENSG00000165801	ARHGEF40	1.22421	0	ENSG00000134825	TMEM258	2.26963	0	ENSG00000215386	MIR99AHG	1.4676	0	ENSG00000254705	AP000722.1	2.65818	0	ENSG00000142453	CARM1	-1.07404	0.0002	ENSG00000138650	PCDH10	2.98079	0	ENSG00000007516	BAIAP3	2.54451	0.00704	ENSG00000244405	ETV5	1.21249	0	ENSG00000286067	AC004263.2
ENSG00000197410	DCHS2	1.8022	0	ENSG00000046653	GPM6B	1.96826	0	ENSG00000230749	MEIS1-AS2	1.83983	0	ENSG00000132329	RAMP1	3.59894	0	ENSG00000155966	AFF2	1.22369	0	ENSG00000186314	PRELID2	2.26371	0	ENSG00000008513	ST3GAL1	1.46624	0	ENSG00000130396	AFDN	2.65793	0	ENSG00000110693	SOX6	-1.07422	0	ENSG00000287551	AL445526.1	2.98051	0	ENSG00000139737	SLAIN1	2.54	0	ENSG00000242337	INHCAP	1.20441	0.02823	ENSG00000237880	LINC01885
ENSG00000137965	IFI44	1.80083	0	ENSG00000165917	RAPSN	1.96753	0	ENSG00000171132	PRKCE	1.83974	0	ENSG00000122420	PTGFR	3.59533	0	ENSG00000120896	SORBS3	1.21831	0.00329	ENSG00000189223	PAX8-AS1	2.25655	0	ENSG00000188107	EYS	1.46427	0	ENSG00000146352	CLVS2	2.65456	0	ENSG00000149091	DGKZ	-1.07441	0.01788	ENSG00000271904	AC091826.2	2.97928	0	ENSG00000180806	HOXC9	2.53622	0	ENSG00000165917	RAPSN	1.2019	0.00053	ENSG00000182329	KIAA2012
ENSG00000164308	ERAP2	1.80082	0	ENSG00000258476	LINC02207	1.96309	0.00283	ENSG00000078725	BRINP1	1.83932	0	ENSG00000187527	ATP13A5	3.59449	0	ENSG00000079308	TNS1	1.2175	0	ENSG00000173113	TRMT112	2.25562	0	ENSG00000130813	SHFL	1.46378	0.0005	ENSG00000198838	RYR3	2.65444	0	ENSG00000230262	LINC02603	-1.07443	0	ENSG00000103723	AP3B2	2.97848	0	ENSG00000106415	GLCCI1	2.53612	0	ENSG00000153936	HS2ST1	1.19876	0	ENSG00000198467	TPM2
ENSG00000009694	TENM1	1.79376	0	ENSG00000161791	FMNL3	1.96206	0	ENSG00000231185	SPRY4-AS1	1.83775	0	ENSG00000129170	CSRP3	3.59242	0	ENSG00000158258	CLSTN2	1.21712	0	ENSG00000105357	MYH14	2.25495	0	ENSG00000249740	OSMR-AS1	1.46226	0.00011	ENSG00000287702	AC002057.2	2.65284	0.00017	ENSG00000156531	PHF6	-1.07448	0	ENSG00000162989	KCNJ3	2.96611	0	ENSG00000165521	EML5	2.53062	0	ENSG00000255471	AP001528.1	1.19865	0	ENSG00000060982	BCAT1
ENSG00000244558	KCNK15-AS1	1.79109	0.01646	ENSG00000236426	AL583824.1	1.9614	0.00521	ENSG00000132205	EMILIN2	1.83383	0	ENSG00000259868	AL163952.1	3.58892	0.0142	ENSG00000215386	MIR99AHG	1.21592	0	ENSG00000185920	PTCH1	2.25472	0	ENSG00000139174	PRICKLE1	1.45988	0	ENSG00000137968	SLC44A5	2.6498	0	ENSG00000113240	CLK4	-1.0745	0	ENSG00000095713	CRTAC1	2.96469	0	ENSG00000131747	TOP2A	2.52773	0	ENSG00000169122	FAM110B	1.19725	0	ENSG00000108823	SGCA
ENSG00000269821	KCNQ1OT1	1.79099	0	ENSG00000088325	TPX2	1.96014	0	ENSG00000043355	ZIC2	1.83139	0.00101	ENSG00000101470	TNNC2	3.58175	0	ENSG00000069702	TGFBR3	1.21542	0	ENSG00000235033	AL590999.1	2.25455	0.00125	ENSG00000165409	TSHR	1.45882	0	ENSG00000156011	PSD3	2.64641	0	ENSG00000176018	LYSMD3	-1.07478	0.0032	ENSG00000182901	RGS7	2.95747	0	ENSG00000277270	AL160412.1	2.52148	0	ENSG00000166780	BMERB1	1.19281	0	ENSG00000081377	CDC14B
ENSG00000183049	CAMK1D	1.79042	0	ENSG00000142871	CCN1	1.95958	0	ENSG00000154217	PITPNC1	1.83121	0	ENSG00000228566	AC013287.1	3.56632	0	ENSG00000173917	HOXB2	1.21153	0.00297	ENSG00000006453	BAIAP2L1	2.25067	0	ENSG00000108176	DNAJC12	1.45795	0.00069	ENSG00000101144	BMP7	2.64147	0	ENSG00000154277	UCHL1	-1.07489	0	ENSG00000204442	FAM155A	2.9525	0	ENSG00000178538	CA8	2.52001	0	ENSG00000102786	INTS6	1.1921	0	ENSG00000115593	SMYD1
ENSG00000185565	LSAMP	1.78983	0	ENSG00000123219	CENPK	1.95791	0	ENSG00000204131	NHSL2	1.8249	0	ENSG00000149218	ENDOD1	3.56478	0	ENSG00000165325	DEUP1	1.20225	5e-05	ENSG00000153291	SLC25A27	2.24893	0	ENSG00000260971	AC119674.1	1.4529	0	ENSG00000265316	AP005059.2	2.63997	0	ENSG00000167548	KMT2D	-1.07532	5e-05	ENSG00000101958	GLRA2	2.95215	0	ENSG00000148541	FAM13C	2.51326	0	ENSG00000169604	ANTXR1	1.19046	0	ENSG00000077327	SPAG6
ENSG00000134853	PDGFRA	1.78825	0	ENSG00000076382	SPAG5	1.95555	0.00124	ENSG00000236426	AL583824.1	1.82297	0.03293	ENSG00000135930	EIF4E2	3.55826	0	ENSG00000287134	AC106845.1	1.20145	0	ENSG00000198938	MT-CO3	2.2461	0	ENSG00000086062	B4GALT1	1.44638	0	ENSG00000183831	ANKRD45	2.63824	0.03762	ENSG00000226648	PLCG1-AS1	-1.07539	1e-05	ENSG00000118160	SLC8A2	2.95006	0.00104	ENSG00000024526	DEPDC1	2.50656	0.00011	ENSG00000112541	PDE10A	1.1903	0	ENSG00000153707	PTPRD
ENSG00000144642	RBMS3	1.78778	0	ENSG00000126778	SIX1	1.95534	0	ENSG00000227220	AL133346.1	1.82219	0	ENSG00000158571	PFKFB1	3.55241	0	ENSG00000075420	FNDC3B	1.20083	0	ENSG00000074800	ENO1	2.24529	0	ENSG00000261570	AC073878.1	1.44441	1e-05	ENSG00000165029	ABCA1	2.62901	0	ENSG00000164111	ANXA5	-1.0755	0	ENSG00000156395	SORCS3	2.94733	0	ENSG00000231999	LRRC8C-DT	2.49749	0	ENSG00000132003	ZSWIM4	1.18933	2e-05	ENSG00000151062	CACNA2D4
ENSG00000224658	AL513164.1	1.78755	0	ENSG00000168502	MTCL1	1.95497	0	ENSG00000239412	RPL21P71	1.81963	0.01852	ENSG00000127252	PLAAT1	3.55208	0	ENSG00000104375	STK3	1.19978	0	ENSG00000125743	SNRPD2	2.24016	0	ENSG00000160888	IER2	1.44314	0	ENSG00000172201	ID4	2.62195	0	ENSG00000092096	SLC22A17	-1.07552	0.01339	ENSG00000163032	VSNL1	2.94575	0	ENSG00000164100	NDST3	2.49701	0	ENSG00000181458	TMEM45A	1.18663	0	ENSG00000285848	AC025280.3
ENSG00000198380	GFPT1	1.78602	0	ENSG00000064547	LPAR2	1.95483	0	ENSG00000187391	MAGI2	1.81921	0	ENSG00000260947	AL356489.2	3.54557	0	ENSG00000266714	MYO15B	1.19329	0	ENSG00000105373	NOP53	2.23496	0	ENSG00000155324	GRAMD2B	1.44159	0	ENSG00000197748	CFAP43	2.61726	0	ENSG00000117479	SLC19A2	-1.07554	0.00025	ENSG00000110427	KIAA1549L	2.9422	0	ENSG00000006468	ETV1	2.49576	0	ENSG00000286125	AC006115.2	1.18471	0.00097	ENSG00000254266	PKIA-AS1
ENSG00000182397	DNM1P46	1.78531	0.0006	ENSG00000267028	TCF4-AS1	1.95392	0	ENSG00000140092	FBLN5	1.81837	0	ENSG00000267121	AC008105.3	3.54451	0	ENSG00000129422	MTUS1	1.19323	0	ENSG00000078596	ITM2A	2.23366	0	ENSG00000249937	LINC02223	1.44004	0.00095	ENSG00000171735	CAMTA1	2.61366	0	ENSG00000239486	AC091390.3	-1.07568	0.02185	ENSG00000158089	GALNT14	2.94107	0	ENSG00000223653	AL078459.1	2.49523	0	ENSG00000169083	AR	1.18429	2e-05	ENSG00000105048	TNNT1
ENSG00000184304	PRKD1	1.78381	0	ENSG00000178105	DDX10	1.95392	0	ENSG00000164924	YWHAZ	1.8119	0	ENSG00000258590	NBEAP1	3.54388	1e-05	ENSG00000256235	SMIM3	1.19307	0.00744	ENSG00000115325	DOK1	2.23209	0.00086	ENSG00000232284	GNG12-AS1	1.43878	0	ENSG00000165449	SLC16A9	2.59997	0	ENSG00000080823	MOK	-1.07593	0	ENSG00000165548	TMEM63C	2.93921	0	ENSG00000230749	MEIS1-AS2	2.49341	0	ENSG00000196218	RYR1	1.17729	0	ENSG00000112276	BVES
ENSG00000102034	ELF4	1.78375	0.00017	ENSG00000237649	KIFC1	1.95355	0	ENSG00000153208	MERTK	1.80904	0	ENSG00000214402	LCNL1	3.53931	0	ENSG00000124786	SLC35B3	1.19267	0	ENSG00000285850	AC009152.3	2.2291	0.00356	ENSG00000265204	AC090772.2	1.43284	0	ENSG00000198598	MMP17	2.59548	0	ENSG00000122705	CLTA	-1.07601	0	ENSG00000103034	NDRG4	2.93862	0	ENSG00000163590	PPM1L	2.49223	0	ENSG00000120664	SPART-AS1	1.17561	0.00394	ENSG00000170965	PLAC1
ENSG00000184719	RNLS	1.78313	0	ENSG00000197472	ZNF695	1.95344	0	ENSG00000135723	FHOD1	1.80805	2e-05	ENSG00000187595	ZNF385C	3.53917	0	ENSG00000135333	EPHA7	1.19194	0	ENSG00000169126	ARMC4	2.22627	0	ENSG00000175155	YPEL2	1.42998	2e-05	ENSG00000228412	AL022068.1	2.58326	0	ENSG00000147255	IGSF1	-1.0767	0.01604	ENSG00000182256	GABRG3	2.93066	0	ENSG00000009413	REV3L	2.48845	0	ENSG00000134369	NAV1	1.17299	0	ENSG00000108684	ASIC2
ENSG00000071537	SEL1L	1.7809	0	ENSG00000182348	ZNF804B	1.95161	0	ENSG00000163697	APBB2	1.80457	0	ENSG00000168509	HJV	3.53582	0.0013	ENSG00000229847	EMX2OS	1.19113	1e-05	ENSG00000123349	PFDN5	2.22358	0	ENSG00000105835	NAMPT	1.42687	0	ENSG00000146555	SDK1	2.57527	0	ENSG00000118482	PHF3	-1.07678	0	ENSG00000229846	AC099788.1	2.92741	0.0454	ENSG00000179331	RAB39A	2.47537	0.00605	ENSG00000141279	NPEPPS	1.17298	0	ENSG00000027075	PRKCH
ENSG00000250033	SLC7A11-AS1	1.78069	0	ENSG00000287022	AC079841.2	1.94925	0.00405	ENSG00000161638	ITGA5	1.80322	0	ENSG00000170775	GPR37	3.53175	0	ENSG00000246859	STARD4-AS1	1.19	0	ENSG00000167658	EEF2	2.22254	0	ENSG00000164116	GUCY1A1	1.4268	0.00046	ENSG00000152092	ASTN1	2.57279	0	ENSG00000006042	TMEM98	-1.07679	0.00224	ENSG00000221890	NPTXR	2.92573	6e-05	ENSG00000136014	USP44	2.46787	0.02396	ENSG00000107862	GBF1	1.17187	0	ENSG00000260364	AC009055.1
ENSG00000169891	REPS2	1.77916	0	ENSG00000151835	SACS	1.94459	0	ENSG00000189184	PCDH18	1.79957	0	ENSG00000129204	USP6	3.52527	0	ENSG00000235848	RMDN2-AS1	1.18894	0	ENSG00000125652	ALKBH7	2.21675	0	ENSG00000071537	SEL1L	1.42595	0	ENSG00000151490	PTPRO	2.56674	0	ENSG00000148362	PAXX	-1.07699	0.00355	ENSG00000128512	DOCK4	2.92375	0	ENSG00000154556	SORBS2	2.46421	0	ENSG00000185774	KCNIP4	1.17085	0	ENSG00000158220	ESYT3
ENSG00000059378	PARP12	1.77849	0	ENSG00000188517	COL25A1	1.94338	0	ENSG00000130635	COL5A1	1.7975	0	ENSG00000286890	AC055840.1	3.5183	0.00022	ENSG00000141756	FKBP10	1.18846	0	ENSG00000152082	MZT2B	2.21644	0	ENSG00000099219	ERMP1	1.4242	0	ENSG00000154153	RETREG1	2.56626	0	ENSG00000182180	MRPS16	-1.07705	5e-05	ENSG00000167889	MGAT5B	2.92312	0	ENSG00000170166	HOXD4	2.45804	0	ENSG00000170153	RNF150	1.1664	0	ENSG00000238171	AC068196.1
ENSG00000167508	MVD	1.77744	0	ENSG00000159217	IGF2BP1	1.9405	0	ENSG00000272168	CASC15	1.79586	0	ENSG00000159173	TNNI1	3.51265	0	ENSG00000269113	TRABD2B	1.18453	0	ENSG00000172572	PDE3A	2.21562	0	ENSG00000135862	LAMC1	1.42398	0	ENSG00000164197	RNF180	2.56417	0	ENSG00000102900	NUP93	-1.07722	0	ENSG00000183150	GPR19	2.92163	0	ENSG00000249112	AC112196.1	2.45445	0	ENSG00000232527	LINC02802	1.16517	0.00023	ENSG00000257923	CUX1
ENSG00000204539	CDSN	1.77631	0.00138	ENSG00000145826	LECT2	1.94031	0	ENSG00000095637	SORBS1	1.79414	0	ENSG00000136881	BAAT	3.51015	0.0003	ENSG00000112562	SMOC2	1.181	0	ENSG00000100504	PYGL	2.21004	0	ENSG00000125844	RRBP1	1.42385	0	ENSG00000268873	AC022601.1	2.56125	0	ENSG00000169439	SDC2	-1.07804	0	ENSG00000131242	RAB11FIP4	2.92155	0	ENSG00000106829	TLE4	2.45261	0	ENSG00000259370	AC103740.1	1.16332	0.02442	ENSG00000149294	NCAM1
ENSG00000115977	AAK1	1.77613	0	ENSG00000167460	TPM4	1.93539	0	ENSG00000181333	HEPHL1	1.7924	5e-05	ENSG00000106610	STAG3L4	3.50863	0	ENSG00000160460	SPTBN4	1.18089	0.00045	ENSG00000170296	GABARAP	2.20686	0	ENSG00000279658	AC110491.2	1.42345	0.00328	ENSG00000135903	PAX3	2.55798	0	ENSG00000180479	ZNF571	-1.07805	0.01345	ENSG00000166448	TMEM130	2.92123	6e-05	ENSG00000239922	AC092958.1	2.44985	0	ENSG00000171729	TMEM51	1.16306	0.01407	ENSG00000103196	CRISPLD2
ENSG00000173253	DMRT2	1.77473	0	ENSG00000104044	OCA2	1.93499	0	ENSG00000105997	HOXA3	1.79171	0	ENSG00000104812	GYS1	3.50651	0	ENSG00000161958	FGF11	1.17935	0	ENSG00000124172	ATP5F1E	2.20251	0	ENSG00000234352	AC009264.1	1.4232	0.00056	ENSG00000240922	LSAMP-AS1	2.54543	0	ENSG00000133422	MORC2	-1.07848	0	ENSG00000134121	CHL1	2.91913	0	ENSG00000198429	ZNF69	2.44708	0	ENSG00000172456	FGGY	1.15764	0	ENSG00000132906	CASP9
ENSG00000234942	GRID1-AS1	1.76536	0	ENSG00000145335	SNCA	1.93044	0	ENSG00000182985	CADM1	1.79143	0	ENSG00000089159	PXN	3.50584	0	ENSG00000249669	CARMN	1.17826	0	ENSG00000169439	SDC2	2.20059	0	ENSG00000182326	C1S	1.42206	0	ENSG00000071242	RPS6KA2	2.54479	0	ENSG00000258891	AC005480.1	-1.0788	0	ENSG00000171224	FAM241B	2.91491	0.03538	ENSG00000184226	PCDH9	2.44687	0	ENSG00000242265	PEG10	1.1555	0	ENSG00000130158	DOCK6
ENSG00000259430	CERS3-AS1	1.76195	0	ENSG00000227528	DIAPH3-AS1	1.93029	0.00024	ENSG00000176788	BASP1	1.79083	0	ENSG00000253868	FER1L6-AS2	3.49612	3e-05	ENSG00000133195	SLC39A11	1.17822	0	ENSG00000169231	THBS3	2.19982	0	ENSG00000183055	FAM133CP	1.41985	0	ENSG00000040731	CDH10	2.54073	0	ENSG00000125249	RAP2A	-1.07959	0.00094	ENSG00000147724	FAM135B	2.9041	0.02443	ENSG00000288073	AC022463.1	2.44421	1e-05	ENSG00000152256	PDK1	1.15478	0	ENSG00000146555	SDK1
ENSG00000134363	FST	1.75945	0	ENSG00000146670	CDCA5	1.92775	0.00639	ENSG00000163638	ADAMTS9	1.79047	0	ENSG00000102683	SGCG	3.49304	0	ENSG00000226419	SLC16A1-AS1	1.17664	0	ENSG00000117394	SLC2A1	2.19394	0	ENSG00000107968	MAP3K8	1.41941	0	ENSG00000224192	AL080273.1	2.53789	0.00822	ENSG00000121775	TMEM39B	-1.07962	0.00601	ENSG00000228824	MIR4500HG	2.90235	0	ENSG00000169760	NLGN1	2.44355	0	ENSG00000121989	ACVR2A	1.1497	0	ENSG00000145604	SKP2
ENSG00000196639	HRH1	1.75026	0	ENSG00000183098	GPC6	1.92636	0	ENSG00000127528	KLF2	1.78967	0.01353	ENSG00000173991	TCAP	3.4923	0.00338	ENSG00000133106	EPSTI1	1.17593	2e-05	ENSG00000112759	SLC29A1	2.19335	0	ENSG00000171791	BCL2	1.41848	0	ENSG00000172572	PDE3A	2.534	0	ENSG00000109220	CHIC2	-1.07964	0	ENSG00000205336	ADGRG1	2.90221	1e-05	ENSG00000168785	TSPAN5	2.4408	0	ENSG00000181826	RELL1	1.14924	0	ENSG00000058091	CDK14
ENSG00000163359	COL6A3	1.74999	0	ENSG00000145721	LIX1	1.92609	0.00018	ENSG00000121570	DPPA4	1.78496	0.00416	ENSG00000065882	TBC1D1	3.48978	0	ENSG00000196502	SULT1A1	1.17095	0.01415	ENSG00000285605	AC109441.1	2.19214	0.00249	ENSG00000039560	RAI14	1.41505	0	ENSG00000250155	AC008957.1	2.53295	0	ENSG00000205534	SMG1P2	-1.07979	1e-05	ENSG00000228842	PCDH9-AS2	2.90067	0	ENSG00000233429	HOTAIRM1	2.43989	0	ENSG00000286195	AC007666.2	1.14561	1e-05	ENSG00000122180	MYOG
ENSG00000237438	CECR7	1.74574	0	ENSG00000285577	AC019127.1	1.92201	0	ENSG00000102290	PCDH11X	1.78382	0	ENSG00000119938	PPP1R3C	3.48717	0	ENSG00000143641	GALNT2	1.17026	0	ENSG00000115318	LOXL3	2.19075	0	ENSG00000269821	KCNQ1OT1	1.41235	0	ENSG00000237735	AF130359.1	2.53214	0.00061	ENSG00000135452	TSPAN31	-1.07994	0.00012	ENSG00000277268	LHX1-DT	2.89732	1e-05	ENSG00000088538	DOCK3	2.43876	0	ENSG00000133639	BTG1	1.14392	0	ENSG00000273819	ENPP7P7
ENSG00000215386	MIR99AHG	1.74447	0	ENSG00000142731	PLK4	1.92199	0	ENSG00000069702	TGFBR3	1.7746	0	ENSG00000068976	PYGM	3.48685	0	ENSG00000145675	PIK3R1	1.16612	0	ENSG00000125968	ID1	2.18268	0	ENSG00000144369	FAM171B	1.41068	0	ENSG00000169760	NLGN1	2.52869	0	ENSG00000168872	DDX19A	-1.07998	1e-05	ENSG00000105696	TMEM59L	2.89494	0	ENSG00000064393	HIPK2	2.43638	0	ENSG00000128791	TWSG1	1.14343	0	ENSG00000136383	ALPK3
ENSG00000258225	AC073571.1	1.74367	0	ENSG00000164116	GUCY1A1	1.91975	0	ENSG00000223901	AP001469.1	1.7742	0.00813	ENSG00000231615	AL645568.2	3.48479	0.03298	ENSG00000259363	AC090825.1	1.16594	0	ENSG00000189129	PLAC9	2.18208	0	ENSG00000174804	FZD4	1.40936	0	ENSG00000183960	KCNH8	2.52292	0	ENSG00000167635	ZNF146	-1.08019	0	ENSG00000184368	MAP7D2	2.87679	2e-05	ENSG00000197757	HOXC6	2.43332	0	ENSG00000226149	AL356124.1	1.14301	0	ENSG00000140285	FGF7
ENSG00000153993	SEMA3D	1.74172	0	ENSG00000144824	PHLDB2	1.91949	0	ENSG00000255206	AC011853.2	1.7728	0	ENSG00000249413	AC116049.2	3.48281	0	ENSG00000124212	PTGIS	1.16586	0	ENSG00000117602	RCAN3	2.17143	0.027	ENSG00000059804	SLC2A3	1.40836	0	ENSG00000247828	TMEM161B-AS1	2.51054	0	ENSG00000228010	AC073343.2	-1.08038	0	ENSG00000114631	PODXL2	2.87599	0	ENSG00000186185	KIF18B	2.43161	0	ENSG00000121964	GTDC1	1.13994	0	ENSG00000215252	GOLGA8B
ENSG00000155158	TTC39B	1.7411	0	ENSG00000105854	PON2	1.91366	0	ENSG00000142549	IGLON5	1.76943	0.00742	ENSG00000109846	CRYAB	3.48225	0	ENSG00000138795	LEF1	1.16577	0	ENSG00000148120	AOPEP	2.17098	0	ENSG00000224101	ELMO1-AS1	1.40552	0	ENSG00000118432	CNR1	2.51014	0	ENSG00000084073	ZMPSTE24	-1.0806	6e-05	ENSG00000247624	CPEB2-DT	2.87595	0	ENSG00000230910	AL391807.1	2.42943	0	ENSG00000113805	CNTN3	1.13926	0.00477	ENSG00000162461	SLC25A34
ENSG00000096433	ITPR3	1.73966	0.01454	ENSG00000111247	RAD51AP1	1.90639	0	ENSG00000151388	ADAMTS12	1.76822	0	ENSG00000268055	AC067969.1	3.47846	0	ENSG00000197536	C5orf56	1.16449	0	ENSG00000107159	CA9	2.17016	0	ENSG00000163393	SLC22A15	1.40323	0	ENSG00000226051	ZNF503-AS1	2.5085	0.04779	ENSG00000175611	LINC00476	-1.08079	0.00063	ENSG00000260071	AC012178.1	2.87489	0.0021	ENSG00000085552	IGSF9	2.42878	0.01571	ENSG00000116584	ARHGEF2	1.13572	0	ENSG00000230258	AC005208.1
ENSG00000285517	AC010198.2	1.73679	0	ENSG00000283458	AC011139.1	1.90223	0	ENSG00000144730	IL17RD	1.76672	0	ENSG00000117586	TNFSF4	3.47584	0.00497	ENSG00000171150	SOCS5	1.16356	0.01334	ENSG00000135404	CD63	2.16834	0	ENSG00000226419	SLC16A1-AS1	1.39967	0	ENSG00000128487	SPECC1	2.50692	0	ENSG00000106397	PLOD3	-1.08103	0.01587	ENSG00000008277	ADAM22	2.87482	0	ENSG00000080298	RFX3	2.42857	0	ENSG00000115875	SRSF7	1.13564	0	ENSG00000106025	TSPAN12
ENSG00000234464	AL356010.2	1.73468	0	ENSG00000145375	SPATA5	1.89981	0	ENSG00000118257	NRP2	1.76602	0	ENSG00000092607	TBX15	3.47036	0	ENSG00000206190	ATP10A	1.16348	0	ENSG00000020577	SAMD4A	2.16085	0	ENSG00000033327	GAB2	1.39962	0	ENSG00000237928	NFIA-AS2	2.5063	0	ENSG00000103194	USP10	-1.08159	0	ENSG00000183715	OPCML	2.87119	0	ENSG00000257259	LINC02388	2.42811	0.00149	ENSG00000183722	LHFPL6	1.13492	0	ENSG00000224568	LINC01886
ENSG00000011028	MRC2	1.73259	0	ENSG00000120664	SPART-AS1	1.89826	0	ENSG00000224658	AL513164.1	1.76593	0	ENSG00000091409	ITGA6	3.46648	0	ENSG00000066405	CLDN18	1.16252	0.00398	ENSG00000234899	SOX9-AS1	2.15664	0	ENSG00000135074	ADAM19	1.39428	0	ENSG00000130449	ZSWIM6	2.50262	0	ENSG00000151748	SAV1	-1.08207	0.00311	ENSG00000144229	THSD7B	2.87012	0	ENSG00000275342	PRAG1	2.41929	0	ENSG00000152284	TCF7L1	1.13253	0	ENSG00000141668	CBLN2
ENSG00000038427	VCAN	1.73203	0	ENSG00000198826	ARHGAP11A	1.89676	0	ENSG00000137942	FNBP1L	1.76455	0	ENSG00000287315	AL670729.3	3.46395	0.0237	ENSG00000170485	NPAS2	1.16218	0	ENSG00000151090	THRB	2.1558	0	ENSG00000106546	AHR	1.39421	0.00294	ENSG00000120251	GRIA2	2.50003	0	ENSG00000077274	CAPN6	-1.08233	0.01473	ENSG00000100095	SEZ6L	2.86401	0	ENSG00000103740	ACSBG1	2.41441	8e-05	ENSG00000128641	MYO1B	1.12798	0	ENSG00000143603	KCNN3
ENSG00000079215	SLC1A3	1.73088	0	ENSG00000145555	MYO10	1.89643	0	ENSG00000231383	FGF12-AS1	1.7624	2e-05	ENSG00000248676	AC083902.1	3.4594	0.00016	ENSG00000132170	PPARG	1.16188	0	ENSG00000140563	MCTP2	2.15465	0	ENSG00000116044	NFE2L2	1.39416	0	ENSG00000170549	IRX1	2.49813	0.04337	ENSG00000064995	TAF11	-1.08261	3e-05	ENSG00000132932	ATP8A2	2.86334	0	ENSG00000127586	CHTF18	2.4137	0	ENSG00000102572	STK24	1.12715	0	ENSG00000069188	SDK2
ENSG00000120708	TGFBI	1.7305	0	ENSG00000242265	PEG10	1.89544	0	ENSG00000144724	PTPRG	1.76189	0	ENSG00000110693	SOX6	3.45322	0	ENSG00000130707	ASS1	1.16021	2e-05	ENSG00000266964	FXYD1	2.15438	0.00239	ENSG00000176046	NUPR1	1.3931	0	ENSG00000180537	RNF182	2.49537	0.00012	ENSG00000005801	ZNF195	-1.08312	0	ENSG00000167619	TMEM145	2.86082	0.00043	ENSG00000156925	ZIC3	2.41002	0	ENSG00000285520	AL353586.1	1.12594	0	ENSG00000283674	AC068587.4
ENSG00000167693	NXN	1.73049	0	ENSG00000073111	MCM2	1.89135	0.00081	ENSG00000184937	WT1	1.75777	0.00709	ENSG00000267782	AC022916.4	3.44955	0.00101	ENSG00000196776	CD47	1.15797	0	ENSG00000198648	STK39	2.15406	0	ENSG00000241295	ZBTB20-AS2	1.38986	0	ENSG00000179242	CDH4	2.48834	0	ENSG00000110696	C11orf58	-1.08341	0	ENSG00000104967	NOVA2	2.85579	0	ENSG00000176049	JAKMIP2	2.40915	0	ENSG00000115414	FN1	1.12405	0	ENSG00000072201	LNX1
ENSG00000184384	MAML2	1.7291	0	ENSG00000163513	TGFBR2	1.88899	0	ENSG00000165379	LRFN5	1.75412	0	ENSG00000183873	SCN5A	3.44407	0	ENSG00000248869	LINC02511	1.1576	0.00067	ENSG00000250761	AC093305.1	2.15309	0	ENSG00000185532	PRKG1	1.38837	0	ENSG00000082781	ITGB5	2.48638	0	ENSG00000235079	ZRANB2-AS1	-1.08341	4e-05	ENSG00000166342	NETO1	2.85151	0	ENSG00000187676	B3GLCT	2.40672	0	ENSG00000144645	OSBPL10	1.11927	2e-05	ENSG00000274383	AC103691.1
ENSG00000277829	AL031651.2	1.72701	0	ENSG00000110492	MDK	1.88596	0	ENSG00000257923	CUX1	1.75387	0	ENSG00000241388	HNF1A-AS1	3.44213	0	ENSG00000144649	GASK1A	1.15495	0	ENSG00000236213	AC006369.1	2.15216	0.00134	ENSG00000249203	LINC02224	1.38743	3e-05	ENSG00000135090	TAOK3	2.48374	0	ENSG00000146574	CCZ1B	-1.08352	6e-05	ENSG00000146005	PSD2	2.84688	2e-05	ENSG00000172380	GNG12	2.3994	0	ENSG00000126005	MMP24OS	1.11691	0.00011	ENSG00000179088	C12orf42
ENSG00000249835	VCAN-AS1	1.72564	0	ENSG00000198873	GRK5	1.88509	0	ENSG00000160801	PTH1R	1.75268	0	ENSG00000188176	SMTNL2	3.43412	0	ENSG00000132837	DMGDH	1.1537	0	ENSG00000134996	OSTF1	2.15042	0	ENSG00000175287	PHYHD1	1.38622	0.03305	ENSG00000103647	CORO2B	2.47813	0	ENSG00000122783	CYREN	-1.08382	0.03731	ENSG00000150275	PCDH15	2.8456	0	ENSG00000051341	POLQ	2.39863	0	ENSG00000149115	TNKS1BP1	1.11409	0.00712	ENSG00000157654	PALM2-AKAP2
ENSG00000139178	C1RL	1.72551	0	ENSG00000159307	SCUBE1	1.8844	0	ENSG00000163710	PCOLCE2	1.75156	0.03056	ENSG00000115896	PLCL1	3.4327	0	ENSG00000237714	P4HA2-AS1	1.15077	1e-05	ENSG00000168453	HR	2.15016	1e-05	ENSG00000185274	GALNT17	1.38431	0	ENSG00000148082	SHC3	2.47733	0	ENSG00000106624	AEBP1	-1.08398	0.03295	ENSG00000169933	FRMPD4	2.84318	0	ENSG00000237919	AL158840.1	2.39552	0	ENSG00000123572	NRK	1.11127	0	ENSG00000146373	RNF217
ENSG00000155962	CLIC2	1.72408	0	ENSG00000268055	AC067969.1	1.87959	0	ENSG00000138669	PRKG2	1.7504	0.03544	ENSG00000237174	AL445465.1	3.43008	0	ENSG00000162631	NTNG1	1.14796	0	ENSG00000250786	SNHG18	2.14751	0	ENSG00000133106	EPSTI1	1.38228	0	ENSG00000185736	ADARB2	2.47192	0	ENSG00000118705	RPN2	-1.08444	0	ENSG00000107105	ELAVL2	2.84157	0	ENSG00000270615	SGO1P1	2.39491	0.01339	ENSG00000049759	NEDD4L	1.10861	0	ENSG00000163050	COQ8A
ENSG00000164920	OSR2	1.72401	0.0015	ENSG00000168916	ZNF608	1.87778	0	ENSG00000147257	GPC3	1.74662	0	ENSG00000114854	TNNC1	3.42122	0	ENSG00000283457	AC087565.2	1.14722	0.0025	ENSG00000198727	MT-CYB	2.14424	0	ENSG00000007237	GAS7	1.38212	0	ENSG00000118307	CASC1	2.46642	1e-05	ENSG00000105894	PTN	-1.08467	0	ENSG00000092051	JPH4	2.83965	0	ENSG00000120875	DUSP4	2.39485	0.00018	ENSG00000153714	LURAP1L	1.10759	0.00032	ENSG00000124743	KLHL31
ENSG00000069431	ABCC9	1.7218	0	ENSG00000111913	RIPOR2	1.87617	0	ENSG00000114315	HES1	1.74177	0	ENSG00000116396	KCNC4	3.42121	0	ENSG00000172986	GXYLT2	1.14592	0	ENSG00000163479	SSR2	2.14309	0	ENSG00000157613	CREB3L1	1.38166	0	ENSG00000110042	DTX4	2.4658	0	ENSG00000077458	FAM76B	-1.08503	0.00019	ENSG00000231252	AC099792.1	2.8355	0	ENSG00000145428	RNF175	2.39172	0	ENSG00000184828	ZBTB7C	1.10638	1e-05	ENSG00000085117	CD82
ENSG00000171791	BCL2	1.72096	0	ENSG00000172987	HPSE2	1.86982	0	ENSG00000074047	GLI2	1.74113	0	ENSG00000232855	AF165147.1	3.41988	0	ENSG00000213366	GSTM2	1.14542	0.00028	ENSG00000135916	ITM2C	2.13995	0	ENSG00000162415	ZSWIM5	1.37885	0	ENSG00000163075	CFAP221	2.46	0.01609	ENSG00000264247	LINC00909	-1.08558	0.00584	ENSG00000146285	SCML4	2.8323	0.03681	ENSG00000144455	SUMF1	2.39164	0	ENSG00000133104	SPART	1.10393	0	ENSG00000133818	RRAS2
ENSG00000135541	AHI1	1.72014	0	ENSG00000196584	XRCC2	1.86675	0	ENSG00000163017	ACTG2	1.74023	0	ENSG00000232464	Z98949.3	3.41837	0	ENSG00000144426	NBEAL1	1.14123	0	ENSG00000204388	HSPA1B	2.13657	0.00131	ENSG00000236780	LINC01829	1.37801	0.00248	ENSG00000133962	CATSPERB	2.45985	0.03282	ENSG00000168795	ZBTB5	-1.08606	0.00085	ENSG00000146216	TTBK1	2.82733	0.00743	ENSG00000139618	BRCA2	2.38527	0	ENSG00000132424	PNISR	1.10075	0	ENSG00000006453	BAIAP2L1
ENSG00000167994	RAB3IL1	1.71984	0.00622	ENSG00000042088	TDP1	1.86535	0	ENSG00000223838	AC007091.1	1.73752	0.00416	ENSG00000156885	COX6A2	3.40899	0	ENSG00000181458	TMEM45A	1.14099	0	ENSG00000256120	SOX5-AS1	2.13632	0	ENSG00000067715	SYT1	1.37613	0	ENSG00000168874	ATOH8	2.45621	0	ENSG00000269293	ZSCAN16-AS1	-1.08663	2e-05	ENSG00000173406	DAB1	2.82511	0	ENSG00000165304	MELK	2.38216	0	ENSG00000234567	AL024497.2	1.10008	0.00053	ENSG00000100605	ITPK1
ENSG00000276107	AC037198.1	1.71881	1e-05	ENSG00000126787	DLGAP5	1.86157	0	ENSG00000137166	FOXP4	1.73661	0	ENSG00000092529	CAPN3	3.40717	0	ENSG00000166888	STAT6	1.1374	0	ENSG00000099977	DDT	2.13617	0	ENSG00000155962	CLIC2	1.3756	0.00233	ENSG00000134569	LRP4	2.45566	0	ENSG00000067248	DHX29	-1.0868	0	ENSG00000273032	DGCR9	2.82347	0	ENSG00000092853	CLSPN	2.38002	0	ENSG00000079156	OSBPL6	1.09875	0	ENSG00000253807	LINC01170
ENSG00000144649	GASK1A	1.71754	0	ENSG00000234953	AL138799.4	1.86145	0.00999	ENSG00000266397	AP000919.3	1.73643	0	ENSG00000286191	AL158195.1	3.39711	0	ENSG00000106511	MEOX2	1.13582	0	ENSG00000044574	HSPA5	2.1288	0	ENSG00000236776	RPL21P23	1.37463	1e-05	ENSG00000109956	B3GAT1	2.45204	1e-05	ENSG00000198315	ZKSCAN8	-1.08709	0.00029	ENSG00000129355	CDKN2D	2.8217	0.00026	ENSG00000161270	NPHS1	2.37661	0.00258	ENSG00000141298	SSH2	1.09772	0	ENSG00000227681	AL033504.1
ENSG00000281406	BLACAT1	1.7159	0.01925	ENSG00000277270	AL160412.1	1.85975	0	ENSG00000080503	SMARCA2	1.73639	0	ENSG00000064787	BCAS1	3.39241	0.02755	ENSG00000223704	LINC01422	1.13046	0.00071	ENSG00000170315	UBB	2.12087	0	ENSG00000157554	ERG	1.37368	0	ENSG00000248475	AC016642.1	2.44208	0	ENSG00000143337	TOR1AIP1	-1.08747	2e-05	ENSG00000169783	LINGO1	2.8201	0	ENSG00000235902	AC108472.1	2.37427	0	ENSG00000168066	SF1	1.09661	0	ENSG00000219249	AMZ2P2
ENSG00000049540	ELN	1.70805	0	ENSG00000287274	AL627232.1	1.8596	0	ENSG00000112972	HMGCS1	1.7333	0	ENSG00000261971	MMP25-AS1	3.38985	0	ENSG00000216937	CCDC7	1.13026	0	ENSG00000107223	EDF1	2.11752	0	ENSG00000179604	CDC42EP4	1.37354	7e-05	ENSG00000253194	AL137009.1	2.44029	0	ENSG00000151414	NEK7	-1.08761	0	ENSG00000234653	AC079117.1	2.81693	0	ENSG00000170396	ZNF804A	2.36719	0	ENSG00000180875	GREM2	1.09523	0.00232	ENSG00000123572	NRK
ENSG00000120341	SEC16B	1.7073	0	ENSG00000197959	DNM3	1.85318	0	ENSG00000150471	ADGRL3	1.73027	0	ENSG00000111452	ADGRD1	3.38146	0	ENSG00000237928	NFIA-AS2	1.12959	0.00066	ENSG00000113140	SPARC	2.11585	0	ENSG00000197410	DCHS2	1.37109	0	ENSG00000169064	ZBBX	2.43807	0.03838	ENSG00000168214	RBPJ	-1.08824	0	ENSG00000130226	DPP6	2.81608	0	ENSG00000175928	LRRN1	2.36649	0	ENSG00000114993	RTKN	1.09444	0.00669	ENSG00000229206	AL162408.1
ENSG00000188266	HYKK	1.70704	0.00282	ENSG00000142449	FBN3	1.85268	0	ENSG00000197321	SVIL	1.7291	0	ENSG00000080493	SLC4A4	3.37977	0	ENSG00000189129	PLAC9	1.12876	0.00229	ENSG00000180801	ARSJ	2.11577	0	ENSG00000186480	INSIG1	1.3674	0	ENSG00000111879	FAM184A	2.4343	0	ENSG00000099260	PALMD	-1.08933	0.01526	ENSG00000188730	VWC2	2.81474	0	ENSG00000138696	BMPR1B	2.36212	0	ENSG00000143429	LSP1P4	1.09163	0.01228	ENSG00000072195	SPEG
ENSG00000113319	RASGRF2	1.70662	0	ENSG00000226383	LINC01876	1.85236	0	ENSG00000113389	NPR3	1.7282	0.00405	ENSG00000120669	SOHLH2	3.37562	0	ENSG00000145416	MARCH1	1.12735	0	ENSG00000269893	SNHG8	2.11538	0	ENSG00000181804	SLC9A9	1.36715	0	ENSG00000143502	SUSD4	2.43297	0	ENSG00000286219	NOTCH2NLC	-1.08939	0.03324	ENSG00000102878	HSF4	2.81139	0.00337	ENSG00000231064	AC234582.1	2.36188	0	ENSG00000171843	MLLT3	1.09067	0	ENSG00000226367	ST7-AS2
ENSG00000147202	DIAPH2	1.70298	0	ENSG00000196839	ADA	1.84846	0.01331	ENSG00000185070	FLRT2	1.72738	0	ENSG00000185482	STAC3	3.37482	0	ENSG00000251652	AC092535.4	1.12712	0	ENSG00000166925	TSC22D4	2.11504	0	ENSG00000154175	ABI3BP	1.36624	0	ENSG00000197140	ADAM32	2.43251	0	ENSG00000123562	MORF4L2	-1.08946	0	ENSG00000231934	FAM242A	2.80526	0.02548	ENSG00000011201	ANOS1	2.36042	0	ENSG00000082781	ITGB5	1.08665	0	ENSG00000169116	PARM1
ENSG00000236383	CCDC200	1.70288	0	ENSG00000287117	AC105916.1	1.84731	0	ENSG00000238246	AC069549.1	1.72461	0	ENSG00000286197	AC084364.3	3.37238	0.00653	ENSG00000147905	ZCCHC7	1.12598	0	ENSG00000237019	AC004470.1	2.11435	0.00021	ENSG00000152910	CNTNAP4	1.36616	0	ENSG00000047365	ARAP2	2.43183	0	ENSG00000145907	G3BP1	-1.08951	0	ENSG00000183696	UPP1	2.80389	0.00326	ENSG00000182168	UNC5C	2.35868	0	ENSG00000166147	FBN1	1.08528	0	ENSG00000108100	CCNY
ENSG00000241295	ZBTB20-AS2	1.7002	0	ENSG00000099139	PCSK5	1.84601	0	ENSG00000157110	RBPMS	1.72255	0	ENSG00000039068	CDH1	3.36902	0	ENSG00000166676	TVP23A	1.12299	0	ENSG00000143013	LMO4	2.11202	0	ENSG00000123240	OPTN	1.36477	0	ENSG00000103460	TOX3	2.43015	0	ENSG00000118523	CCN2	-1.08968	0	ENSG00000286167	AC105402.4	2.80282	0.01025	ENSG00000142731	PLK4	2.35641	0	ENSG00000266402	SNHG25	1.08504	0	ENSG00000249846	LINC02021
ENSG00000257228	AC090531.1	1.69969	0	ENSG00000070193	FGF10	1.84183	0	ENSG00000242816	AC092691.3	1.72138	0	ENSG00000171502	COL24A1	3.36847	0	ENSG00000203506	RBMS3-AS2	1.12274	0	ENSG00000261448	AC109446.3	2.11002	0.01044	ENSG00000128607	KLHDC10	1.36298	0	ENSG00000263146	LINC01896	2.42586	0	ENSG00000125966	MMP24	-1.08992	0.00017	ENSG00000163539	CLASP2	2.80239	0	ENSG00000080839	RBL1	2.35343	0	ENSG00000257923	CUX1	1.08156	0	ENSG00000247287	AL359220.1
ENSG00000182179	UBA7	1.69929	0.0348	ENSG00000080986	NDC80	1.83892	0	ENSG00000271945	AL355612.1	1.72097	0	ENSG00000175899	A2M	3.35672	0	ENSG00000231925	TAPBP	1.12269	0.00015	ENSG00000164096	C4orf3	2.10306	0	ENSG00000144771	LRTM1	1.36233	0	ENSG00000144847	IGSF11	2.41935	0	ENSG00000196678	ERI2	-1.08993	0.00044	ENSG00000221866	PLXNA4	2.7993	0	ENSG00000185920	PTCH1	2.35212	0	ENSG00000149633	KIAA1755	1.07528	0	ENSG00000228222	AC073050.1
ENSG00000226440	AL365214.2	1.69431	0	ENSG00000269994	AL513318.2	1.83869	2e-05	ENSG00000142156	COL6A1	1.72001	0	ENSG00000256199	AC078962.2	3.35045	0	ENSG00000106565	TMEM176B	1.12251	0.01554	ENSG00000168894	RNF181	2.10169	0.0002	ENSG00000285841	AC005692.3	1.36124	0.00424	ENSG00000176406	RIMS2	2.41561	0	ENSG00000146085	MMUT	-1.0903	0.00075	ENSG00000128872	TMOD2	2.7989	0	ENSG00000197555	SIPA1L1	2.34143	0	ENSG00000249853	HS3ST5	1.06985	0.0015	ENSG00000224093	AL109613.1
ENSG00000130635	COL5A1	1.69431	0	ENSG00000140263	SORD	1.8386	0.00044	ENSG00000178031	ADAMTSL1	1.71918	0	ENSG00000166387	PPFIBP2	3.35042	0	ENSG00000283426	SMBD1P	1.12251	0	ENSG00000144810	COL8A1	2.10063	0	ENSG00000115295	CLIP4	1.36024	0	ENSG00000129675	ARHGEF6	2.41206	0	ENSG00000103351	CLUAP1	-1.0904	2e-05	ENSG00000183960	KCNH8	2.79728	0	ENSG00000254369	HOXA-AS3	2.34086	0	ENSG00000153046	CDYL	1.06915	0	ENSG00000152990	ADGRA3
ENSG00000227220	AL133346.1	1.69315	0	ENSG00000122952	ZWINT	1.83788	0.00105	ENSG00000257261	AC008014.1	1.71845	0	ENSG00000255148	AC239802.2	3.34993	0.00288	ENSG00000168487	BMP1	1.12085	0	ENSG00000226278	PSPHP1	2.09797	0.0272	ENSG00000111186	WNT5B	1.35884	0	ENSG00000041982	TNC	2.40408	0	ENSG00000015133	CCDC88C	-1.09077	0.03587	ENSG00000172247	C1QTNF4	2.79556	0.00426	ENSG00000197585	AC068051.1	2.34045	0	ENSG00000168056	LTBP3	1.06408	0	ENSG00000053438	NNAT
ENSG00000260086	AC007611.1	1.69206	0.01185	ENSG00000008311	AASS	1.83779	0	ENSG00000095015	MAP3K1	1.71803	0	ENSG00000267291	AC008649.1	3.34689	0	ENSG00000135842	NIBAN1	1.11459	0	ENSG00000104529	EEF1D	2.0973	0	ENSG00000119771	KLHL29	1.35881	0	ENSG00000139044	B4GALNT3	2.39593	0	ENSG00000106246	PTCD1	-1.09115	0.0001	ENSG00000186377	CYP4X1	2.79377	0.00301	ENSG00000267262	AC011444.2	2.34043	0	ENSG00000140022	STON2	1.06238	3e-05	ENSG00000203727	SAMD5
ENSG00000150687	PRSS23	1.68559	0	ENSG00000123473	STIL	1.83723	0	ENSG00000183783	KCTD8	1.7114	0	ENSG00000114480	GBE1	3.34632	0	ENSG00000230233	AF240627.1	1.11449	0.02099	ENSG00000184924	PTRHD1	2.09496	0.02911	ENSG00000131724	IL13RA1	1.35618	0.00124	ENSG00000230065	AC010974.1	2.38272	0.00366	ENSG00000128534	LSM8	-1.09124	0	ENSG00000248984	AC004054.1	2.7935	0	ENSG00000165194	PCDH19	2.3397	0	ENSG00000154642	C21orf91	1.0568	0.00201	ENSG00000100320	RBFOX2
ENSG00000109814	UGDH	1.68517	0	ENSG00000230630	DNM3OS	1.83558	0	ENSG00000137693	YAP1	1.71113	0	ENSG00000119547	ONECUT2	3.34593	0	ENSG00000106483	SFRP4	1.11237	0	ENSG00000147123	NDUFB11	2.09352	0	ENSG00000287134	AC106845.1	1.35593	0	ENSG00000006468	ETV1	2.37446	0	ENSG00000006837	CDKL3	-1.09135	0	ENSG00000171533	MAP6	2.79129	0	ENSG00000168658	VWA3B	2.33898	0.00165	ENSG00000076513	ANKRD13A	1.05626	2e-05	ENSG00000226772	AL021393.1
ENSG00000154930	ACSS1	1.68146	0	ENSG00000287645	AC092939.1	1.83482	0.0009	ENSG00000169744	LDB2	1.70849	0	ENSG00000230825	AC005532.1	3.34283	0	ENSG00000101849	TBL1X	1.11093	0	ENSG00000211459	MT-RNR1	2.08922	0	ENSG00000285517	AC010198.2	1.35362	0	ENSG00000258654	AC026495.1	2.36842	8e-05	ENSG00000164134	NAA15	-1.09254	0	ENSG00000149177	PTPRJ	2.79117	0	ENSG00000183150	GPR19	2.3372	0.0018	ENSG00000112531	QKI	1.0556	0	ENSG00000129757	CDKN1C
ENSG00000231756	AL449983.1	1.68044	0	ENSG00000285077	AC091057.6	1.82567	0.00888	ENSG00000113658	SMAD5	1.70595	0	ENSG00000264345	LINC01894	3.34098	0	ENSG00000141540	TTYH2	1.11053	0	ENSG00000196083	IL1RAP	2.0881	0	ENSG00000130779	CLIP1	1.34893	0	ENSG00000135083	CCNJL	2.36806	0	ENSG00000079432	CIC	-1.09333	0.01854	ENSG00000204624	DISP3	2.79112	0	ENSG00000173376	NDNF	2.33623	0	ENSG00000173041	ZNF680	1.05411	0	ENSG00000198719	DLL1
ENSG00000013297	CLDN11	1.67722	0	ENSG00000095370	SH2D3C	1.82566	0	ENSG00000120156	TEK	1.70404	0.01095	ENSG00000257585	LINC00609	3.33951	0.02591	ENSG00000229487	ALG13-AS1	1.11034	0	ENSG00000160801	PTH1R	2.07721	0	ENSG00000131370	SH3BP5	1.34857	0	ENSG00000165238	WNK2	2.36697	0	ENSG00000010322	NISCH	-1.09364	0	ENSG00000187135	VSTM2B	2.78855	0.01273	ENSG00000110436	SLC1A2	2.33405	0	ENSG00000138435	CHRNA1	1.05113	3e-05	ENSG00000080709	KCNN2
ENSG00000148737	TCF7L2	1.67654	0	ENSG00000063180	CA11	1.82397	0	ENSG00000156687	UNC5D	1.70149	0	ENSG00000151729	SLC25A4	3.33821	0	ENSG00000157227	MMP14	1.1102	0.00058	ENSG00000013810	TACC3	2.07222	0	ENSG00000143344	RGL1	1.3463	0	ENSG00000091428	RAPGEF4	2.36682	0	ENSG00000090520	DNAJB11	-1.09375	0	ENSG00000171735	CAMTA1	2.78792	0	ENSG00000156802	ATAD2	2.33151	0	ENSG00000162745	OLFML2B	1.0506	1e-05	ENSG00000106665	CLIP2
ENSG00000253148	RGS21	1.67556	0.01388	ENSG00000166803	PCLAF	1.82049	0	ENSG00000163453	IGFBP7	1.70081	0	ENSG00000237161	AC068446.1	3.33035	8e-05	ENSG00000164932	CTHRC1	1.1073	0	ENSG00000109099	PMP22	2.07202	0	ENSG00000205212	CCDC144NL	1.34501	0	ENSG00000170425	ADORA2B	2.36497	0	ENSG00000197905	TEAD4	-1.09378	0.0004	ENSG00000183036	PCP4	2.77803	0.00106	ENSG00000105997	HOXA3	2.33118	0	ENSG00000169181	GSG1L	1.04618	0.00456	ENSG00000129151	BBOX1
ENSG00000236776	RPL21P23	1.67435	0	ENSG00000154645	CHODL	1.81929	0	ENSG00000243004	AC005062.1	1.69943	0.0359	ENSG00000025039	RRAGD	3.32052	0	ENSG00000253553	AC090578.1	1.10481	0	ENSG00000158042	MRPL17	2.07005	8e-05	ENSG00000130340	SNX9	1.3443	0	ENSG00000251294	AC091885.2	2.35619	0	ENSG00000160360	GPSM1	-1.09381	0.01038	ENSG00000183780	SLC35F3	2.77544	0	ENSG00000093009	CDC45	2.33027	0.00033	ENSG00000245534	RORA-AS1	1.0435	0	ENSG00000164303	ENPP6
ENSG00000135919	SERPINE2	1.67353	0	ENSG00000131016	AKAP12	1.81737	0	ENSG00000153721	CNKSR3	1.69672	0	ENSG00000264006	AKR1C8P	3.31861	0.00178	ENSG00000155893	PXYLP1	1.10136	0.00056	ENSG00000142669	SH3BGRL3	2.06951	1e-05	ENSG00000116711	PLA2G4A	1.34207	0	ENSG00000175806	MSRA	2.35491	0	ENSG00000125351	UPF3B	-1.0939	0	ENSG00000174469	CNTNAP2	2.77203	0	ENSG00000135540	NHSL1	2.32731	0	ENSG00000167202	TBC1D2B	1.03868	0	ENSG00000240175	MAGI1-AS1
ENSG00000168079	SCARA5	1.66946	1e-05	ENSG00000071564	TCF3	1.81578	0	ENSG00000122870	BICC1	1.69654	0	ENSG00000170624	SGCD	3.31148	0	ENSG00000005243	COPZ2	1.10027	0.02513	ENSG00000139044	B4GALNT3	2.06741	0	ENSG00000196305	IARS	1.34159	0	ENSG00000157193	LRP8	2.35237	0	ENSG00000152484	USP12	-1.09441	0	ENSG00000165521	EML5	2.75822	0	ENSG00000068078	FGFR3	2.32418	0.0004	ENSG00000158019	BABAM2	1.03682	0	ENSG00000254560	BBOX1-AS1
ENSG00000260635	AC092338.1	1.66587	0.04567	ENSG00000198795	ZNF521	1.81452	0	ENSG00000106714	CNTNAP3	1.69538	0	ENSG00000285519	AC104781.2	3.30397	0	ENSG00000258498	DIO3OS	1.0989	0.02133	ENSG00000198786	MT-ND5	2.06383	0.00487	ENSG00000134363	FST	1.33964	0	ENSG00000231441	AL512422.1	2.34979	0	ENSG00000080709	KCNN2	-1.09447	0.00029	ENSG00000143552	NUP210L	2.75576	0	ENSG00000130449	ZSWIM6	2.31929	0	ENSG00000112186	CAP2	1.03576	0	ENSG00000063660	GPC1
ENSG00000176046	NUPR1	1.66489	0	ENSG00000224905	AP001347.1	1.81434	0	ENSG00000203804	ADAMTSL4-AS1	1.69316	0	ENSG00000153283	CD96	3.30341	0	ENSG00000153250	RBMS1	1.09757	0	ENSG00000129824	RPS4Y1	2.05553	0	ENSG00000136040	PLXNC1	1.33901	0	ENSG00000168785	TSPAN5	2.33358	0	ENSG00000183741	CBX6	-1.09454	0.00964	ENSG00000127329	PTPRB	2.75422	0.02312	ENSG00000135119	RNFT2	2.31488	0	ENSG00000163359	COL6A3	1.03178	0	ENSG00000239828	AC063944.1
ENSG00000129422	MTUS1	1.66436	0	ENSG00000170312	CDK1	1.81346	0	ENSG00000285595	AC105114.2	1.69294	0	ENSG00000196167	COLCA1	3.29999	0.00064	ENSG00000134330	IAH1	1.0967	0	ENSG00000178449	COX14	2.05464	0.02842	ENSG00000145423	SFRP2	1.338	0	ENSG00000244286	ITGB5-AS1	2.33199	0	ENSG00000102226	USP11	-1.09462	0	ENSG00000117598	PLPPR5	2.75175	0.00033	ENSG00000174944	P2RY14	2.31464	0	ENSG00000179241	LDLRAD3	1.02997	0	ENSG00000132613	MTSS2
ENSG00000285964	AC002074.2	1.66315	0	ENSG00000285621	AL138999.2	1.81334	0	ENSG00000153071	DAB2	1.69229	0	ENSG00000129910	CDH15	3.28911	0	ENSG00000100139	MICALL1	1.09663	0.00029	ENSG00000176340	COX8A	2.05253	0	ENSG00000067182	TNFRSF1A	1.33661	0.00269	ENSG00000103187	COTL1	2.32334	0	ENSG00000167562	ZNF701	-1.09465	0.01466	ENSG00000186231	KLHL32	2.73974	0	ENSG00000227466	AL590783.1	2.31122	0.01519	ENSG00000248905	FMN1	1.02932	0.00137	ENSG00000203739	AL645568.1
ENSG00000281344	HELLPAR	1.66233	0	ENSG00000116852	KIF21B	1.81034	3e-05	ENSG00000161040	FBXL13	1.68923	0	ENSG00000141524	TMC6	3.28644	0	ENSG00000198756	COLGALT2	1.09534	0	ENSG00000134809	TIMM10	2.04898	0.01111	ENSG00000150907	FOXO1	1.33655	0	ENSG00000226953	NCKAP5-AS2	2.31886	0	ENSG00000140521	POLG	-1.09472	0.00012	ENSG00000254966	AC103974.1	2.73897	0.0118	ENSG00000183579	ZNRF3	2.31084	0	ENSG00000130635	COL5A1	1.02311	0	ENSG00000234423	LINC01250
ENSG00000106571	GLI3	1.66223	0	ENSG00000249859	PVT1	1.80885	0	ENSG00000288043	AC006511.6	1.68854	0.01584	ENSG00000185100	ADSSL1	3.28524	7e-05	ENSG00000251600	AC107223.1	1.09455	0	ENSG00000198804	MT-CO1	2.04015	0	ENSG00000171621	SPSB1	1.33612	0.00014	ENSG00000253925	AC011369.1	2.3095	0	ENSG00000166747	AP1G1	-1.09473	0	ENSG00000166405	RIC3	2.73617	0	ENSG00000171843	MLLT3	2.31072	0	ENSG00000168214	RBPJ	1.02162	0	ENSG00000243701	DUBR
ENSG00000184575	XPOT	1.66181	0	ENSG00000165490	DDIAS	1.80509	0.00557	ENSG00000148948	LRRC4C	1.68399	0	ENSG00000070882	OSBPL3	3.28497	0	ENSG00000187955	COL14A1	1.09392	0	ENSG00000164877	MICALL2	2.03792	0	ENSG00000112246	SIM1	1.33441	0	ENSG00000257120	AL356756.1	2.30749	0	ENSG00000183308	AC005037.1	-1.09514	0	ENSG00000106236	NPTX2	2.73285	0.01862	ENSG00000180818	HOXC10	2.30975	0.00165	ENSG00000172986	GXYLT2	1.02132	0	ENSG00000169554	ZEB2
ENSG00000120437	ACAT2	1.66177	0	ENSG00000176909	MAMSTR	1.80277	0	ENSG00000101856	PGRMC1	1.68301	0	ENSG00000123146	ADGRE5	3.28436	0	ENSG00000245532	NEAT1	1.09366	0	ENSG00000185624	P4HB	2.03762	0	ENSG00000162434	JAK1	1.33378	0	ENSG00000287928	AC007535.1	2.30728	0	ENSG00000227051	C14orf132	-1.09515	0.04156	ENSG00000152503	TRIM36	2.7226	0	ENSG00000071242	RPS6KA2	2.30901	0	ENSG00000150687	PRSS23	1.0141	0	ENSG00000162458	FBLIM1
ENSG00000047648	ARHGAP6	1.66084	0	ENSG00000233143	DIRC3-AS1	1.79951	0	ENSG00000183853	KIRREL1	1.68259	0	ENSG00000174611	KY	3.27611	0	ENSG00000243849	CFAP44-AS1	1.09072	0.00402	ENSG00000116741	RGS2	2.03165	0.00033	ENSG00000163531	NFASC	1.33309	0	ENSG00000075275	CELSR1	2.29969	0	ENSG00000120800	UTP20	-1.09536	0	ENSG00000166426	CRABP1	2.72081	2e-05	ENSG00000138160	KIF11	2.30678	0	ENSG00000152193	OBI1	1.00989	0.00013	ENSG00000055118	KCNH2
ENSG00000236069	AL136987.1	1.66046	0.01897	ENSG00000237978	KCNMB2-AS1	1.79899	0	ENSG00000138166	DUSP5	1.68257	0.03282	ENSG00000112394	SLC16A10	3.27037	0	ENSG00000138768	USO1	1.08811	0	ENSG00000114902	SPCS1	2.03095	0	ENSG00000011028	MRC2	1.33037	0	ENSG00000286963	AC074096.1	2.29347	0.00077	ENSG00000173744	AGFG1	-1.09571	0	ENSG00000168993	CPLX1	2.72018	0.01573	ENSG00000163072	NOSTRIN	2.30613	0	ENSG00000206560	ANKRD28	1.00867	0	ENSG00000065413	ANKRD44
ENSG00000136052	SLC41A2	1.65546	0	ENSG00000151725	CENPU	1.79829	0	ENSG00000154479	CCDC173	1.68229	0	ENSG00000248746	ACTN3	3.25902	0.00887	ENSG00000104368	PLAT	1.08801	0.0017	ENSG00000126267	COX6B1	2.02973	0	ENSG00000146966	DENND2A	1.32911	0	ENSG00000233860	AC107072.2	2.28929	0	ENSG00000087008	ACOX3	-1.09581	0.00013	ENSG00000243193	AC006387.1	2.72015	0	ENSG00000007062	PROM1	2.30432	0	ENSG00000137831	UACA	1.00743	0	ENSG00000248309	MEF2C-AS1
ENSG00000239412	RPL21P71	1.65509	0.00604	ENSG00000078269	SYNJ2	1.79663	0	ENSG00000104332	SFRP1	1.68159	0	ENSG00000283662	AC138904.3	3.25801	0.00355	ENSG00000226530	AL158055.1	1.0875	0.00065	ENSG00000000003	TSPAN6	2.02959	0.02827	ENSG00000133110	POSTN	1.32902	0	ENSG00000261115	TMEM178B	2.28599	0	ENSG00000070367	EXOC5	-1.09598	0	ENSG00000167081	PBX3	2.7191	0	ENSG00000144893	MED12L	2.2994	0	ENSG00000153976	HS3ST3A1	1.00728	0	ENSG00000151276	MAGI1
ENSG00000137801	THBS1	1.65332	0	ENSG00000165309	ARMC3	1.79628	0	ENSG00000232284	GNG12-AS1	1.67174	0	ENSG00000010379	SLC6A13	3.25466	0	ENSG00000145536	ADAMTS16	1.08515	0.00064	ENSG00000177570	SAMD12	2.0222	0	ENSG00000106948	AKNA	1.32893	0	ENSG00000253649	PRSS51	2.28491	0	ENSG00000242485	MRPL20	-1.09697	1e-05	ENSG00000132359	RAP1GAP2	2.71274	0	ENSG00000167670	CHAF1A	2.29087	0	ENSG00000131051	RBM39	1.00653	0	ENSG00000284624	AC092902.4
ENSG00000237714	P4HA2-AS1	1.65307	0	ENSG00000286963	AC074096.1	1.79554	0.0089	ENSG00000197702	PARVA	1.66611	0	ENSG00000109819	PPARGC1A	3.25331	0	ENSG00000204442	FAM155A	1.08244	0	ENSG00000125971	DYNLRB1	2.02107	1e-05	ENSG00000185404	SP140L	1.32886	0	ENSG00000149571	KIRREL3	2.28188	0	ENSG00000084234	APLP2	-1.09706	0	ENSG00000169918	OTUD7A	2.712	0	ENSG00000286559	AC099845.1	2.28734	0.02445	ENSG00000164111	ANXA5	1.00593	0	ENSG00000089159	PXN
ENSG00000184205	TSPYL2	1.65303	0	ENSG00000171320	ESCO2	1.79473	0	ENSG00000154734	ADAMTS1	1.66337	0	ENSG00000101210	EEF1A2	3.25109	0	ENSG00000152583	SPARCL1	1.08118	0	ENSG00000169976	SF3B5	2.01468	0	ENSG00000104375	STK3	1.32752	0	ENSG00000157680	DGKI	2.28026	0	ENSG00000074696	HACD3	-1.09706	0	ENSG00000160190	SLC37A1	2.71191	0	ENSG00000151490	PTPRO	2.28675	0	ENSG00000104324	CPQ	1.00562	0	ENSG00000100034	PPM1F
ENSG00000168016	TRANK1	1.6512	0	ENSG00000169679	BUB1	1.79468	0	ENSG00000260848	AC092114.1	1.66091	0	ENSG00000179088	C12orf42	3.24665	1e-05	ENSG00000162873	KLHDC8A	1.0801	0.005	ENSG00000104979	C19orf53	2.01375	0	ENSG00000145623	OSMR	1.3219	0	ENSG00000117525	F3	2.28006	0.00066	ENSG00000085415	SEH1L	-1.09738	0	ENSG00000007402	CACNA2D2	2.70581	2e-05	ENSG00000258754	LINC01579	2.28116	0	ENSG00000147862	NFIB	1.00122	0	ENSG00000214960	CRPPA
ENSG00000267009	AC007780.1	1.64826	0	ENSG00000188580	NKAIN2	1.79451	0	ENSG00000148700	ADD3	1.65717	0	ENSG00000165917	RAPSN	3.24538	0	ENSG00000003436	TFPI	1.08003	0	ENSG00000171488	LRRC8C	2.00748	0	ENSG00000152818	UTRN	1.3207	0	ENSG00000154217	PITPNC1	2.27779	0	ENSG00000132612	VPS4A	-1.09742	0.00301	ENSG00000287045	AC072028.1	2.70554	0.00175	ENSG00000286757	AL137139.2	2.28036	0	ENSG00000116793	PHTF1	-1.00142	0.01381	ENSG00000226438	AL442071.1
ENSG00000151135	TMEM263	1.64668	0	ENSG00000236466	AL035670.1	1.79368	0.03573	ENSG00000106336	FBXO24	1.65687	0.00019	ENSG00000251209	LINC00923	3.23546	0	ENSG00000106948	AKNA	1.0799	0	ENSG00000152527	PLEKHH2	2.0068	0	ENSG00000233098	CCDC144NL-AS1	1.31996	0	ENSG00000115380	EFEMP1	2.27391	0	ENSG00000168461	RAB31	-1.09755	0.00262	ENSG00000130035	GALNT8	2.70185	0	ENSG00000184445	KNTC1	2.2793	0	ENSG00000158315	RHBDL2	-1.00194	0	ENSG00000165495	PKNOX2
ENSG00000065413	ANKRD44	1.64632	0	ENSG00000103995	CEP152	1.79176	0	ENSG00000272483	AC022001.3	1.65643	0.00922	ENSG00000165912	PACSIN3	3.23503	0	ENSG00000255929	AP000943.2	1.07979	2e-05	ENSG00000198899	MT-ATP6	2.00639	0	ENSG00000253334	AC132219.1	1.31993	2e-05	ENSG00000007516	BAIAP3	2.27041	0.02038	ENSG00000197586	ENTPD6	-1.09765	0.03352	ENSG00000250348	AC113404.1	2.70179	0.00602	ENSG00000196220	SRGAP3	2.27745	0	ENSG00000216937	CCDC7	-1.00795	0	ENSG00000181790	ADGRB1
ENSG00000166575	TMEM135	1.64591	0	ENSG00000138182	KIF20B	1.79173	0	ENSG00000241158	ADAMTS9-AS1	1.6537	0	ENSG00000258422	AL160191.1	3.22823	0	ENSG00000170579	DLGAP1	1.07952	0	ENSG00000164111	ANXA5	2.00574	0	ENSG00000169933	FRMPD4	1.30934	0	ENSG00000235335	AC016723.1	2.27009	0	ENSG00000091436	MAP3K20	-1.0979	0	ENSG00000172461	FUT9	2.7011	0	ENSG00000259905	PWRN1	2.27469	0	ENSG00000257261	AC008014.1	-1.00871	0	ENSG00000107859	PITX3
ENSG00000013364	MVP	1.64065	0	ENSG00000157657	ZNF618	1.79052	0	ENSG00000116017	ARID3A	1.6523	0	ENSG00000156026	MCU	3.22812	0	ENSG00000105088	OLFM2	1.07871	0	ENSG00000176845	METRNL	1.98947	2e-05	ENSG00000205885	C1RL-AS1	1.30907	0.00761	ENSG00000157833	GAREM2	2.2673	0.00121	ENSG00000281903	LINC02246	-1.09834	0.00157	ENSG00000277363	SRCIN1	2.70008	0	ENSG00000163629	PTPN13	2.26731	0	ENSG00000203867	RBM20	-1.00898	0.01846	ENSG00000184956	MUC6
ENSG00000119280	C1orf198	1.63984	0	ENSG00000236676	AC117944.1	1.78876	0.00043	ENSG00000196220	SRGAP3	1.65005	0	ENSG00000163171	CDC42EP3	3.22483	0	ENSG00000248969	AC137810.1	1.07835	5e-05	ENSG00000101439	CST3	1.98633	0	ENSG00000170293	CMTM8	1.30846	0.00428	ENSG00000224592	MIR3659HG	2.26271	0.00092	ENSG00000169155	ZBTB43	-1.09861	0	ENSG00000186648	CARMIL3	2.6996	0.00073	ENSG00000118193	KIF14	2.26352	0	ENSG00000137809	ITGA11	-1.00946	0.00116	ENSG00000165675	ENOX2
ENSG00000230630	DNM3OS	1.63569	0	ENSG00000181544	FANCB	1.78717	0	ENSG00000253552	HOXA-AS2	1.64794	0	ENSG00000258913	LINC02691	3.21661	0	ENSG00000135931	ARMC9	1.07827	0	ENSG00000154518	ATP5MC3	1.9862	0	ENSG00000118263	KLF7	1.30733	0	ENSG00000092820	EZR	2.26239	0	ENSG00000131871	SELENOS	-1.09887	0	ENSG00000188042	ARL4C	2.69265	0	ENSG00000171724	VAT1L	2.26347	0	ENSG00000124151	NCOA3	-1.01092	0	ENSG00000168530	MYL1
ENSG00000197465	GYPE	1.63447	2e-05	ENSG00000091656	ZFHX4	1.78348	0	ENSG00000134138	MEIS2	1.64565	0	ENSG00000163110	PDLIM5	3.21341	0	ENSG00000070081	NUCB2	1.07775	0	ENSG00000145934	TENM2	1.98545	0	ENSG00000112541	PDE10A	1.30713	0	ENSG00000232046	LINC01798	2.25864	0	ENSG00000140553	UNC45A	-1.09902	0.01136	ENSG00000130477	UNC13A	2.69199	0	ENSG00000120075	HOXB5	2.26288	0	ENSG00000237234	Z99289.1	-1.0147	2e-05	ENSG00000249679	AC106897.1
ENSG00000166147	FBN1	1.63157	0	ENSG00000144283	PKP4	1.78343	0	ENSG00000107796	ACTA2	1.64053	0	ENSG00000070031	SCT	3.21206	0	ENSG00000067798	NAV3	1.07758	0	ENSG00000170571	EMB	1.98367	0.00198	ENSG00000237975	FLG-AS1	1.30709	0	ENSG00000145703	IQGAP2	2.25823	0	ENSG00000100243	CYB5R3	-1.09904	0.01174	ENSG00000154975	CA10	2.69161	0	ENSG00000267586	LINC00907	2.26213	0	ENSG00000140836	ZFHX3	-1.01547	0	ENSG00000188451	SRP72P2
ENSG00000154102	C16orf74	1.63112	0.00068	ENSG00000167670	CHAF1A	1.78287	0	ENSG00000281120	AC006355.2	1.63646	0	ENSG00000095209	TMEM38B	3.20929	0	ENSG00000270792	AL050403.2	1.07618	0.04459	ENSG00000141756	FKBP10	1.98283	0	ENSG00000135899	SP110	1.30326	5e-05	ENSG00000170396	ZNF804A	2.25537	0	ENSG00000115806	GORASP2	-1.0993	0	ENSG00000106688	SLC1A1	2.68826	0	ENSG00000129810	SGO1	2.26195	0.00011	ENSG00000111341	MGP	-1.01575	0	ENSG00000287917	AP000944.7
ENSG00000287134	AC106845.1	1.62762	0	ENSG00000166265	CYYR1	1.78234	0	ENSG00000175183	CSRP2	1.63545	0	ENSG00000228553	AL389885.1	3.20706	0.01775	ENSG00000013375	PGM3	1.07591	0	ENSG00000099622	CIRBP	1.97832	0	ENSG00000122642	FKBP9	1.30051	0	ENSG00000204767	INSYN2B	2.25439	0	ENSG00000251513	LIX1-AS1	-1.09946	0	ENSG00000226869	LHFPL3-AS1	2.68059	0.00012	ENSG00000116141	MARK1	2.25971	0	ENSG00000214063	TSPAN4	-1.01896	0.01755	ENSG00000198626	RYR2
ENSG00000134352	IL6ST	1.62734	0	ENSG00000064655	EYA2	1.78154	0	ENSG00000152402	GUCY1A2	1.63307	0	ENSG00000145358	DDIT4L	3.20584	0.01784	ENSG00000178222	RNF212	1.07477	9e-05	ENSG00000227110	LMCD1-AS1	1.97807	0	ENSG00000157404	KIT	1.29545	0.00028	ENSG00000183840	GPR39	2.25408	0.00143	ENSG00000082014	SMARCD3	-1.09975	0	ENSG00000196376	SLC35F1	2.68018	0	ENSG00000158966	CACHD1	2.25762	0	ENSG00000148484	RSU1	-1.02148	0	ENSG00000122420	PTGFR
ENSG00000250974	LINC02196	1.62631	9e-05	ENSG00000064666	CNN2	1.78029	0	ENSG00000090924	PLEKHG2	1.63305	0	ENSG00000198125	MB	3.20523	0.01994	ENSG00000175182	FAM131A	1.07432	0.00135	ENSG00000213741	RPS29	1.97667	0	ENSG00000188906	LRRK2	1.29214	0.01592	ENSG00000154229	PRKCA	2.24997	0	ENSG00000122335	SERAC1	-1.0999	0.0333	ENSG00000230333	AC004160.1	2.67877	0	ENSG00000171004	HS6ST2	2.25681	0	ENSG00000180998	GPR137C	-1.02193	0.00157	ENSG00000129993	CBFA2T3
ENSG00000130779	CLIP1	1.62586	0	ENSG00000127990	SGCE	1.77439	0	ENSG00000160111	CPAMD8	1.62876	0	ENSG00000248318	AC104958.1	3.20228	0	ENSG00000073331	ALPK1	1.07428	0	ENSG00000111639	MRPL51	1.9735	0	ENSG00000241560	ZBTB20-AS1	1.28759	0	ENSG00000166432	ZMAT1	2.24797	0	ENSG00000104763	ASAH1	-1.1006	4e-05	ENSG00000187122	SLIT1	2.67843	0	ENSG00000287866	AC009102.4	2.25218	0.00265	ENSG00000141622	RNF165	-1.02312	0	ENSG00000165309	ARMC3
ENSG00000075643	MOCOS	1.62544	0.03179	ENSG00000109452	INPP4B	1.76988	0	ENSG00000160285	LSS	1.62868	0	ENSG00000246316	AC010230.1	3.20038	0	ENSG00000164694	FNDC1	1.07244	0.00017	ENSG00000116251	RPL22	1.97174	0	ENSG00000147526	TACC1	1.28754	0	ENSG00000121904	CSMD2	2.24662	0	ENSG00000242125	SNHG3	-1.10144	0.00227	ENSG00000260232	PWRN4	2.67664	0	ENSG00000182197	EXT1	2.25003	0	ENSG00000225689	AL008633.1	-1.02753	0	ENSG00000180209	MYLPF
ENSG00000165475	CRYL1	1.62498	0	ENSG00000119906	SLF2	1.76626	0	ENSG00000144218	AFF3	1.62864	0	ENSG00000081052	COL4A4	3.19921	0	ENSG00000146376	ARHGAP18	1.06907	0	ENSG00000114850	SSR3	1.95432	0	ENSG00000072210	ALDH3A2	1.28626	1e-05	ENSG00000157851	DPYSL5	2.24492	0	ENSG00000119408	NEK6	-1.10145	0.00057	ENSG00000257004	AC008115.2	2.6764	0	ENSG00000170456	DENND5B	2.24562	0	ENSG00000180116	C12orf40	-1.03085	0.00078	ENSG00000143494	VASH2
ENSG00000151779	NBAS	1.62495	0	ENSG00000137868	STRA6	1.76586	0	ENSG00000091656	ZFHX4	1.62312	0	ENSG00000167476	JSRP1	3.19184	0	ENSG00000133131	MORC4	1.06803	0	ENSG00000054148	PHPT1	1.94989	0	ENSG00000227588	CNTN4-AS2	1.28555	0	ENSG00000253335	AC009884.1	2.23972	0	ENSG00000143575	HAX1	-1.10167	0.00927	ENSG00000105290	APLP1	2.67498	0	ENSG00000075218	GTSE1	2.24346	0	ENSG00000224245	AL358232.1	-1.0352	0.00405	ENSG00000275342	PRAG1
ENSG00000177694	NAALADL2	1.62406	0	ENSG00000112186	CAP2	1.76463	0	ENSG00000005020	SKAP2	1.62168	0	ENSG00000036672	USP2	3.1908	0	ENSG00000141338	ABCA8	1.0634	0.02854	ENSG00000163191	S100A11	1.94804	0	ENSG00000287122	AC026495.2	1.28543	0	ENSG00000092377	TBL1Y	2.238	0	ENSG00000125266	EFNB2	-1.10184	0.00026	ENSG00000118432	CNR1	2.67437	0	ENSG00000172379	ARNT2	2.23913	0	ENSG00000233178	AL161457.2	-1.03814	0.02283	ENSG00000174403	MIR1-1HG-AS1
ENSG00000118495	PLAGL1	1.62382	0	ENSG00000152931	PART1	1.76339	0.00326	ENSG00000130052	STARD8	1.61924	0.0007	ENSG00000136383	ALPK3	3.18955	0	ENSG00000169122	FAM110B	1.0616	0	ENSG00000189212	DPY19L2P1	1.9364	0.02152	ENSG00000105281	SLC1A5	1.28418	0.03347	ENSG00000240694	PNMA2	2.23687	0	ENSG00000132356	PRKAA1	-1.1025	1e-05	ENSG00000236107	SCN1A-AS1	2.67042	0	ENSG00000285077	AC091057.6	2.23794	0.01698	ENSG00000188992	LIPI	-1.03866	0.00189	ENSG00000135127	BICDL1
ENSG00000154227	CERS3	1.61727	0	ENSG00000130158	DOCK6	1.76138	0	ENSG00000089472	HEPH	1.61847	0	ENSG00000226686	LINC01535	3.18808	0	ENSG00000203685	STUM	1.05916	0.01481	ENSG00000110651	CD81	1.93459	0	ENSG00000250903	GMDS-DT	1.28347	0	ENSG00000138271	GPR87	2.23385	0.00354	ENSG00000111361	EIF2B1	-1.10252	0	ENSG00000116852	KIF21B	2.6677	0	ENSG00000153904	DDAH1	2.23676	0	ENSG00000072954	TMEM38A	-1.03918	0.03465	ENSG00000259905	PWRN1
ENSG00000151067	CACNA1C	1.61624	0	ENSG00000128656	CHN1	1.76009	0	ENSG00000250990	AC098851.1	1.61823	0.01439	ENSG00000184916	JAG2	3.18757	0	ENSG00000072682	P4HA2	1.05876	0	ENSG00000065308	TRAM2	1.93013	0	ENSG00000166173	LARP6	1.27792	0.0141	ENSG00000171724	VAT1L	2.23125	0	ENSG00000104980	TIMM44	-1.10274	0	ENSG00000132821	VSTM2L	2.66597	0	ENSG00000180537	RNF182	2.23482	0.00641	ENSG00000138735	PDE5A	-1.04103	0	ENSG00000287945	AL603824.1
ENSG00000165757	JCAD	1.61535	0	ENSG00000150867	PIP4K2A	1.75981	0	ENSG00000039560	RAI14	1.61107	0	ENSG00000162409	PRKAA2	3.17901	0	ENSG00000231290	APCDD1L-DT	1.05799	0.01234	ENSG00000181722	ZBTB20	1.92939	0	ENSG00000075426	FOSL2	1.27636	0.00039	ENSG00000134376	CRB1	2.22884	0	ENSG00000151148	UBE3B	-1.10286	0.00022	ENSG00000231163	CSMD2-AS1	2.66285	0.00646	ENSG00000153044	CENPH	2.23259	0	ENSG00000113269	RNF130	-1.04274	0	ENSG00000223911	AC009480.1
ENSG00000274441	AC008957.2	1.61527	0	ENSG00000263657	AC023389.1	1.75731	0	ENSG00000135845	PIGC	1.60851	0	ENSG00000108231	LGI1	3.17621	0	ENSG00000064692	SNCAIP	1.05626	0	ENSG00000188243	COMMD6	1.92519	0	ENSG00000118849	RARRES1	1.27634	0	ENSG00000170381	SEMA3E	2.22793	0	ENSG00000116133	DHCR24	-1.10332	0.01217	ENSG00000151025	GPR158	2.66203	0	ENSG00000035403	VCL	2.23199	0	ENSG00000149972	CNTN5	-1.04391	0.00271	ENSG00000145911	N4BP3
ENSG00000233928	AL591501.1	1.6124	0	ENSG00000188992	LIPI	1.75726	0	ENSG00000276386	CNTNAP3P2	1.60689	0.0001	ENSG00000069206	ADAM7	3.17418	0	ENSG00000119650	IFT43	1.05574	0	ENSG00000168405	CMAHP	1.92373	0	ENSG00000172716	SLFN11	1.27343	5e-05	ENSG00000080298	RFX3	2.2254	0	ENSG00000065000	AP3D1	-1.10332	0	ENSG00000091844	RGS17	2.66061	0	ENSG00000150627	WDR17	2.23197	0	ENSG00000259986	AC103876.1	-1.04905	6e-05	ENSG00000161682	FAM171A2
ENSG00000226149	AL356124.1	1.60697	0	ENSG00000083312	TNPO1	1.75441	0	ENSG00000047648	ARHGAP6	1.60543	0	ENSG00000268894	PLCE1-AS1	3.16862	0	ENSG00000232878	DPYD-AS1	1.05409	0	ENSG00000164106	SCRG1	1.91814	0	ENSG00000248874	C5orf17	1.27126	0	ENSG00000104450	SPAG1	2.22311	0	ENSG00000088727	KIF9	-1.10363	0.01029	ENSG00000145864	GABRB2	2.66043	0.01404	ENSG00000140009	ESR2	2.23193	0	ENSG00000104490	NCALD	-1.04986	0	ENSG00000183044	ABAT
ENSG00000159674	SPON2	1.60427	0	ENSG00000159167	STC1	1.75418	2e-05	ENSG00000159433	STARD9	1.60084	0	ENSG00000248538	AC022784.1	3.1685	0	ENSG00000146938	NLGN4X	1.05404	0	ENSG00000126756	UXT	1.91402	0	ENSG00000204084	INPP5B	1.27032	0	ENSG00000144218	AFF3	2.22297	0	ENSG00000177030	DEAF1	-1.10393	0	ENSG00000152214	RIT2	2.66011	0.00817	ENSG00000163638	ADAMTS9	2.23042	0	ENSG00000138468	SENP7	-1.05468	0	ENSG00000251287	ALG1L2
ENSG00000256043	CTSO	1.60415	9e-05	ENSG00000109674	NEIL3	1.75131	0.00396	ENSG00000157827	FMNL2	1.60001	0	ENSG00000198729	PPP1R14C	3.15989	0	ENSG00000169129	AFAP1L2	1.05392	0	ENSG00000079691	CARMIL1	1.91377	0	ENSG00000184575	XPOT	1.26992	0	ENSG00000205403	CFI	2.22285	0	ENSG00000162458	FBLIM1	-1.10405	0.00644	ENSG00000128739	SNRPN	2.65873	0	ENSG00000151612	ZNF827	2.22942	0	ENSG00000189159	JPT1	-1.0569	0.00047	ENSG00000064999	ANKS1A
ENSG00000008441	NFIX	1.60338	0	ENSG00000151468	CCDC3	1.74974	0	ENSG00000287976	AL445123.2	1.59887	0	ENSG00000231698	AP002856.2	3.15502	0.01655	ENSG00000188158	NHS	1.05097	0	ENSG00000258932	AL390334.1	1.91254	0	ENSG00000146122	DAAM2	1.26803	0	ENSG00000228351	AC018832.1	2.22016	1e-05	ENSG00000273151	AC073957.3	-1.10408	0.00141	ENSG00000183023	SLC8A1	2.65741	0	ENSG00000141431	ASXL3	2.22812	0	ENSG00000162688	AGL	-1.05847	1e-05	ENSG00000257599	OVCH1-AS1
ENSG00000285906	AC083855.2	1.60317	0	ENSG00000138376	BARD1	1.74914	0	ENSG00000167552	TUBA1A	1.59472	0	ENSG00000117013	KCNQ4	3.15287	0.00094	ENSG00000164574	GALNT10	1.05052	0	ENSG00000126458	RRAS	1.91211	0.02397	ENSG00000157368	IL34	1.25943	0.03814	ENSG00000231064	AC234582.1	2.21645	0	ENSG00000235823	OLMALINC	-1.10414	0.00143	ENSG00000215612	HMX1	2.65031	0.00035	ENSG00000284747	AL034417.4	2.22314	0.00096	ENSG00000174628	IQCK	-1.05863	0.00175	ENSG00000186451	SPATA12
ENSG00000111817	DSE	1.60247	0	ENSG00000029993	HMGB3	1.74901	0	ENSG00000178075	GRAMD1C	1.59322	0.00706	ENSG00000225937	PCA3	3.13618	0	ENSG00000197157	SND1	1.05007	0	ENSG00000185608	MRPL40	1.91132	0.00621	ENSG00000258380	AL356805.1	1.25859	0	ENSG00000075461	CACNG4	2.21234	0	ENSG00000146223	RPL7L1	-1.10449	0	ENSG00000182132	KCNIP1	2.64754	0	ENSG00000187772	LIN28B	2.21753	0	ENSG00000157110	RBPMS	-1.06012	0.00124	ENSG00000171033	PKIA
ENSG00000232053	AC078845.1	1.60158	0.00733	ENSG00000236137	AL445231.1	1.74855	0.02464	ENSG00000005108	THSD7A	1.59273	0	ENSG00000178980	SELENOW	3.13258	0	ENSG00000130813	SHFL	1.0476	0.02546	ENSG00000232388	SMIM26	1.90682	0	ENSG00000198431	TXNRD1	1.25723	0	ENSG00000139737	SLAIN1	2.21129	0	ENSG00000101654	RNMT	-1.10449	0	ENSG00000144619	CNTN4	2.6433	0	ENSG00000114346	ECT2	2.21752	0	ENSG00000198668	CALM1	-1.06067	0.00105	ENSG00000050405	LIMA1
ENSG00000070540	WIPI1	1.60016	0	ENSG00000151883	PARP8	1.74154	0	ENSG00000174099	MSRB3	1.59221	0	ENSG00000241696	LINC02053	3.12486	0.00683	ENSG00000151067	CACNA1C	1.04165	0	ENSG00000187955	COL14A1	1.90558	0	ENSG00000164307	ERAP1	1.25701	0	ENSG00000270069	MIR222HG	2.21007	0	ENSG00000137409	MTCH1	-1.10453	0	ENSG00000134769	DTNA	2.64047	0	ENSG00000113368	LMNB1	2.2172	0	ENSG00000082293	COL19A1	-1.06338	0.02974	ENSG00000224812	TMEM72-AS1
ENSG00000010610	CD4	1.59961	0.00022	ENSG00000170425	ADORA2B	1.73863	0.00162	ENSG00000152061	RABGAP1L	1.5911	0	ENSG00000167107	ACSF2	3.12264	0	ENSG00000110723	EXPH5	1.03909	0.01549	ENSG00000175602	CCDC85B	1.90534	0.00015	ENSG00000150051	MKX	1.25475	0	ENSG00000116991	SIPA1L2	2.20696	0	ENSG00000143294	PRCC	-1.10455	8e-05	ENSG00000152954	NRSN1	2.63275	0.0237	ENSG00000111247	RAD51AP1	2.21617	0	ENSG00000136492	BRIP1	-1.0664	0.03068	ENSG00000154274	C4orf19
ENSG00000257497	AC121761.1	1.59782	0.0452	ENSG00000163788	SNRK	1.73831	0	ENSG00000273079	GRIN2B	1.58636	0	ENSG00000173198	CYSLTR1	3.11873	0	ENSG00000198774	RASSF9	1.03806	0.0299	ENSG00000258548	LINC00645	1.9042	0.03773	ENSG00000116962	NID1	1.25397	0	ENSG00000152128	TMEM163	2.20576	0	ENSG00000123297	TSFM	-1.10469	0.03018	ENSG00000152377	SPOCK1	2.63272	0	ENSG00000174799	CEP135	2.21272	0	ENSG00000125354	SEPTIN6	-1.06794	0	ENSG00000239519	CADM2-AS1
ENSG00000078098	FAP	1.59566	0	ENSG00000146143	PRIM2	1.7379	0	ENSG00000101144	BMP7	1.58552	0	ENSG00000246223	LINC01550	3.10866	0	ENSG00000065413	ANKRD44	1.03661	0	ENSG00000189043	NDUFA4	1.90395	0	ENSG00000144366	GULP1	1.25116	0	ENSG00000118997	DNAH7	2.20115	0	ENSG00000145241	CENPC	-1.10543	0	ENSG00000228048	AL355314.2	2.62774	0.0018	ENSG00000065328	MCM10	2.21238	0	ENSG00000184009	ACTG1	-1.07229	0	ENSG00000138764	CCNG2
ENSG00000163132	MSX1	1.59429	0.00072	ENSG00000257599	OVCH1-AS1	1.73577	0	ENSG00000087076	HSD17B14	1.58523	4e-05	ENSG00000166035	LIPC	3.10258	0.00011	ENSG00000184384	MAML2	1.03468	0	ENSG00000071082	RPL31	1.90151	0	ENSG00000171823	FBXL14	1.25014	0	ENSG00000132329	RAMP1	2.19959	0.00239	ENSG00000054267	ARID4B	-1.10549	0	ENSG00000287862	AC114971.1	2.62693	0	ENSG00000234961	AL133415.1	2.21033	0	ENSG00000107864	CPEB3	-1.07371	0.00031	ENSG00000230498	AL035409.1
ENSG00000113140	SPARC	1.59354	0	ENSG00000089685	BIRC5	1.73334	0.00097	ENSG00000079102	RUNX1T1	1.58457	0	ENSG00000163485	ADORA1	3.09767	0	ENSG00000117151	CTBS	1.03435	0.04947	ENSG00000136240	KDELR2	1.89095	0	ENSG00000065833	ME1	1.24988	0	ENSG00000183833	MAATS1	2.19915	0.04765	ENSG00000021776	AQR	-1.1066	0	ENSG00000152910	CNTNAP4	2.62587	0	ENSG00000149554	CHEK1	2.20818	0	ENSG00000113810	SMC4	-1.07374	0.00523	ENSG00000183762	KREMEN1
ENSG00000204131	NHSL2	1.59259	0	ENSG00000264031	ABHD15-AS1	1.73265	0	ENSG00000255580	AP000462.1	1.58417	0	ENSG00000287383	AC110809.1	3.09626	0	ENSG00000090615	GOLGA3	1.03269	0	ENSG00000117450	PRDX1	1.88614	0	ENSG00000197496	SLC2A10	1.24755	0.00029	ENSG00000134138	MEIS2	2.19683	0	ENSG00000097033	SH3GLB1	-1.10692	0	ENSG00000259462	CPEB1-AS1	2.62578	0	ENSG00000268289	AC020908.1	2.20779	0.04605	ENSG00000071127	WDR1	-1.07411	0.01062	ENSG00000196296	ATP2A1
ENSG00000271811	Z97200.1	1.5922	0	ENSG00000050405	LIMA1	1.73193	0	ENSG00000263594	AC022655.1	1.58252	3e-05	ENSG00000131650	KREMEN2	3.08906	0	ENSG00000266865	AC138207.8	1.03234	0.00572	ENSG00000115380	EFEMP1	1.88143	0.00032	ENSG00000257953	AC083805.2	1.24558	0.03501	ENSG00000223720	AL109659.1	2.19532	0	ENSG00000085433	WDR47	-1.10738	0.0001	ENSG00000135144	DTX1	2.62421	0.00046	ENSG00000163808	KIF15	2.20705	0	ENSG00000161671	EMC10	-1.07669	0.00117	ENSG00000271826	PLS3-AS1
ENSG00000213366	GSTM2	1.59157	0	ENSG00000068489	PRR11	1.73046	0	ENSG00000152601	MBNL1	1.57793	0	ENSG00000187616	MYMK	3.08816	0	ENSG00000196159	FAT4	1.03193	0	ENSG00000198888	MT-ND1	1.8777	0	ENSG00000069943	PIGB	1.24548	0	ENSG00000285921	AP000779.1	2.18911	0	ENSG00000168411	RFWD3	-1.10869	0.00024	ENSG00000150394	CDH8	2.62368	0	ENSG00000157064	NMNAT2	2.20314	0	ENSG00000185070	FLRT2	-1.07896	0	ENSG00000260439	LMF1-AS1
ENSG00000138674	SEC31A	1.59059	0	ENSG00000075218	GTSE1	1.72957	0	ENSG00000082512	TRAF5	1.57655	0	ENSG00000270574	AC010680.2	3.08681	0.02127	ENSG00000242337	INHCAP	1.03141	0.01236	ENSG00000165886	UBTD1	1.87112	0	ENSG00000197646	PDCD1LG2	1.24324	0.00138	ENSG00000257004	AC008115.2	2.18821	0	ENSG00000205250	E2F4	-1.10935	0.01172	ENSG00000105605	CACNG7	2.62352	0	ENSG00000255206	AC011853.2	2.20265	0	ENSG00000232284	GNG12-AS1	-1.08007	0	ENSG00000157119	KLHL40
ENSG00000168477	TNXB	1.58841	0	ENSG00000187147	RNF220	1.72748	0	ENSG00000218336	TENM3	1.57481	0	ENSG00000185559	DLK1	3.08673	0	ENSG00000281649	EBLN3P	1.02961	1e-05	ENSG00000077274	CAPN6	1.86993	0	ENSG00000122786	CALD1	1.24278	0	ENSG00000166123	GPT2	2.18513	0	ENSG00000234773	AC012618.3	-1.10947	0.01869	ENSG00000125462	C1orf61	2.62197	0	ENSG00000052126	PLEKHA5	2.19996	0	ENSG00000131069	ACSS2	-1.08062	0.03049	ENSG00000163630	SYNPR
ENSG00000111321	LTBR	1.58712	0.00011	ENSG00000196418	ZNF124	1.72726	0	ENSG00000145439	CBR4	1.5746	0	ENSG00000129152	MYOD1	3.08406	0	ENSG00000155962	CLIC2	1.02848	0.04649	ENSG00000186395	KRT10	1.8677	0	ENSG00000144802	NFKBIZ	1.24164	5e-05	ENSG00000145284	SCD5	2.18305	0	ENSG00000123143	PKN1	-1.1099	0.00822	ENSG00000137285	TUBB2B	2.6193	0	ENSG00000137804	NUSAP1	2.1966	0	ENSG00000144847	IGSF11	-1.08116	0.00953	ENSG00000103942	HOMER2
ENSG00000104432	IL7	1.58454	0	ENSG00000187741	FANCA	1.7258	0	ENSG00000159712	ANKRD18CP	1.57115	0.00784	ENSG00000141682	PMAIP1	3.08299	1e-05	ENSG00000052126	PLEKHA5	1.02843	0	ENSG00000122642	FKBP9	1.86746	0	ENSG00000067177	PHKA1	1.24147	0	ENSG00000117834	SLC5A9	2.1812	0	ENSG00000119969	HELLS	-1.11068	0	ENSG00000183454	GRIN2A	2.61547	0	ENSG00000260027	HOXB7	2.19492	6e-05	ENSG00000147509	RGS20	-1.08387	0.00084	ENSG00000138496	PARP9
ENSG00000261227	AC140912.1	1.58346	0.00014	ENSG00000126215	XRCC3	1.72577	0	ENSG00000008083	JARID2	1.57092	0	ENSG00000124831	LRRFIP1	3.07964	0	ENSG00000142303	ADAMTS10	1.02824	0	ENSG00000137100	DCTN3	1.86601	1e-05	ENSG00000054282	SDCCAG8	1.23511	0	ENSG00000233729	NCKAP5-AS1	2.17831	0	ENSG00000172164	SNTB1	-1.11107	0	ENSG00000144339	TMEFF2	2.61538	0	ENSG00000248265	AC023794.1	2.19478	0	ENSG00000249806	AC139720.1	-1.08565	0.00527	ENSG00000237529	AL137847.2
ENSG00000158286	RNF207	1.58196	0	ENSG00000136111	TBC1D4	1.72453	0	ENSG00000142173	COL6A2	1.56567	0	ENSG00000248724	NPHP3-AS1	3.07542	0	ENSG00000285280	AL390957.1	1.02709	0	ENSG00000174886	NDUFA11	1.86461	0	ENSG00000286162	AL162253.2	1.23184	0	ENSG00000150551	LYPD1	2.1727	1e-05	ENSG00000171603	CLSTN1	-1.11152	0	ENSG00000158164	TMSB15A	2.61365	0.00951	ENSG00000231383	FGF12-AS1	2.19341	1e-05	ENSG00000162849	KIF26B	-1.08672	0	ENSG00000079819	EPB41L2
ENSG00000115935	WIPF1	1.58175	0	ENSG00000092853	CLSPN	1.71983	0	ENSG00000196562	SULF2	1.56558	0	ENSG00000231933	Z98949.1	3.0751	0	ENSG00000120910	PPP3CC	1.02703	0	ENSG00000135486	HNRNPA1	1.86454	0	ENSG00000266846	AP001021.3	1.23013	0	ENSG00000026508	CD44	2.16914	0	ENSG00000152219	ARL14EP	-1.11161	6e-05	ENSG00000137267	TUBB2A	2.61189	0	ENSG00000235020	AL390783.1	2.19163	0	ENSG00000108984	MAP2K6	-1.09061	0.00054	ENSG00000130702	LAMA5
ENSG00000272168	CASC15	1.58041	0	ENSG00000142945	KIF2C	1.71884	0	ENSG00000245552	AP000787.1	1.56377	0	ENSG00000149090	PAMR1	3.07476	0	ENSG00000116711	PLA2G4A	1.027	0	ENSG00000131143	COX4I1	1.8621	0	ENSG00000135931	ARMC9	1.22839	0	ENSG00000258754	LINC01579	2.1689	0	ENSG00000163161	ERCC3	-1.11166	0	ENSG00000110076	NRXN2	2.60523	0	ENSG00000148773	MKI67	2.18192	0	ENSG00000123219	CENPK	-1.091	0.03258	ENSG00000250461	AC122718.1
ENSG00000163046	ANKRD30BL	1.58017	0	ENSG00000178295	GEN1	1.7185	0	ENSG00000166073	GPR176	1.56182	1e-05	ENSG00000248752	AC116362.1	3.07357	0	ENSG00000122218	COPA	1.02675	0	ENSG00000198258	UBL5	1.85673	0	ENSG00000145685	LHFPL2	1.22709	0	ENSG00000144619	CNTN4	2.16664	0	ENSG00000196700	ZNF512B	-1.11204	0.02899	ENSG00000087301	TXNDC16	2.60509	0	ENSG00000080986	NDC80	2.17935	0	ENSG00000143324	XPR1	-1.0916	0	ENSG00000134152	KATNBL1
ENSG00000237596	AL138828.1	1.57884	0	ENSG00000146263	MMS22L	1.7181	0	ENSG00000172986	GXYLT2	1.5618	0	ENSG00000280660	AL157396.1	3.06907	0.04787	ENSG00000121410	A1BG	1.0266	0.04494	ENSG00000197728	RPS26	1.85639	0	ENSG00000109790	KLHL5	1.22586	0	ENSG00000247675	LRP4-AS1	2.16547	0	ENSG00000089737	DDX24	-1.11219	0	ENSG00000146267	FAXC	2.60171	0	ENSG00000087258	GNAO1	2.17775	0	ENSG00000153956	CACNA2D1	-1.09203	0	ENSG00000285681	AC091576.1
ENSG00000196305	IARS	1.57871	0	ENSG00000100749	VRK1	1.71797	0	ENSG00000059804	SLC2A3	1.55804	0	ENSG00000115616	SLC9A2	3.06229	0	ENSG00000149571	KIRREL3	1.0256	0	ENSG00000237515	SHISA9	1.85474	0	ENSG00000138119	MYOF	1.22582	0	ENSG00000182601	HS3ST4	2.16509	0	ENSG00000152495	CAMK4	-1.11222	0.00029	ENSG00000166257	SCN3B	2.60017	0	ENSG00000108511	HOXB6	2.17745	0	ENSG00000116194	ANGPTL1	-1.0922	0	ENSG00000105223	PLD3
ENSG00000261083	LINC02516	1.57759	1e-05	ENSG00000153044	CENPH	1.71791	0	ENSG00000250280	AC026124.1	1.55091	2e-05	ENSG00000095383	TBC1D2	3.05943	0	ENSG00000151012	SLC7A11	1.02249	0	ENSG00000099795	NDUFB7	1.85145	0	ENSG00000152661	GJA1	1.22198	0	ENSG00000237179	LINC01797	2.1642	2e-05	ENSG00000164244	PRRC1	-1.1124	0	ENSG00000160145	KALRN	2.599	0	ENSG00000163705	FANCD2OS	2.17436	0	ENSG00000234281	LANCL1-AS1	-1.09246	0	ENSG00000120254	MTHFD1L
ENSG00000204540	PSORS1C1	1.57709	0.00052	ENSG00000137764	MAP2K5	1.71567	0	ENSG00000168916	ZNF608	1.55087	0	ENSG00000152894	PTPRK	3.05666	0	ENSG00000138134	STAMBPL1	1.02162	0	ENSG00000105677	TMEM147	1.84864	0	ENSG00000104714	ERICH1	1.22162	0	ENSG00000142611	PRDM16	2.1605	0	ENSG00000100412	ACO2	-1.11256	0	ENSG00000109956	B3GAT1	2.59765	1e-05	ENSG00000009709	PAX7	2.17301	0	ENSG00000253661	ZFHX4-AS1	-1.09285	0	ENSG00000229456	RLIMP1
ENSG00000274317	LINC02334	1.5767	0	ENSG00000242715	CCDC169	1.71344	0	ENSG00000184788	SATL1	1.54987	1e-05	ENSG00000082293	COL19A1	3.05542	0	ENSG00000172817	CYP7B1	1.02096	0	ENSG00000197982	C1orf122	1.84759	0	ENSG00000238246	AC069549.1	1.22139	0	ENSG00000177453	NIM1K	2.15991	0	ENSG00000197329	PELI1	-1.11316	0	ENSG00000248197	LINC00290	2.59676	0	ENSG00000091651	ORC6	2.17103	0	ENSG00000122477	LRRC39	-1.09535	0.00875	ENSG00000149596	JPH2
ENSG00000198865	CCDC152	1.57599	0.00194	ENSG00000242602	AC008953.1	1.71311	0	ENSG00000253811	AC136424.2	1.54547	0.00048	ENSG00000267379	AC008569.1	3.04795	0.00475	ENSG00000128595	CALU	1.01845	0	ENSG00000182117	NOP10	1.84472	1e-05	ENSG00000166676	TVP23A	1.22088	1e-05	ENSG00000084710	EFR3B	2.1592	0	ENSG00000092607	TBX15	-1.11329	0	ENSG00000140538	NTRK3	2.59303	0	ENSG00000258637	AC008056.1	2.15882	0	ENSG00000232878	DPYD-AS1	-1.0965	0.00132	ENSG00000223542	AL024497.1
ENSG00000057294	PKP2	1.57493	0	ENSG00000135476	ESPL1	1.71198	0.00048	ENSG00000132938	MTUS2	1.54526	0	ENSG00000114529	C3orf52	3.04375	0	ENSG00000172264	MACROD2	1.01684	0	ENSG00000232112	TMA7	1.84319	0	ENSG00000244198	AC004889.1	1.219	1e-05	ENSG00000169313	P2RY12	2.15862	0	ENSG00000112290	WASF1	-1.11334	0	ENSG00000230910	AL391807.1	2.58665	0	ENSG00000121570	DPPA4	2.15558	0.00277	ENSG00000125868	DSTN	-1.09728	0	ENSG00000175104	TRAF6
ENSG00000237975	FLG-AS1	1.57398	0	ENSG00000116830	TTF2	1.70792	0	ENSG00000136378	ADAMTS7	1.53944	0	ENSG00000234323	LINC01505	3.04054	0	ENSG00000128617	OPN1SW	1.0159	0.00774	ENSG00000117308	GALE	1.83839	0.00068	ENSG00000255471	AP001528.1	1.21848	0	ENSG00000112530	PACRG	2.15818	0	ENSG00000164176	EDIL3	-1.1136	0	ENSG00000279249	AC007614.1	2.58419	0.00285	ENSG00000011426	ANLN	2.15555	0	ENSG00000250166	AC053513.1	-1.10167	0	ENSG00000233237	LINC00472
ENSG00000135931	ARMC9	1.57391	0	ENSG00000218052	ADAMTS7P4	1.70741	0	ENSG00000135299	ANKRD6	1.5367	0	ENSG00000198771	RCSD1	3.0405	7e-05	ENSG00000150893	FREM2	1.01302	0.00498	ENSG00000236520	GPC6-AS1	1.8337	0	ENSG00000235904	RBMS3-AS3	1.21599	0	ENSG00000227279	AC110015.1	2.15688	0	ENSG00000082293	COL19A1	-1.11363	3e-05	ENSG00000198673	TAFA2	2.58304	0	ENSG00000076382	SPAG5	2.15274	0.01746	ENSG00000171823	FBXL14	-1.10197	0.00016	ENSG00000226576	AC060234.1
ENSG00000133131	MORC4	1.57087	0	ENSG00000111087	GLI1	1.70729	0	ENSG00000144366	GULP1	1.53321	0	ENSG00000167191	GPRC5B	3.04015	0	ENSG00000215367	TMED11P	1.01144	0	ENSG00000126432	PRDX5	1.83145	0	ENSG00000168807	SNTB2	1.2126	0	ENSG00000163624	CDS1	2.15646	0.01966	ENSG00000166411	IDH3A	-1.11374	0.00305	ENSG00000132639	SNAP25	2.57876	0	ENSG00000101412	E2F1	2.14878	0.02173	ENSG00000156804	FBXO32	-1.10205	0.03809	ENSG00000180611	MB21D2
ENSG00000116711	PLA2G4A	1.57081	0	ENSG00000285948	AC123768.5	1.70682	0.01855	ENSG00000102780	DGKH	1.52999	0	ENSG00000272573	MUSTN1	3.03974	0.00017	ENSG00000213468	FIRRE	1.01129	0	ENSG00000198763	MT-ND2	1.82538	0.00269	ENSG00000121380	BCL2L14	1.21129	0	ENSG00000226819	MEIS1-AS3	2.15411	0.01502	ENSG00000166123	GPT2	-1.1138	2e-05	ENSG00000040731	CDH10	2.57729	0	ENSG00000162174	ASRGL1	2.14824	0	ENSG00000149294	NCAM1	-1.10281	0	ENSG00000143429	LSP1P4
ENSG00000113161	HMGCR	1.57007	0	ENSG00000112893	MAN2A1	1.70618	0	ENSG00000107282	APBA1	1.52758	0	ENSG00000214595	EML6	3.03839	0	ENSG00000250903	GMDS-DT	1.00981	0	ENSG00000148180	GSN	1.8226	0	ENSG00000013364	MVP	1.20994	0.02512	ENSG00000119042	SATB2	2.15084	0	ENSG00000166012	TAF1D	-1.1141	0	ENSG00000116299	KIAA1324	2.57701	1e-05	ENSG00000168461	RAB31	2.14816	0	ENSG00000102678	FGF9	-1.10334	0.04982	ENSG00000250326	AC104596.1
ENSG00000070081	NUCB2	1.56677	0	ENSG00000174371	EXO1	1.70556	0	ENSG00000236841	AC007750.1	1.52415	0.03006	ENSG00000233396	LINC01719	3.03563	0	ENSG00000112343	TRIM38	1.00913	0.00138	ENSG00000184076	UQCR10	1.82257	0	ENSG00000069667	RORA	1.20902	0	ENSG00000185008	ROBO2	2.13659	0	ENSG00000241073	AC093019.2	-1.11419	0	ENSG00000287866	AC009102.4	2.57573	1e-05	ENSG00000175093	SPSB4	2.14784	0	ENSG00000101849	TBL1X	-1.11113	0	ENSG00000286550	AL591002.1
ENSG00000136770	DNAJC1	1.56651	0	ENSG00000259408	AC010809.2	1.702	0.00592	ENSG00000172493	AFF1	1.524	0	ENSG00000250546	AC079160.1	3.03542	0	ENSG00000237187	NR2F1-AS1	1.00868	0	ENSG00000105258	POLR2I	1.82001	0.00085	ENSG00000108784	NAGLU	1.20672	0	ENSG00000118873	RAB3GAP2	2.12939	0	ENSG00000111707	SUDS3	-1.11483	0	ENSG00000186469	GNG2	2.5757	0	ENSG00000092377	TBL1Y	2.14345	0	ENSG00000035403	VCL	-1.11166	0	ENSG00000286954	AL033539.2
ENSG00000119514	GALNT12	1.56541	0.01028	ENSG00000256469	AP002383.2	1.70188	0	ENSG00000137868	STRA6	1.52398	0	ENSG00000254166	CASC19	3.03152	0	ENSG00000087266	SH3BP2	1.00819	1e-05	ENSG00000258315	C17orf49	1.81386	0.01765	ENSG00000073331	ALPK1	1.2056	0	ENSG00000114790	ARHGEF26	2.12676	0	ENSG00000184708	EIF4ENIF1	-1.11502	0	ENSG00000144278	GALNT13	2.57233	0	ENSG00000115252	PDE1A	2.1403	0	ENSG00000196935	SRGAP1	-1.11229	0	ENSG00000241648	CADM2-AS2
ENSG00000154736	ADAMTS5	1.56487	0	ENSG00000229918	DOCK9-AS1	1.70105	0.00735	ENSG00000198879	SFMBT2	1.52376	0	ENSG00000131725	WDR44	3.02807	0	ENSG00000197182	MIRLET7BHG	1.00691	0	ENSG00000156011	PSD3	1.81176	0	ENSG00000184232	OAF	1.20297	0	ENSG00000129493	HEATR5A	2.12598	0	ENSG00000186866	POFUT2	-1.11514	0.0008	ENSG00000250062	AC104827.1	2.57232	0	ENSG00000102466	FGF14	2.14026	0	ENSG00000130522	JUND	-1.11236	0.00042	ENSG00000138696	BMPR1B
ENSG00000065833	ME1	1.55944	0	ENSG00000168386	FILIP1L	1.69875	0	ENSG00000270069	MIR222HG	1.52066	0.00081	ENSG00000180730	SHISA2	3.02745	0	ENSG00000238198	LRIG2-DT	1.00599	0	ENSG00000153976	HS3ST3A1	1.81017	0	ENSG00000187239	FNBP1	1.20225	0	ENSG00000131044	TTLL9	2.12527	0.02886	ENSG00000103415	HMOX2	-1.11533	0.00581	ENSG00000013293	SLC7A14	2.56963	0	ENSG00000287460	AL442636.1	2.1381	0	ENSG00000227906	SNAP25-AS1	-1.11484	0	ENSG00000222017	AC011997.1
ENSG00000266846	AP001021.3	1.5592	0	ENSG00000113368	LMNB1	1.69855	0	ENSG00000183662	TAFA1	1.51396	0.0001	ENSG00000127743	IL17B	3.01988	0	ENSG00000205133	TRIQK	1.00425	0	ENSG00000246705	H2AFJ	1.80924	0.00022	ENSG00000286134	AC114930.1	1.20073	0	ENSG00000157168	NRG1	2.12264	0	ENSG00000160087	UBE2J2	-1.1155	0.00345	ENSG00000008300	CELSR3	2.56824	3e-05	ENSG00000123219	CENPK	2.13766	0	ENSG00000067066	SP100	-1.1152	0.01134	ENSG00000137936	BCAR3
ENSG00000261520	DLGAP1-AS5	1.55775	0	ENSG00000100592	DAAM1	1.69802	0	ENSG00000188001	TPRG1	1.51258	0	ENSG00000196535	MYO18A	3.01845	0	ENSG00000144339	TMEFF2	1.00403	0	ENSG00000104447	TRPS1	1.80795	0	ENSG00000152409	JMY	1.19997	0	ENSG00000128710	HOXD10	2.12131	0.00016	ENSG00000101365	IDH3B	-1.11555	0.00086	ENSG00000155816	FMN2	2.56634	0	ENSG00000128487	SPECC1	2.13467	0	ENSG00000205403	CFI	-1.11554	0.00082	ENSG00000147912	FBXO10
ENSG00000237234	Z99289.1	1.55658	0	ENSG00000106853	PTGR1	1.69745	0	ENSG00000214439	FAM185BP	1.50772	0	ENSG00000236213	AC006369.1	3.01735	0	ENSG00000185495	AC138393.1	1.00395	0	ENSG00000198355	PIM3	1.80758	0.00048	ENSG00000104332	SFRP1	1.19943	0.00011	ENSG00000151914	DST	2.11867	0	ENSG00000171148	TADA3	-1.11598	0.01941	ENSG00000214338	SOGA3	2.5662	0	ENSG00000130413	STK33	2.13288	0	ENSG00000218336	TENM3	-1.11875	0	ENSG00000177238	TRIM72
ENSG00000184500	PROS1	1.5553	0	ENSG00000129038	LOXL1	1.69731	0	ENSG00000107882	SUFU	1.50453	0	ENSG00000287093	AC003093.1	3.01642	0.01306	ENSG00000185551	NR2F2	1.00161	0.00017	ENSG00000136810	TXN	1.80248	0	ENSG00000102359	SRPX2	1.1969	5e-05	ENSG00000166689	PLEKHA7	2.11854	0	ENSG00000260404	AC110079.1	-1.11608	0.01639	ENSG00000185565	LSAMP	2.56527	0	ENSG00000187416	LHFPL3	2.13242	0	ENSG00000204977	TRIM13	-1.11974	0	ENSG00000155792	DEPTOR
ENSG00000288065	AC007881.4	1.55529	0	ENSG00000259287	AC010809.1	1.69353	1e-05	ENSG00000198353	HOXC4	1.50265	0	ENSG00000123700	KCNJ2	3.01402	3e-05	ENSG00000101000	PROCR	1.00127	0	ENSG00000182621	PLCB1	1.80111	0	ENSG00000154229	PRKCA	1.19688	0	ENSG00000108018	SORCS1	2.1154	0	ENSG00000133657	ATP13A3	-1.11623	0	ENSG00000162706	CADM3	2.56511	0	ENSG00000170312	CDK1	2.13042	0	ENSG00000153071	DAB2	-1.12011	0.00147	ENSG00000130222	GADD45G
ENSG00000077942	FBLN1	1.55357	0	ENSG00000015133	CCDC88C	1.69151	0	ENSG00000139329	LUM	1.49942	0	ENSG00000235590	GNAS-AS1	3.01156	0	ENSG00000162643	WDR63	1.00031	0.02004	ENSG00000049192	ADAMTS6	1.79899	0	ENSG00000082146	STRADB	1.19587	0	ENSG00000151746	BICD1	2.11251	0	ENSG00000163902	RPN1	-1.11633	0	ENSG00000008056	SYN1	2.56212	0.02489	ENSG00000138376	BARD1	2.1269	0	ENSG00000237298	TTN-AS1	-1.12158	0	ENSG00000138640	FAM13A
ENSG00000228108	AC092839.1	1.55321	0	ENSG00000136231	IGF2BP3	1.69096	0	ENSG00000205549	C9orf92	1.49794	3e-05	ENSG00000099957	P2RX6	3.00815	0.00035	ENSG00000160298	C21orf58	-1.00121	0.00265	ENSG00000180209	MYLPF	1.79423	0	ENSG00000246090	AP002026.1	1.19352	0	ENSG00000286076	AC005050.3	2.11186	0.04664	ENSG00000103550	KNOP1	-1.11649	0	ENSG00000177511	ST8SIA3	2.56083	0.0311	ENSG00000113594	LIFR	2.12521	0	ENSG00000151322	NPAS3	-1.12236	0	ENSG00000197826	CFAP299
ENSG00000112343	TRIM38	1.54955	0	ENSG00000196782	MAML3	1.69036	0	ENSG00000154240	CEP112	1.49427	0	ENSG00000166619	BLCAP	3.00747	0	ENSG00000154277	UCHL1	-1.0014	0	ENSG00000151718	WWC2	1.79205	0	ENSG00000253706	AC011632.1	1.19244	0.00426	ENSG00000034677	RNF19A	2.11141	0	ENSG00000175224	ATG13	-1.11671	0	ENSG00000116675	DNAJC6	2.55885	0	ENSG00000173482	PTPRM	2.12387	0	ENSG00000253194	AL137009.1	-1.12367	0	ENSG00000077044	DGKD
ENSG00000027644	INSRR	1.5492	0.01428	ENSG00000164683	HEY1	1.68945	0.03139	ENSG00000233608	TWIST2	1.49368	0	ENSG00000253164	AC023403.1	3.00561	0.0003	ENSG00000008311	AASS	-1.0025	0	ENSG00000151366	NDUFC2	1.79148	0	ENSG00000001084	GCLC	1.19013	0	ENSG00000136960	ENPP2	2.11133	0	ENSG00000141759	TXNL4A	-1.11789	0	ENSG00000128245	YWHAH	2.55846	0	ENSG00000152784	PRDM8	2.12194	0	ENSG00000107249	GLIS3	-1.12411	0	ENSG00000196535	MYO18A
ENSG00000285106	AC016831.7	1.54798	0	ENSG00000173473	SMARCC1	1.68909	0	ENSG00000101230	ISM1	1.49196	0	ENSG00000135437	RDH5	3.00439	0	ENSG00000178104	PDE4DIP	-1.0042	0	ENSG00000150459	SAP18	1.7843	0	ENSG00000159128	IFNGR2	1.18992	0	ENSG00000182985	CADM1	2.10476	0	ENSG00000204843	DCTN1	-1.11842	0	ENSG00000250366	TUNAR	2.55619	0.03508	ENSG00000092470	WDR76	2.11981	0	ENSG00000166974	MAPRE2	-1.12442	0.00094	ENSG00000267082	AC011472.1
ENSG00000231609	AC007098.1	1.54613	0	ENSG00000254932	AP001007.1	1.68739	0	ENSG00000145990	GFOD1	1.48899	0.00048	ENSG00000236790	LINC00299	3.00178	1e-05	ENSG00000287117	AC105916.1	-1.00478	0	ENSG00000074842	MYDGF	1.78413	0	ENSG00000185352	HS6ST3	1.18796	0	ENSG00000170234	PWWP2A	2.1044	0	ENSG00000266967	AARSD1	-1.11855	0	ENSG00000237928	NFIA-AS2	2.55576	0	ENSG00000143195	ILDR2	2.11455	0.00254	ENSG00000111859	NEDD9	-1.12801	7e-05	ENSG00000099954	CECR2
ENSG00000167106	FAM102A	1.5444	0	ENSG00000267383	AC011447.3	1.68633	0	ENSG00000166426	CRABP1	1.48844	0.04306	ENSG00000198467	TPM2	3.00041	0	ENSG00000225783	MIAT	-1.00669	0.00331	ENSG00000223804	AC244669.1	1.78386	0.00612	ENSG00000204291	COL15A1	1.18786	0	ENSG00000154274	C4orf19	2.10042	0	ENSG00000169249	ZRSR2	-1.11858	0.01598	ENSG00000179455	MKRN3	2.55292	0	ENSG00000267313	AC021504.1	2.11359	0	ENSG00000141837	CACNA1A	-1.13001	0	ENSG00000248165	AC110760.1
ENSG00000227028	SLC8A1-AS1	1.54315	0	ENSG00000101412	E2F1	1.68598	0.01591	ENSG00000225572	DOCK4-AS1	1.48726	1e-05	ENSG00000215237	AL592293.1	2.99996	6e-05	ENSG00000230817	LINC01362	-1.00733	0.01011	ENSG00000184009	ACTG1	1.7831	0	ENSG00000003989	SLC7A2	1.18646	0.00947	ENSG00000095637	SORBS1	2.09778	0	ENSG00000249870	AC005920.2	-1.11939	0	ENSG00000108684	ASIC2	2.55212	0	ENSG00000138778	CENPE	2.11232	0	ENSG00000148948	LRRC4C	-1.13204	0	ENSG00000177103	DSCAML1
ENSG00000077943	ITGA8	1.54279	0	ENSG00000135451	TROAP	1.68219	0.02974	ENSG00000012061	ERCC1	1.48623	0	ENSG00000144644	GADL1	2.9989	0	ENSG00000154655	L3MBTL4	-1.00806	0	ENSG00000082269	FAM135A	1.78066	0	ENSG00000236591	AL357992.1	1.1855	0.00118	ENSG00000205269	TMEM170B	2.09443	0	ENSG00000104341	LAPTM4B	-1.11964	0	ENSG00000234690	EPCAM-DT	2.54985	0	ENSG00000254705	AP000722.1	2.11064	1e-05	ENSG00000151474	FRMD4A	-1.13577	0	ENSG00000253540	FAM86HP
ENSG00000270792	AL050403.2	1.53808	0	ENSG00000140525	FANCI	1.6807	0	ENSG00000143061	IGSF3	1.4839	0	ENSG00000231046	AL360227.1	2.99873	0	ENSG00000261008	LINC01572	-1.00908	0	ENSG00000198856	OSTC	1.78014	0	ENSG00000118946	PCDH17	1.18478	0	ENSG00000033122	LRRC7	2.09428	0	ENSG00000147854	UHRF2	-1.11965	0	ENSG00000141293	SKAP1	2.54943	0.00316	ENSG00000160298	C21orf58	2.11001	0	ENSG00000196923	PDLIM7	-1.13673	0	ENSG00000163909	HEYL
ENSG00000253667	AC100821.1	1.53688	0	ENSG00000075213	SEMA3A	1.6759	0	ENSG00000179104	TMTC2	1.48197	0	ENSG00000237637	FRY-AS1	2.99858	0	ENSG00000140525	FANCI	-1.00947	0.00161	ENSG00000172216	CEBPB	1.77753	0	ENSG00000283122	HYMAI	1.18285	0	ENSG00000122863	CHST3	2.09382	0	ENSG00000155744	FAM126B	-1.11989	0	ENSG00000164061	BSN	2.54756	0	ENSG00000256742	KDM2B-DT	2.10792	0.01083	ENSG00000197555	SIPA1L1	-1.13813	0	ENSG00000138162	TACC2
ENSG00000012660	ELOVL5	1.53411	0	ENSG00000144730	IL17RD	1.67482	0	ENSG00000115457	IGFBP2	1.48122	0	ENSG00000227544	AC018647.1	2.99806	0	ENSG00000174748	RPL15	-1.01055	0	ENSG00000178057	NDUFAF3	1.77672	0.01428	ENSG00000163661	PTX3	1.18056	0.00102	ENSG00000065485	PDIA5	2.08969	0	ENSG00000285280	AL390957.1	-1.12057	4e-05	ENSG00000237515	SHISA9	2.54057	0	ENSG00000035499	DEPDC1B	2.10549	0	ENSG00000124813	RUNX2	-1.14016	0	ENSG00000166262	FAM227B
ENSG00000138604	GLCE	1.53281	0	ENSG00000138346	DNA2	1.67341	0	ENSG00000125247	TMTC4	1.48033	0	ENSG00000156298	TSPAN7	2.9924	0	ENSG00000156508	EEF1A1	-1.01127	0	ENSG00000152104	PTPN14	1.77621	0	ENSG00000287470	AP001037.1	1.17955	0	ENSG00000168615	ADAM9	2.08809	0	ENSG00000254505	CHMP4A	-1.12064	0	ENSG00000250156	LINC02060	2.53978	0	ENSG00000126787	DLGAP5	2.10465	2e-05	ENSG00000223749	MIR503HG	-1.14261	0	ENSG00000153820	SPHKAP
ENSG00000286349	AC108471.3	1.53093	0	ENSG00000138180	CEP55	1.67306	0.00111	ENSG00000136231	IGF2BP3	1.47991	0	ENSG00000100206	DMC1	2.99091	0	ENSG00000169100	SLC25A6	-1.01171	0	ENSG00000099624	ATP5F1D	1.77268	0	ENSG00000066651	TRMT11	1.17927	0	ENSG00000113657	DPYSL3	2.08382	0	ENSG00000260536	AL035071.2	-1.12078	0.0001	ENSG00000256988	AC005833.2	2.53619	0.01953	ENSG00000079841	RIMS1	2.10288	0	ENSG00000260916	CCPG1	-1.14304	0	ENSG00000246214	AC024588.1
ENSG00000070193	FGF10	1.53065	0	ENSG00000196814	MVB12B	1.67291	0	ENSG00000101608	MYL12A	1.47956	0	ENSG00000170175	CHRNB1	2.98994	0	ENSG00000183814	LIN9	-1.01221	0.00272	ENSG00000125844	RRBP1	1.76991	0	ENSG00000223492	AL391097.1	1.17828	0	ENSG00000148411	NACC2	2.07976	0	ENSG00000170631	ZNF16	-1.12106	0.03068	ENSG00000196876	SCN8A	2.5298	0	ENSG00000168243	GNG4	2.09904	3e-05	ENSG00000138162	TACC2	-1.14343	0	ENSG00000134207	SYT6
ENSG00000164749	HNF4G	1.52994	0.03719	ENSG00000253729	PRKDC	1.67268	0	ENSG00000130707	ASS1	1.47481	0	ENSG00000108823	SGCA	2.98695	0	ENSG00000280780	JAKMIP2-AS1	-1.01337	0	ENSG00000010278	CD9	1.76771	6e-05	ENSG00000127324	TSPAN8	1.17594	0.00274	ENSG00000134516	DOCK2	2.07913	0	ENSG00000149596	JPH2	-1.12162	0.00225	ENSG00000060709	RIMBP2	2.52774	0	ENSG00000218676	BRD7P4	2.09776	0	ENSG00000111961	SASH1	-1.14483	0	ENSG00000121210	TMEM131L
ENSG00000244198	AC004889.1	1.52861	0	ENSG00000169756	LIMS1	1.67185	0	ENSG00000144452	ABCA12	1.4735	2e-05	ENSG00000130751	NPAS1	2.98273	0	ENSG00000198034	RPS4X	-1.01481	0	ENSG00000109390	NDUFC1	1.76541	0	ENSG00000154655	L3MBTL4	1.17503	0	ENSG00000187391	MAGI2	2.07813	0	ENSG00000139636	LMBR1L	-1.12272	2e-05	ENSG00000284677	AL031985.4	2.51391	0.01488	ENSG00000140525	FANCI	2.09684	0	ENSG00000205542	TMSB4X	-1.14619	0	ENSG00000017483	SLC38A5
ENSG00000253582	AC090579.1	1.52795	0	ENSG00000137266	SLC22A23	1.67116	0	ENSG00000237705	AC008937.2	1.47256	9e-05	ENSG00000254202	AC015522.1	2.97964	0	ENSG00000286328	AC079052.1	-1.01519	0	ENSG00000178104	PDE4DIP	1.76537	0	ENSG00000134490	TMEM241	1.17503	0	ENSG00000287069	AC061958.1	2.07719	0	ENSG00000253535	AC120193.1	-1.12296	0.00045	ENSG00000150627	WDR17	2.51164	0	ENSG00000254878	AC103794.1	2.09168	0	ENSG00000178568	ERBB4	-1.1493	0	ENSG00000250751	AC015795.1
ENSG00000106565	TMEM176B	1.52369	0	ENSG00000138430	OLA1	1.6707	0	ENSG00000155974	GRIP1	1.47148	0	ENSG00000185052	SLC24A3	2.97908	0	ENSG00000100629	CEP128	-1.01567	0	ENSG00000182154	MRPL41	1.76488	0.00026	ENSG00000139117	CPNE8	1.17453	0	ENSG00000156395	SORCS3	2.07193	0	ENSG00000174915	PTDSS2	-1.12301	0.00857	ENSG00000206077	ZDHHC11B	2.51074	0.00745	ENSG00000169084	DHRSX	2.08646	0	ENSG00000128739	SNRPN	-1.15165	0	ENSG00000283196	AC006453.2
ENSG00000110455	ACCS	1.52303	9e-05	ENSG00000146083	RNF44	1.6679	0	ENSG00000174963	ZIC4	1.47115	0	ENSG00000127824	TUBA4A	2.9778	0	ENSG00000178996	SNX18	-1.01744	0.04808	ENSG00000082438	COBLL1	1.76092	0	ENSG00000131620	ANO1	1.17385	0.00062	ENSG00000162545	CAMK2N1	2.07127	0.00314	ENSG00000124120	TTPAL	-1.12322	0.01889	ENSG00000260027	HOXB7	2.50966	0	ENSG00000196876	SCN8A	2.08579	0	ENSG00000271860	AL589740.1	-1.15531	0.00016	ENSG00000168214	RBPJ
ENSG00000187010	RHD	1.52188	0	ENSG00000276672	AL161891.1	1.66597	0.01156	ENSG00000140682	TGFB1I1	1.47074	4e-05	ENSG00000189229	AC069277.1	2.97714	0	ENSG00000234162	AC009505.1	-1.01766	1e-05	ENSG00000229941	AC012499.1	1.76031	0.02414	ENSG00000139292	LGR5	1.17297	0	ENSG00000152049	KCNE4	2.0706	0	ENSG00000083844	ZNF264	-1.12325	0.00204	ENSG00000091972	CD200	2.5092	0	ENSG00000250432	FAM242C	2.07986	8e-05	ENSG00000147852	VLDLR	-1.15547	0.00596	ENSG00000154493	C10orf90
ENSG00000132274	TRIM22	1.52176	0	ENSG00000092421	SEMA6A	1.66508	0	ENSG00000274259	SYNGAP1-AS1	1.46947	0	ENSG00000140511	HAPLN3	2.97631	0.0075	ENSG00000249395	CASC9	-1.01817	0.00047	ENSG00000168140	VASN	1.75946	0.00777	ENSG00000182667	NTM	1.17287	0	ENSG00000198947	DMD	2.07041	0	ENSG00000177707	NECTIN3	-1.12348	0	ENSG00000138670	RASGEF1B	2.5088	0	ENSG00000112742	TTK	2.07837	0.00011	ENSG00000069943	PIGB	-1.15576	0.00026	ENSG00000143632	ACTA1
ENSG00000167202	TBC1D2B	1.52171	0	ENSG00000143924	EML4	1.66241	0	ENSG00000169184	MN1	1.46876	0	ENSG00000170276	HSPB2	2.97535	1e-05	ENSG00000151718	WWC2	-1.02019	0	ENSG00000048052	HDAC9	1.75944	0	ENSG00000168994	PXDC1	1.17058	0.00433	ENSG00000125851	PCSK2	2.06845	0	ENSG00000130560	UBAC1	-1.12363	0.00439	ENSG00000246379	AC040168.1	2.50643	0	ENSG00000223838	AC007091.1	2.07712	0.00329	ENSG00000172164	SNTB1	-1.15721	2e-05	ENSG00000236188	PRKX-AS1
ENSG00000068079	IFI35	1.51995	0.00381	ENSG00000240553	AL031428.1	1.66176	0	ENSG00000253736	AC022217.3	1.46803	0	ENSG00000170745	KCNS3	2.97337	0	ENSG00000178177	LCORL	-1.02165	0	ENSG00000169738	DCXR	1.75855	0.0027	ENSG00000205822	TPTE2P6	1.16931	0	ENSG00000056998	GYG2	2.06802	0	ENSG00000049860	HEXB	-1.12389	0.00612	ENSG00000130787	HIP1R	2.49963	0	ENSG00000261586	AC068987.3	2.07685	0.00121	ENSG00000101335	MYL9	-1.15734	0.00632	ENSG00000125753	VASP
ENSG00000136826	KLF4	1.5182	1e-05	ENSG00000137309	HMGA1	1.66061	0.01812	ENSG00000235885	LINC01828	1.46703	0.00242	ENSG00000286521	AC107881.1	2.96979	0.03272	ENSG00000143995	MEIS1	-1.02173	0	ENSG00000187091	PLCD1	1.75727	0.01121	ENSG00000214575	CPEB1	1.16924	0.04592	ENSG00000165929	TC2N	2.06679	0	ENSG00000152465	NMT2	-1.12399	0	ENSG00000253591	AC027312.1	2.49856	5e-05	ENSG00000152270	PDE3B	2.07651	0	ENSG00000117114	ADGRL2	-1.15909	0	ENSG00000107816	LZTS2
ENSG00000180447	GAS1	1.51814	0	ENSG00000184005	ST6GALNAC3	1.65814	0	ENSG00000118971	CCND2	1.46613	0	ENSG00000250479	CHCHD10	2.96858	0	ENSG00000167468	GPX4	-1.0224	0.01678	ENSG00000105926	MPP6	1.75506	0	ENSG00000235448	LURAP1L-AS1	1.16914	0	ENSG00000172667	ZMAT3	2.06495	0	ENSG00000163602	RYBP	-1.12404	0	ENSG00000164100	NDST3	2.49405	0	ENSG00000251270	AC108727.2	2.07644	0.00066	ENSG00000148219	ASTN2	-1.15982	0	ENSG00000061938	TNK2
ENSG00000083123	BCKDHB	1.51684	0	ENSG00000180875	GREM2	1.65548	0	ENSG00000164796	CSMD3	1.46543	0	ENSG00000156219	ART3	2.9676	0	ENSG00000105717	PBX4	-1.02305	0.01073	ENSG00000134291	TMEM106C	1.75503	0.00563	ENSG00000253667	AC100821.1	1.16654	0	ENSG00000241749	RPSAP52	2.0592	0.00028	ENSG00000172795	DCP2	-1.12414	0	ENSG00000157851	DPYSL5	2.48731	0	ENSG00000169313	P2RY12	2.07358	0	ENSG00000078725	BRINP1	-1.16172	6e-05	ENSG00000165633	VSTM4
ENSG00000234715	AC005064.1	1.51683	0.00071	ENSG00000198554	WDHD1	1.65503	0	ENSG00000173253	DMRT2	1.46502	0	ENSG00000204706	MAMDC2-AS1	2.96509	0	ENSG00000235731	LINC02250	-1.02361	0	ENSG00000072133	RPS6KA6	1.75433	0	ENSG00000204634	TBC1D8	1.16566	0	ENSG00000240291	AL450384.2	2.0584	0	ENSG00000203879	GDI1	-1.12422	0	ENSG00000103460	TOX3	2.48543	0	ENSG00000121621	KIF18A	2.06399	0	ENSG00000138101	DTNB	-1.16368	0	ENSG00000242242	NECTIN3-AS1
ENSG00000005243	COPZ2	1.51551	0	ENSG00000182010	RTKN2	1.65498	0	ENSG00000152977	ZIC1	1.46422	0	ENSG00000175567	UCP2	2.96498	6e-05	ENSG00000163539	CLASP2	-1.02404	0	ENSG00000116288	PARK7	1.75295	0	ENSG00000141622	RNF165	1.16325	0	ENSG00000219438	TAFA5	2.05373	0	ENSG00000112319	EYA4	-1.12428	0	ENSG00000198785	GRIN3A	2.47694	0	ENSG00000287756	AL031293.1	2.06228	0	ENSG00000184719	RNLS	-1.16851	0.00246	ENSG00000225937	PCA3
ENSG00000122641	INHBA	1.5114	0.00047	ENSG00000184661	CDCA2	1.65483	0	ENSG00000224189	HAGLR	1.46405	0	ENSG00000236548	RNF217-AS1	2.96417	0	ENSG00000063660	GPC1	-1.02477	0.01706	ENSG00000072506	HSD17B10	1.75282	0.00784	ENSG00000185950	IRS2	1.16296	0.00037	ENSG00000205336	ADGRG1	2.05339	0.00878	ENSG00000174579	MSL2	-1.12432	0	ENSG00000149294	NCAM1	2.47628	0	ENSG00000015133	CCDC88C	2.05897	0	ENSG00000101489	CELF4	-1.17058	0.04229	ENSG00000144868	TMEM108
ENSG00000166750	SLFN5	1.51053	0	ENSG00000134057	CCNB1	1.65441	0	ENSG00000106333	PCOLCE	1.46269	0	ENSG00000225096	AL445250.1	2.96178	0	ENSG00000137818	RPLP1	-1.0267	0	ENSG00000071073	MGAT4A	1.75243	0	ENSG00000225521	AC005237.1	1.16239	0	ENSG00000008394	MGST1	2.05279	0	ENSG00000101350	KIF3B	-1.12476	0.00015	ENSG00000205683	DPF3	2.47311	0	ENSG00000260433	LINC01917	2.05517	0	ENSG00000077522	ACTN2	-1.17177	0.00055	ENSG00000197321	SVIL
ENSG00000285090	AC002074.1	1.51014	0	ENSG00000112038	OPRM1	1.65392	7e-05	ENSG00000234464	AL356010.2	1.46208	0.00152	ENSG00000112319	EYA4	2.96051	0	ENSG00000163050	COQ8A	-1.02781	0.00322	ENSG00000172301	COPRS	1.75028	0.00045	ENSG00000169871	TRIM56	1.16179	0	ENSG00000228526	MIR34AHG	2.04574	0	ENSG00000124006	OBSL1	-1.12501	0	ENSG00000148082	SHC3	2.47101	0	ENSG00000144554	FANCD2	2.05403	0	ENSG00000162636	FAM102B	-1.17197	0.00295	ENSG00000176105	YES1
ENSG00000111962	UST	1.50612	0	ENSG00000123485	HJURP	1.65309	0.00045	ENSG00000261227	AC140912.1	1.46139	0.0078	ENSG00000287124	AL512603.2	2.95693	0.01722	ENSG00000231500	RPS18	-1.02807	0	ENSG00000210082	MT-RNR2	1.74646	0	ENSG00000284959	AC007262.2	1.15944	0.00013	ENSG00000132554	RGS22	2.04414	0.00883	ENSG00000004455	AK2	-1.12516	0	ENSG00000154917	RAB6B	2.4682	0	ENSG00000255474	GAU1	2.05102	5e-05	ENSG00000138829	FBN2	-1.17347	0	ENSG00000099998	GGT5
ENSG00000154237	LRRK1	1.50567	0	ENSG00000187950	OVCH1	1.6514	0.04511	ENSG00000128268	MGAT3	1.46128	0.00502	ENSG00000204282	TNRC6C-AS1	2.95689	0.00262	ENSG00000092377	TBL1Y	-1.02822	0.0248	ENSG00000160111	CPAMD8	1.74587	0	ENSG00000251652	AC092535.4	1.15645	0	ENSG00000007062	PROM1	2.04365	0	ENSG00000136436	CALCOCO2	-1.12537	0.00014	ENSG00000283982	AL445623.2	2.46701	0	ENSG00000198826	ARHGAP11A	2.04983	0.0006	ENSG00000204296	TSBP1	-1.17539	0	ENSG00000104490	NCALD
ENSG00000124370	MCEE	1.50486	0	ENSG00000180385	EMC3-AS1	1.64748	0	ENSG00000133640	LRRIQ1	1.45818	0	ENSG00000156463	SH3RF2	2.95442	0	ENSG00000198712	MT-CO2	-1.02842	0.01313	ENSG00000104904	OAZ1	1.74383	0	ENSG00000099251	HSD17B7P2	1.15584	0.00503	ENSG00000157890	MEGF11	2.03979	0	ENSG00000143815	LBR	-1.1254	0	ENSG00000187398	LUZP2	2.46252	0	ENSG00000090889	KIF4A	2.04749	0	ENSG00000130396	AFDN	-1.17658	0	ENSG00000234715	AC005064.1
ENSG00000176826	FKBP9P1	1.50472	0.01396	ENSG00000102081	FMR1	1.64744	0	ENSG00000130203	APOE	1.45707	0	ENSG00000138944	SHISAL1	2.9492	0	ENSG00000162669	HFM1	-1.02995	8e-05	ENSG00000167283	ATP5MG	1.7402	0	ENSG00000287807	AL390242.1	1.15502	0	ENSG00000257097	CLIP1-AS1	2.0387	0.00047	ENSG00000153989	NUS1	-1.12557	0	ENSG00000137968	SLC44A5	2.46201	0	ENSG00000005448	WDR54	2.04579	2e-05	ENSG00000237187	NR2F1-AS1	-1.18173	0	ENSG00000214872	SMTNL1
ENSG00000224597	SVIL-AS1	1.50424	0	ENSG00000114757	PEX5L	1.64661	0	ENSG00000287756	AL031293.1	1.45468	0	ENSG00000223403	MEG9	2.94875	0.00056	ENSG00000196576	PLXNB2	-1.03052	0.00237	ENSG00000128524	ATP6V1F	1.73901	6e-05	ENSG00000164949	GEM	1.15372	0.00831	ENSG00000239213	NCK1-DT	2.036	0	ENSG00000172775	FAM192A	-1.12572	6e-05	ENSG00000088367	EPB41L1	2.4617	0	ENSG00000157570	TSPAN18	2.04448	0	ENSG00000026025	VIM	-1.1847	0	ENSG00000057704	TMCC3
ENSG00000214262	ANKRD36BP1	1.50417	0	ENSG00000160298	C21orf58	1.64405	0	ENSG00000152229	PSTPIP2	1.45315	1e-05	ENSG00000232486	AL592437.2	2.94754	0.02728	ENSG00000196277	GRM7	-1.03111	0	ENSG00000152127	MGAT5	1.73401	0	ENSG00000183090	FREM3	1.15195	0.00144	ENSG00000172493	AFF1	2.03476	0	ENSG00000152455	SUV39H2	-1.12576	0.02645	ENSG00000243449	C4orf48	2.45559	0	ENSG00000178999	AURKB	2.043	0.00027	ENSG00000230490	AL139383.1	-1.18507	0.01336	ENSG00000005513	SOX8
ENSG00000236256	DIAPH2-AS1	1.50166	0	ENSG00000140443	IGF1R	1.64293	0	ENSG00000162733	DDR2	1.45213	0	ENSG00000160712	IL6R	2.94339	0.02578	ENSG00000198755	RPL10A	-1.0313	0	ENSG00000161542	PRPSAP1	1.73351	0	ENSG00000113319	RASGRF2	1.1482	1e-05	ENSG00000227110	LMCD1-AS1	2.03451	0	ENSG00000113384	GOLPH3	-1.12598	0	ENSG00000149970	CNKSR2	2.45349	0	ENSG00000145087	STXBP5L	2.04278	0	ENSG00000233237	LINC00472	-1.18591	0	ENSG00000048471	SNX29
ENSG00000259363	AC090825.1	1.50017	0	ENSG00000269599	AL161896.1	1.64159	0.0139	ENSG00000185187	SIGIRR	1.44741	8e-05	ENSG00000157654	PALM2-AKAP2	2.93875	0	ENSG00000264031	ABHD15-AS1	-1.03182	0	ENSG00000082497	SERTAD4	1.72825	0.00022	ENSG00000075420	FNDC3B	1.14357	0	ENSG00000215386	MIR99AHG	2.03415	0	ENSG00000101216	GMEB2	-1.126	0.003	ENSG00000133019	CHRM3	2.44666	0	ENSG00000117707	PROX1	2.04116	0	ENSG00000056487	PHF21B	-1.18748	0	ENSG00000138767	CNOT6L
ENSG00000175745	NR2F1	1.50014	0	ENSG00000263818	RDM1P5	1.63915	0	ENSG00000196935	SRGAP1	1.44533	0	ENSG00000267060	PTGES3L	2.93299	0	ENSG00000232192	KIF26B-AS1	-1.0327	1e-05	ENSG00000105438	KDELR1	1.72789	0	ENSG00000107290	SETX	1.14296	0	ENSG00000244302	PEX5L-AS2	2.03249	0.01922	ENSG00000125520	SLC2A4RG	-1.12601	0.01303	ENSG00000084628	NKAIN1	2.44379	0	ENSG00000102230	PCYT1B	2.03602	0	ENSG00000246090	AP002026.1	-1.18789	0.00157	ENSG00000173599	PC
ENSG00000135929	CYP27A1	1.49961	0	ENSG00000150054	MPP7	1.63874	0	ENSG00000282142	AC245187.2	1.44454	0.03948	ENSG00000213853	EMP2	2.93134	0	ENSG00000134419	RPS15A	-1.03271	0	ENSG00000179010	MRFAP1	1.72569	0	ENSG00000047648	ARHGAP6	1.13884	0	ENSG00000136158	SPRY2	2.03248	0	ENSG00000122477	LRRC39	-1.12637	0	ENSG00000118515	SGK1	2.44232	0	ENSG00000122966	CIT	2.03233	0	ENSG00000011028	MRC2	-1.19009	0	ENSG00000131435	PDLIM4
ENSG00000173376	NDNF	1.49729	0	ENSG00000131378	RFTN1	1.63391	0	ENSG00000168959	GRM5	1.44424	0	ENSG00000172139	SLC9C1	2.93108	0	ENSG00000054523	KIF1B	-1.03273	0	ENSG00000159377	PSMB4	1.71777	4e-05	ENSG00000132549	VPS13B	1.13856	0	ENSG00000286608	AC010201.3	2.02984	0	ENSG00000080493	SLC4A4	-1.12663	0	ENSG00000185736	ADARB2	2.44086	0	ENSG00000227528	DIAPH3-AS1	2.02904	0.01343	ENSG00000140538	NTRK3	-1.19091	0.00029	ENSG00000172139	SLC9C1
ENSG00000245532	NEAT1	1.49585	0	ENSG00000129810	SGO1	1.63234	0.00052	ENSG00000120738	EGR1	1.44392	0	ENSG00000161714	PLCD3	2.92793	0	ENSG00000154447	SH3RF1	-1.03292	0	ENSG00000123131	PRDX4	1.71712	0	ENSG00000198774	RASSF9	1.13794	0.03028	ENSG00000169991	IFFO2	2.02844	0.00013	ENSG00000166689	PLEKHA7	-1.12688	0.01709	ENSG00000119946	CNNM1	2.4408	0.00342	ENSG00000143842	SOX13	2.02841	0.00102	ENSG00000169047	IRS1	-1.19392	4e-05	ENSG00000224658	AL513164.1
ENSG00000287470	AP001037.1	1.49504	0	ENSG00000134940	ACRV1	1.63183	0.0017	ENSG00000287928	AC007535.1	1.44303	0.00044	ENSG00000259199	AC022523.1	2.92703	0.0056	ENSG00000254266	PKIA-AS1	-1.03299	0	ENSG00000147642	SYBU	1.70665	0.01951	ENSG00000090861	AARS	1.13739	0	ENSG00000250243	AC110296.1	2.0283	0	ENSG00000230424	EMC1-AS1	-1.12691	0	ENSG00000073670	ADAM11	2.44047	0.00116	ENSG00000196584	XRCC2	2.0263	0	ENSG00000100592	DAAM1	-1.1958	0	ENSG00000242902	FLNC-AS1
ENSG00000133424	LARGE1	1.49441	0	ENSG00000182985	CADM1	1.63127	0	ENSG00000235257	ITGA9-AS1	1.44288	0	ENSG00000253438	PCAT1	2.91976	0	ENSG00000164056	SPRY1	-1.03508	0	ENSG00000140990	NDUFB10	1.70617	0	ENSG00000226530	AL158055.1	1.13307	0.00079	ENSG00000132334	PTPRE	2.02794	0	ENSG00000154803	FLCN	-1.12709	0.00011	ENSG00000166974	MAPRE2	2.43965	0	ENSG00000203867	RBM20	2.02225	0	ENSG00000134531	EMP1	-1.19877	0.00113	ENSG00000233797	UFL1-AS1
ENSG00000179388	EGR3	1.49419	0	ENSG00000196628	TCF4	1.62882	0	ENSG00000150938	CRIM1	1.44283	0	ENSG00000078295	ADCY2	2.91484	0	ENSG00000211459	MT-RNR1	-1.03515	0	ENSG00000171222	SCAND1	1.70478	0.0001	ENSG00000250938	AC073475.1	1.13196	0	ENSG00000068781	STON1-GTF2A1L	2.02775	0.01201	ENSG00000197562	RAB40C	-1.12789	0.00469	ENSG00000152128	TMEM163	2.43511	0	ENSG00000037965	HOXC8	2.02195	0	ENSG00000188158	NHS	-1.19926	0	ENSG00000229918	DOCK9-AS1
ENSG00000286458	AC083870.1	1.49339	0	ENSG00000185585	OLFML2A	1.62561	0	ENSG00000159263	SIM2	1.44161	0.01884	ENSG00000167393	PPP2R3B	2.91421	0	ENSG00000122406	RPL5	-1.03552	0	ENSG00000183117	CSMD1	1.70348	0	ENSG00000004864	SLC25A13	1.13189	0	ENSG00000235939	AL138760.1	2.02689	0	ENSG00000187607	ZNF286A	-1.12792	0.00119	ENSG00000048540	LMO3	2.42888	0	ENSG00000253394	LINC00534	2.02042	0	ENSG00000226445	BX322234.1	-1.20432	1e-05	ENSG00000203808	BVES-AS1
ENSG00000099251	HSD17B7P2	1.48996	0	ENSG00000007866	TEAD3	1.62388	0	ENSG00000106976	DNM1	1.44142	0	ENSG00000247765	AC068446.2	2.91094	0.0009	ENSG00000112306	RPS12	-1.03747	0	ENSG00000156140	ADAMTS3	1.70276	0	ENSG00000079102	RUNX1T1	1.13111	0	ENSG00000270842	AC073413.2	2.02055	0.03844	ENSG00000164603	BMT2	-1.12797	0	ENSG00000241397	LINC00903	2.42752	1e-05	ENSG00000128656	CHN1	2.01609	0	ENSG00000241859	ANOS2P	-1.20441	0.00049	ENSG00000154678	PDE1C
ENSG00000223563	AP001599.1	1.48854	0	ENSG00000102384	CENPI	1.62053	0	ENSG00000102038	SMARCA1	1.43986	0	ENSG00000119686	FLVCR2	2.91043	0	ENSG00000163041	H3F3A	-1.03777	0	ENSG00000101182	PSMA7	1.70221	0	ENSG00000170382	LRRN2	1.13048	0.00517	ENSG00000117707	PROX1	2.0191	0	ENSG00000128923	MINDY2	-1.12834	0	ENSG00000272398	CD24	2.42576	0	ENSG00000180592	SKIDA1	2.0159	0.00512	ENSG00000229751	AC044781.1	-1.20497	1e-05	ENSG00000170624	SGCD
ENSG00000251652	AC092535.4	1.48558	0	ENSG00000204296	TSBP1	1.6203	0	ENSG00000253582	AC090579.1	1.43792	0	ENSG00000254656	RTL1	2.91015	0	ENSG00000265681	RPL17	-1.03794	0	ENSG00000245910	SNHG6	1.70213	0	ENSG00000262655	SPON1	1.13047	0	ENSG00000044524	EPHA3	2.01713	0	ENSG00000107951	MTPAP	-1.12862	0.00174	ENSG00000174145	NWD2	2.42511	0.00179	ENSG00000116117	PARD3B	2.01244	0	ENSG00000176049	JAKMIP2	-1.20651	0	ENSG00000005206	SPPL2B
ENSG00000141570	CBX8	1.48488	0	ENSG00000286742	AC000065.1	1.61985	0	ENSG00000283692	Z96074.1	1.43781	0.00291	ENSG00000150907	FOXO1	2.90822	0	ENSG00000162390	ACOT11	-1.03932	7e-05	ENSG00000100234	TIMP3	1.70055	0	ENSG00000111275	ALDH2	1.12986	0.00025	ENSG00000261008	LINC01572	2.0166	0	ENSG00000186132	C2orf76	-1.12875	0.0012	ENSG00000154118	JPH3	2.41905	0	ENSG00000140848	CPNE2	2.0123	0.00541	ENSG00000163297	ANTXR2	-1.20683	0	ENSG00000134253	TRIM45
ENSG00000235978	AC018816.1	1.48135	0	ENSG00000099725	PRKY	1.61758	0	ENSG00000134115	CNTN6	1.43751	0	ENSG00000107317	PTGDS	2.90747	0	ENSG00000248222	AC011389.1	-1.03942	0.0053	ENSG00000175390	EIF3F	1.69881	0	ENSG00000170581	STAT2	1.12777	0	ENSG00000287683	AL591519.1	2.0163	5e-05	ENSG00000023228	NDUFS1	-1.12893	0	ENSG00000109339	MAPK10	2.41867	0	ENSG00000169306	IL1RAPL1	2.01159	0	ENSG00000197757	HOXC6	-1.20703	0.00394	ENSG00000122490	SLC66A2
ENSG00000165983	PTER	1.48131	0	ENSG00000160447	PKN3	1.61447	0.00214	ENSG00000149212	SESN3	1.43732	0	ENSG00000232000	CLCN3P1	2.90524	0	ENSG00000139343	SNRPF	-1.04036	0.00263	ENSG00000125995	ROMO1	1.69871	0.00254	ENSG00000230630	DNM3OS	1.12661	0	ENSG00000129595	EPB41L4A	2.01383	0	ENSG00000240230	COX19	-1.12903	0.00042	ENSG00000286648	AC068931.1	2.40506	0	ENSG00000107242	PIP5K1B	2.01142	1e-05	ENSG00000136828	RALGPS1	-1.21279	6e-05	ENSG00000129152	MYOD1
ENSG00000143344	RGL1	1.4812	0	ENSG00000144645	OSBPL10	1.61426	0	ENSG00000152767	FARP1	1.43557	0	ENSG00000115232	ITGA4	2.90439	0	ENSG00000255580	AP000462.1	-1.04049	0	ENSG00000159199	ATP5MC1	1.698	0	ENSG00000076685	NT5C2	1.12546	0	ENSG00000204929	AC007389.1	2.01356	0	ENSG00000009954	BAZ1B	-1.12904	0	ENSG00000139737	SLAIN1	2.40288	0	ENSG00000132718	SYT11	2.01129	0	ENSG00000164418	GRIK2	-1.21529	0	ENSG00000164483	SAMD3
ENSG00000088280	ASAP3	1.48095	0	ENSG00000184445	KNTC1	1.61076	0	ENSG00000147481	SNTG1	1.42879	0	ENSG00000124701	APOBEC2	2.90143	0	ENSG00000181826	RELL1	-1.04178	0	ENSG00000272970	AC107294.2	1.69701	0.001	ENSG00000248969	AC137810.1	1.12465	0.00012	ENSG00000198221	AFDN-DT	2.01307	0.03267	ENSG00000162298	SYVN1	-1.12919	0.01247	ENSG00000163873	GRIK3	2.40137	0	ENSG00000197275	RAD54B	2.00993	0	ENSG00000114790	ARHGEF26	-1.21564	8e-05	ENSG00000076554	TPD52
ENSG00000175048	ZDHHC14	1.48088	0	ENSG00000227598	Z94721.1	1.60953	0	ENSG00000196411	EPHB4	1.42862	0	ENSG00000270277	AC009948.2	2.8964	0.00121	ENSG00000169567	HINT1	-1.04205	0	ENSG00000113721	PDGFRB	1.69566	0	ENSG00000122507	BBS9	1.12449	0	ENSG00000078114	NEBL	2.00416	0	ENSG00000082516	GEMIN5	-1.12926	0.00525	ENSG00000287159	AL356737.2	2.39988	0	ENSG00000111602	TIMELESS	2.00434	2e-05	ENSG00000198911	SREBF2	-1.21631	0	ENSG00000127152	BCL11B
ENSG00000157554	ERG	1.47988	0	ENSG00000122966	CIT	1.6087	0	ENSG00000169851	PCDH7	1.42717	0	ENSG00000143847	PPFIA4	2.89635	0	ENSG00000154162	CDH12	-1.04506	0.01307	ENSG00000172428	COPS9	1.69564	0	ENSG00000160691	SHC1	1.12099	0	ENSG00000122779	TRIM24	2.00183	0	ENSG00000009709	PAX7	-1.12951	0	ENSG00000110881	ASIC1	2.39933	0.00054	ENSG00000283458	AC011139.1	2.0015	2e-05	ENSG00000175806	MSRA	-1.21881	1e-05	ENSG00000184343	SRPK3
ENSG00000266767	AP000897.2	1.4787	1e-05	ENSG00000149503	INCENP	1.60816	0.00072	ENSG00000154447	SH3RF1	1.42578	0	ENSG00000260468	LINC01290	2.89591	0	ENSG00000179399	GPC5	-1.04518	0	ENSG00000154188	ANGPT1	1.69528	0	ENSG00000196628	TCF4	1.12073	0	ENSG00000236780	LINC01829	1.99879	0	ENSG00000169710	FASN	-1.12988	0.00218	ENSG00000254187	AC008708.2	2.38762	5e-05	ENSG00000135049	AGTPBP1	1.99846	0	ENSG00000151012	SLC7A11	-1.22133	0	ENSG00000128591	FLNC
ENSG00000248969	AC137810.1	1.47856	0	ENSG00000196151	WDSUB1	1.60582	0	ENSG00000138759	FRAS1	1.4251	0	ENSG00000154874	CCDC144B	2.89439	2e-05	ENSG00000165359	INTS6L	-1.04865	0	ENSG00000107719	PALD1	1.68982	0	ENSG00000182621	PLCB1	1.12064	0	ENSG00000177807	KCNJ10	1.99877	0.00046	ENSG00000170417	TMEM182	-1.1299	1e-05	ENSG00000259221	AC023905.1	2.382	0	ENSG00000121152	NCAPH	1.99822	0.00192	ENSG00000182752	PAPPA	-1.22164	0.00028	ENSG00000127914	AKAP9
ENSG00000175066	GK5	1.47825	0	ENSG00000196526	AFAP1	1.60501	0	ENSG00000095397	WHRN	1.42488	0	ENSG00000153179	RASSF3	2.88194	0	ENSG00000114126	TFDP2	-1.04909	0	ENSG00000013583	HEBP1	1.68901	0.00766	ENSG00000240661	AC063952.1	1.1203	0	ENSG00000158296	SLC13A3	1.99521	0	ENSG00000068796	KIF2A	-1.12999	0	ENSG00000042813	ZPBP	2.38005	0.01107	ENSG00000261102	ATP5MFP6	1.9899	0.03393	ENSG00000076716	GPC4	-1.22375	0.0178	ENSG00000150471	ADGRL3
ENSG00000269950	AP000962.1	1.47472	0	ENSG00000234129	AC073529.1	1.60472	0	ENSG00000134532	SOX5	1.42343	0	ENSG00000107745	MICU1	2.88165	0	ENSG00000171823	FBXL14	-1.04918	0	ENSG00000005075	POLR2J	1.68882	0.01252	ENSG00000106125	MINDY4	1.11996	0	ENSG00000285876	AC093912.1	1.99505	0.00324	ENSG00000163608	NEPRO	-1.12999	1e-05	ENSG00000230461	PROX1-AS1	2.37803	0.00533	ENSG00000152253	SPC25	1.98699	0	ENSG00000122550	KLHL7	-1.22409	0	ENSG00000144227	NXPH2
ENSG00000257663	AC025259.1	1.47456	0	ENSG00000259458	AC100839.1	1.60364	0.00136	ENSG00000144560	VGLL4	1.42331	0	ENSG00000115468	EFHD1	2.8812	0	ENSG00000166619	BLCAP	-1.0505	0	ENSG00000174851	YIF1A	1.68799	0	ENSG00000147010	SH3KBP1	1.11882	0	ENSG00000196517	SLC6A9	1.99419	0	ENSG00000197362	ZNF786	-1.1301	0.00248	ENSG00000121653	MAPK8IP1	2.37793	0.0009	ENSG00000112541	PDE10A	1.98573	0	ENSG00000160888	IER2	-1.22611	0	ENSG00000225793	AL080250.1
ENSG00000182463	TSHZ2	1.47429	0	ENSG00000185480	PARPBP	1.6025	0	ENSG00000151612	ZNF827	1.42181	0	ENSG00000159261	CLDN14	2.87879	0.01905	ENSG00000100784	RPS6KA5	-1.05091	0	ENSG00000101665	SMAD7	1.68491	0	ENSG00000115415	STAT1	1.11729	0.00019	ENSG00000179915	NRXN1	1.99202	0	ENSG00000110435	PDHX	-1.13028	0	ENSG00000179399	GPC5	2.37584	0	ENSG00000167191	GPRC5B	1.98551	0	ENSG00000186340	THBS2	-1.22709	0.00033	ENSG00000229688	CRPPA-AS1
ENSG00000164484	TMEM200A	1.47361	0	ENSG00000149948	HMGA2	1.60056	0	ENSG00000218052	ADAMTS7P4	1.42005	0	ENSG00000145391	SETD7	2.86441	0	ENSG00000242759	LINC00882	-1.05123	0	ENSG00000183978	COA3	1.68365	0.02803	ENSG00000285847	AL713852.1	1.11706	0.02012	ENSG00000270087	AC010997.3	1.99198	0.004	ENSG00000160208	RRP1B	-1.13092	0	ENSG00000055163	CYFIP2	2.37188	0	ENSG00000158402	CDC25C	1.98358	0	ENSG00000149591	TAGLN	-1.22724	0.03126	ENSG00000058056	USP13
ENSG00000116584	ARHGEF2	1.4729	0	ENSG00000285642	AL139330.1	1.60026	0.00022	ENSG00000254319	AC246817.2	1.41383	0	ENSG00000151914	DST	2.86263	0	ENSG00000148655	LRMDA	-1.05185	0.0177	ENSG00000077063	CTTNBP2	1.68174	0	ENSG00000224973	LARGE-AS1	1.11363	0	ENSG00000236242	MYO16-AS1	1.99101	0	ENSG00000100413	POLR3H	-1.13137	0.0185	ENSG00000155897	ADCY8	2.37044	0	ENSG00000171094	ALK	1.98341	0	ENSG00000150051	MKX	-1.22775	0.01162	ENSG00000134030	CTIF
ENSG00000134321	RSAD2	1.47264	0.02092	ENSG00000085840	ORC1	1.59434	0.03565	ENSG00000224577	LINC01117	1.41359	0	ENSG00000234281	LANCL1-AS1	2.8602	0	ENSG00000196465	MYL6B	-1.05191	2e-05	ENSG00000169230	PRELID1	1.67559	0	ENSG00000010932	FMO1	1.11162	0.01347	ENSG00000232104	RFX3-AS1	1.98998	0	ENSG00000212719	LINC02693	-1.13149	0.03005	ENSG00000237838	AC092422.1	2.36966	0	ENSG00000230148	HOXB-AS1	1.98264	0	ENSG00000226440	AL365214.2	-1.22965	1e-05	ENSG00000076706	MCAM
ENSG00000233571	AL592043.1	1.47238	0.00075	ENSG00000276043	UHRF1	1.5942	1e-05	ENSG00000125968	ID1	1.41301	0	ENSG00000130005	GAMT	2.85983	0	ENSG00000115541	HSPE1	-1.05211	4e-05	ENSG00000181029	TRAPPC5	1.67437	1e-05	ENSG00000125945	ZNF436	1.11083	0.01657	ENSG00000245532	NEAT1	1.98684	0	ENSG00000168646	AXIN2	-1.13171	0.00353	ENSG00000257271	KIRREL3-AS1	2.36888	0.00494	ENSG00000227036	LINC00511	1.97829	0	ENSG00000066382	MPPED2	-1.23002	0	ENSG00000052841	TTC17
ENSG00000232192	KIF26B-AS1	1.47184	0	ENSG00000170962	PDGFD	1.59361	0	ENSG00000108984	MAP2K6	1.41121	0	ENSG00000137198	GMPR	2.85917	0	ENSG00000167081	PBX3	-1.05327	0	ENSG00000233016	SNHG7	1.67227	0	ENSG00000173040	EVC2	1.11006	0	ENSG00000226230	AC007237.1	1.98509	0.00602	ENSG00000269901	AC010531.5	-1.13207	0.04913	ENSG00000226476	LINC01748	2.3632	0.00026	ENSG00000175832	ETV4	1.97622	2e-05	ENSG00000120549	KIAA1217	-1.23196	0	ENSG00000214970	AC005323.1
ENSG00000253171	AC037450.1	1.47105	0	ENSG00000171241	SHCBP1	1.59187	1e-05	ENSG00000165895	ARHGAP42	1.41035	0	ENSG00000258537	FRMD6-AS2	2.85534	0	ENSG00000175497	DPP10	-1.05837	0	ENSG00000075420	FNDC3B	1.66732	0	ENSG00000111912	NCOA7	1.10922	0	ENSG00000120093	HOXB3	1.98236	0	ENSG00000012817	KDM5D	-1.13211	0	ENSG00000183775	KCTD16	2.36274	0	ENSG00000142945	KIF2C	1.97582	0	ENSG00000122786	CALD1	-1.23319	0	ENSG00000153179	RASSF3
ENSG00000278540	ACACA	1.47001	0	ENSG00000176788	BASP1	1.5913	0	ENSG00000069667	RORA	1.4101	0	ENSG00000224982	TMEM233	2.85127	0	ENSG00000137266	SLC22A23	-1.05863	0	ENSG00000075223	SEMA3C	1.6662	0	ENSG00000233478	AL031280.1	1.1089	0.03544	ENSG00000247925	AL139807.1	1.98169	0	ENSG00000148843	PDCD11	-1.13211	0	ENSG00000224731	AC016716.2	2.36257	0.00076	ENSG00000182742	HOXB4	1.97337	2e-05	ENSG00000117069	ST6GALNAC5	-1.23343	0	ENSG00000156234	CXCL13
ENSG00000224101	ELMO1-AS1	1.46711	0	ENSG00000145779	TNFAIP8	1.59041	0	ENSG00000280878	AC017002.5	1.4073	0.00136	ENSG00000077157	PPP1R12B	2.85003	0	ENSG00000285780	AC109129.1	-1.06041	0	ENSG00000165186	PTCHD1	1.66618	0.00231	ENSG00000186951	PPARA	1.10772	0	ENSG00000185274	GALNT17	1.98047	0	ENSG00000143486	EIF2D	-1.1331	0.00295	ENSG00000170579	DLGAP1	2.36249	0	ENSG00000144749	LRIG1	1.97307	0	ENSG00000080503	SMARCA2	-1.23594	0	ENSG00000121104	FAM117A
ENSG00000174963	ZIC4	1.46097	0	ENSG00000128641	MYO1B	1.58899	0	ENSG00000118263	KLF7	1.40576	0	ENSG00000164520	RAET1E	2.84828	0.0017	ENSG00000226965	AC073114.1	-1.06073	0.04356	ENSG00000062582	MRPS24	1.66559	0	ENSG00000187240	DYNC2H1	1.10477	0	ENSG00000270071	AP001172.1	1.97323	0	ENSG00000061936	SFSWAP	-1.13352	0	ENSG00000227906	SNAP25-AS1	2.36142	0	ENSG00000173157	ADAMTS20	1.96952	0	ENSG00000265142	MIR133A1HG	-1.23639	0.01041	ENSG00000223462	AL353801.1
ENSG00000157927	RADIL	1.46003	0	ENSG00000162614	NEXN	1.5886	0	ENSG00000180891	CUEDC1	1.40518	0	ENSG00000143171	RXRG	2.84755	0	ENSG00000102384	CENPI	-1.06116	0.02718	ENSG00000171992	SYNPO	1.66468	0	ENSG00000154188	ANGPT1	1.1041	0.00898	ENSG00000124772	CPNE5	1.96722	0.01384	ENSG00000038219	BOD1L1	-1.13354	0	ENSG00000147234	FRMPD3	2.36087	0.00127	ENSG00000253973	AC079296.1	1.96873	1e-05	ENSG00000113578	FGF1	-1.23732	0.0215	ENSG00000285780	AC109129.1
ENSG00000185070	FLRT2	1.45936	0	ENSG00000113810	SMC4	1.58657	0	ENSG00000244203	FOXP1-AS1	1.40473	0	ENSG00000141668	CBLN2	2.84474	0.00334	ENSG00000145592	RPL37	-1.06116	0	ENSG00000281566	AL157778.1	1.66465	0	ENSG00000142188	TMEM50B	1.1015	0	ENSG00000267262	AC011444.2	1.96564	0	ENSG00000183011	NAA38	-1.13391	0	ENSG00000152192	POU4F1	2.35777	0.01864	ENSG00000142192	APP	1.96844	0	ENSG00000109654	TRIM2	-1.24095	0	ENSG00000251270	AC108727.2
ENSG00000154655	L3MBTL4	1.45866	0	ENSG00000259905	PWRN1	1.5846	0	ENSG00000203876	ADD3-AS1	1.40458	0.00075	ENSG00000203739	AL645568.1	2.84328	0	ENSG00000129353	SLC44A2	-1.06233	1e-05	ENSG00000117318	ID3	1.66095	0	ENSG00000228536	LYPLAL1-AS1	1.1	0.00025	ENSG00000125398	SOX9	1.96395	0.00015	ENSG00000023287	RB1CC1	-1.13446	0	ENSG00000141431	ASXL3	2.34566	0	ENSG00000126878	AIF1L	1.95851	0.01813	ENSG00000069702	TGFBR3	-1.24136	0	ENSG00000092607	TBX15
ENSG00000236861	AC006378.1	1.45733	0	ENSG00000267082	AC011472.1	1.58329	0.0248	ENSG00000106819	ASPN	1.40324	0	ENSG00000129521	EGLN3	2.84129	0	ENSG00000106617	PRKAG2	-1.06354	0.00148	ENSG00000125356	NDUFA1	1.65623	0	ENSG00000246379	AC040168.1	1.09714	0.01878	ENSG00000116117	PARD3B	1.96386	0	ENSG00000123983	ACSL3	-1.13459	0	ENSG00000100364	KIAA0930	2.34565	0	ENSG00000106462	EZH2	1.95832	0	ENSG00000185052	SLC24A3	-1.24245	0	ENSG00000255650	FAM222A-AS1
ENSG00000123243	ITIH5	1.45538	0	ENSG00000272211	AC114760.2	1.58323	0	ENSG00000131459	GFPT2	1.40204	0	ENSG00000146373	RNF217	2.83603	0	ENSG00000136158	SPRY2	-1.06361	0	ENSG00000008018	PSMB1	1.6541	0	ENSG00000169018	FEM1B	1.0968	0.00025	ENSG00000068078	FGFR3	1.95948	0.0008	ENSG00000109929	SC5D	-1.13494	0.00011	ENSG00000283154	IQCJ-SCHIP1	2.33864	0	ENSG00000187079	TEAD1	1.95486	0	ENSG00000106034	CPED1	-1.24494	0	ENSG00000215483	LINC00598
ENSG00000189129	PLAC9	1.45382	0	ENSG00000112658	SRF	1.57958	0	ENSG00000053747	LAMA3	1.40167	0.0113	ENSG00000154310	TNIK	2.83584	0	ENSG00000151952	TMEM132D	-1.06382	6e-05	ENSG00000264458	AC025211.1	1.65181	0.04354	ENSG00000137558	PI15	1.09608	0.01118	ENSG00000270207	AC077690.1	1.95751	0	ENSG00000181666	ZNF875	-1.13515	0	ENSG00000003147	ICA1	2.33733	0	ENSG00000134198	TSPAN2	1.94148	0.04661	ENSG00000147251	DOCK11	-1.24508	0	ENSG00000163590	PPM1L
ENSG00000018625	ATP1A2	1.4519	0	ENSG00000124207	CSE1L	1.57542	0	ENSG00000235837	AC073333.1	1.39967	0	ENSG00000140450	ARRDC4	2.83442	0.00187	ENSG00000123500	COL10A1	-1.06514	0.00464	ENSG00000178035	IMPDH2	1.64854	0	ENSG00000163683	SMIM14	1.09504	0	ENSG00000259039	AL161804.1	1.95569	0.00063	ENSG00000196470	SIAH1	-1.13545	0	ENSG00000072315	TRPC5	2.33474	0.00845	ENSG00000043355	ZIC2	1.94143	0.00819	ENSG00000198429	ZNF69	-1.24748	0.00622	ENSG00000255857	PXN-AS1
ENSG00000228804	AC072022.1	1.45113	0.01571	ENSG00000162104	ADCY9	1.57488	0	ENSG00000205978	NYNRIN	1.39696	0.00035	ENSG00000143167	GPA33	2.8293	0	ENSG00000078328	RBFOX1	-1.06515	0	ENSG00000132341	RAN	1.64746	0	ENSG00000075151	EIF4G3	1.09493	0	ENSG00000135749	PCNX2	1.95273	0	ENSG00000215154	AC141586.1	-1.13567	3e-05	ENSG00000286872	AC024270.5	2.32881	0.02775	ENSG00000176204	LRRTM4	1.94072	0	ENSG00000102290	PCDH11X	-1.24816	0.00312	ENSG00000283913	AL512662.2
ENSG00000221869	CEBPD	1.4505	0	ENSG00000214826	DDX12P	1.57311	0.02206	ENSG00000104490	NCALD	1.39652	0	ENSG00000103994	ZNF106	2.82805	0	ENSG00000141298	SSH2	-1.06891	0	ENSG00000225885	AC023590.1	1.64661	0	ENSG00000238198	LRIG2-DT	1.09447	0	ENSG00000163638	ADAMTS9	1.95164	0	ENSG00000106305	AIMP2	-1.13579	0	ENSG00000153982	GDPD1	2.32551	0	ENSG00000196632	WNK3	1.93891	0	ENSG00000184949	FAM227A	-1.25148	0.02137	ENSG00000180530	NRIP1
ENSG00000168994	PXDC1	1.45038	0	ENSG00000232079	LINC01697	1.57151	0	ENSG00000185842	DNAH14	1.39603	0	ENSG00000138315	OIT3	2.8268	1e-05	ENSG00000038295	TLL1	-1.06998	0.02386	ENSG00000150938	CRIM1	1.64593	0	ENSG00000112208	BAG2	1.09323	0	ENSG00000010810	FYN	1.95161	0	ENSG00000180801	ARSJ	-1.13594	0.00254	ENSG00000233840	PCDH9-AS4	2.32339	0	ENSG00000133119	RFC3	1.93708	0	ENSG00000173124	ACSM6	-1.25359	0.0143	ENSG00000163092	XIRP2
ENSG00000179104	TMTC2	1.44912	0	ENSG00000114126	TFDP2	1.56958	0	ENSG00000111218	PRMT8	1.39583	0.02804	ENSG00000153531	ADPRHL1	2.82507	0	ENSG00000179094	PER1	-1.07435	0.04104	ENSG00000102452	NALCN	1.64569	0.0131	ENSG00000197712	FAM114A1	1.09284	0	ENSG00000168917	SLC35G2	1.95109	0	ENSG00000053770	AP5M1	-1.13597	0.01907	ENSG00000104059	FAM189A1	2.32157	0	ENSG00000112531	QKI	1.93561	0	ENSG00000146197	SCUBE3	-1.25812	0.02491	ENSG00000145949	MYLK4
ENSG00000044459	CNTLN	1.44899	0	ENSG00000097046	CDC7	1.5695	0	ENSG00000215018	COL28A1	1.39468	0.01723	ENSG00000152078	TLCD4	2.82098	0	ENSG00000143552	NUP210L	-1.07569	0.0044	ENSG00000137070	IL11RA	1.64413	0	ENSG00000180875	GREM2	1.09011	8e-05	ENSG00000240710	AL512306.3	1.95059	0.01722	ENSG00000196182	STK40	-1.13615	5e-05	ENSG00000105255	FSD1	2.32108	0.0015	ENSG00000100297	MCM5	1.93528	0.01783	ENSG00000072786	STK10	-1.26057	0.03404	ENSG00000189056	RELN
ENSG00000153234	NR4A2	1.44888	0.00848	ENSG00000073712	FERMT2	1.56902	0	ENSG00000271716	AC022001.2	1.39319	0.00092	ENSG00000106772	PRUNE2	2.81982	0	ENSG00000013619	MAMLD1	-1.07772	0.0213	ENSG00000122863	CHST3	1.64153	0	ENSG00000155816	FMN2	1.08995	0	ENSG00000165730	STOX1	1.94955	0.01929	ENSG00000285658	AC127035.1	-1.13659	0	ENSG00000239519	CADM2-AS1	2.31793	0	ENSG00000138658	ZGRF1	1.93324	0	ENSG00000258526	AL049828.1	-1.2631	0	ENSG00000198947	DMD
ENSG00000225963	AC009950.1	1.44857	0.00041	ENSG00000140534	TICRR	1.56897	0	ENSG00000156103	MMP16	1.39286	0	ENSG00000129173	E2F8	2.8171	0	ENSG00000137449	CPEB2	-1.0785	0.0048	ENSG00000091129	NRCAM	1.63684	0	ENSG00000115904	SOS1	1.08931	0	ENSG00000079482	OPHN1	1.94155	0	ENSG00000269743	SLC25A53	-1.13682	0.00463	ENSG00000169432	SCN9A	2.31114	0	ENSG00000163568	AIM2	1.93059	2e-05	ENSG00000271945	AL355612.1	-1.26487	5e-05	ENSG00000254932	AP001007.1
ENSG00000227714	MTND6P18	1.4469	0.03169	ENSG00000139618	BRCA2	1.56856	0	ENSG00000236166	AL021408.1	1.39143	0.03957	ENSG00000196557	CACNA1H	2.81631	0	ENSG00000147684	NDUFB9	-1.08123	0	ENSG00000142089	IFITM3	1.63596	0.00025	ENSG00000092439	TRPM7	1.08917	0	ENSG00000154080	CHST9	1.94081	5e-05	ENSG00000134186	PRPF38B	-1.13755	0	ENSG00000165300	SLITRK5	2.30538	0	ENSG00000164434	FABP7	1.9192	0.00373	ENSG00000232973	CYP1B1-AS1	-1.27067	0.0156	ENSG00000246763	RGMB-AS1
ENSG00000084636	COL16A1	1.4446	0	ENSG00000183814	LIN9	1.56762	0	ENSG00000179981	TSHZ1	1.38958	0	ENSG00000245532	NEAT1	2.80907	0	ENSG00000123572	NRK	-1.08246	0	ENSG00000204435	CSNK2B	1.62471	0	ENSG00000123104	ITPR2	1.08908	0	ENSG00000196361	ELAVL3	1.93876	0	ENSG00000161010	MRNIP	-1.1376	5e-05	ENSG00000003987	MTMR7	2.30414	0	ENSG00000144395	CCDC150	1.91735	0	ENSG00000006740	ARHGAP44	-1.27116	0.04597	ENSG00000163517	HDAC11
ENSG00000229727	AC013460.1	1.4413	5e-05	ENSG00000169251	NMD3	1.56684	0	ENSG00000267251	AC139100.1	1.38951	0.03642	ENSG00000251081	AC104663.1	2.80803	0.01245	ENSG00000186468	RPS23	-1.08312	0	ENSG00000142168	SOD1	1.62348	0	ENSG00000189283	FHIT	1.08709	0	ENSG00000285980	AP003025.2	1.93874	0.00021	ENSG00000109118	PHF12	-1.13761	0	ENSG00000244694	PTCHD4	2.3003	0	ENSG00000171320	ESCO2	1.91573	1e-05	ENSG00000087842	PIR	-1.27262	0.03807	ENSG00000256552	AC092745.2
ENSG00000187735	TCEA1	1.44048	0	ENSG00000165392	WRN	1.56657	0	ENSG00000258035	AC123567.2	1.38946	0.00018	ENSG00000165410	CFL2	2.80737	0	ENSG00000067048	DDX3Y	-1.08744	0	ENSG00000102316	MAGED2	1.62188	0	ENSG00000198756	COLGALT2	1.08534	0	ENSG00000164675	IQUB	1.93592	0.00034	ENSG00000144021	CIAO1	-1.13767	0	ENSG00000280029	AC244517.11	2.2992	0	ENSG00000146263	MMS22L	1.91517	0	ENSG00000150764	DIXDC1	-1.27331	0.0061	ENSG00000127743	IL17B
ENSG00000249307	LINC01088	1.43781	0	ENSG00000137804	NUSAP1	1.56649	0	ENSG00000229312	AL353693.1	1.38701	3e-05	ENSG00000023171	GRAMD1B	2.80486	0	ENSG00000137872	SEMA6D	-1.08761	0	ENSG00000241684	ADAMTS9-AS2	1.6206	0	ENSG00000135951	TSGA10	1.08468	8e-05	ENSG00000274461	AC023282.1	1.93152	0	ENSG00000163320	CGGBP1	-1.13803	0	ENSG00000128710	HOXD10	2.29777	0.00013	ENSG00000257097	CLIP1-AS1	1.91492	0.01791	ENSG00000132688	NES	-1.27517	0.00066	ENSG00000146676	PURB
ENSG00000271774	AL109930.1	1.43645	0	ENSG00000112118	MCM3	1.56433	0	ENSG00000197757	HOXC6	1.3835	0	ENSG00000138434	ITPRID2	2.80202	0	ENSG00000088387	DOCK9	-1.0882	0	ENSG00000180964	TCEAL8	1.61966	0.00893	ENSG00000278540	ACACA	1.08428	0	ENSG00000133392	MYH11	1.93132	0	ENSG00000287625	AC022210.2	-1.13805	0	ENSG00000131831	RAI2	2.29731	0.00183	ENSG00000218336	TENM3	1.91149	0	ENSG00000276644	DACH1	-1.27747	0	ENSG00000153721	CNKSR3
ENSG00000152749	GPR180	1.43498	0	ENSG00000109189	USP46	1.56389	0	ENSG00000187323	DCC	1.38244	0	ENSG00000258932	AL390334.1	2.80148	0	ENSG00000075415	SLC25A3	-1.08879	0	ENSG00000156103	MMP16	1.61716	0	ENSG00000171492	LRRC8D	1.08403	0	ENSG00000235545	AC103923.1	1.92919	0	ENSG00000119280	C1orf198	-1.13824	0.00069	ENSG00000136828	RALGPS1	2.29503	0	ENSG00000174371	EXO1	1.91091	2e-05	ENSG00000280241	AC079298.3	-1.27779	1e-05	ENSG00000204869	IGFL4
ENSG00000196352	CD55	1.43386	0	ENSG00000250866	AC022424.2	1.56377	0.00717	ENSG00000182263	FIGN	1.38218	0	ENSG00000150630	VEGFC	2.79914	0	ENSG00000058091	CDK14	-1.09014	0	ENSG00000133401	PDZD2	1.61633	0	ENSG00000249207	AC079921.1	1.08326	0	ENSG00000082269	FAM135A	1.92634	0	ENSG00000090054	SPTLC1	-1.13838	0	ENSG00000128683	GAD1	2.29457	0.00094	ENSG00000111961	SASH1	1.90988	0	ENSG00000198353	HOXC4	-1.27845	0.00118	ENSG00000276476	AL136962.1
ENSG00000139117	CPNE8	1.43147	0	ENSG00000255580	AP000462.1	1.55941	0	ENSG00000138061	CYP1B1	1.38197	0	ENSG00000176014	TUBB6	2.79792	0	ENSG00000111879	FAM184A	-1.09135	0	ENSG00000244405	ETV5	1.61447	0	ENSG00000106483	SFRP4	1.08173	0	ENSG00000243244	STON1	1.92467	6e-05	ENSG00000066557	LRRC40	-1.1387	0	ENSG00000288105	AC117461.1	2.29064	0	ENSG00000196361	ELAVL3	1.90746	0	ENSG00000165379	LRFN5	-1.2834	0	ENSG00000112531	QKI
ENSG00000248994	AC124852.1	1.43047	0	ENSG00000163006	CCDC138	1.55909	0	ENSG00000014914	MTMR11	1.38069	0.01978	ENSG00000108387	SEPTIN4	2.79075	0	ENSG00000010292	NCAPD2	-1.09148	0.0391	ENSG00000073910	FRY	1.6116	0	ENSG00000100219	XBP1	1.08152	0	ENSG00000138185	ENTPD1	1.92403	5e-05	ENSG00000254226	LINC01933	-1.13887	0.02881	ENSG00000143473	KCNH1	2.2831	0	ENSG00000198901	PRC1	1.90733	0	ENSG00000162944	RFTN2	-1.28474	0	ENSG00000175779	LINC02694
ENSG00000130707	ASS1	1.43022	0	ENSG00000100297	MCM5	1.55806	0.0104	ENSG00000231871	IPO9-AS1	1.38024	0	ENSG00000277778	PGM5P2	2.78645	0	ENSG00000236548	RNF217-AS1	-1.09225	0	ENSG00000249395	CASC9	1.60956	0	ENSG00000251136	AF117829.1	1.08138	0	ENSG00000260372	AQP4-AS1	1.92248	0	ENSG00000204219	TCEA3	-1.13902	0.00499	ENSG00000237919	AL158840.1	2.28232	0	ENSG00000215386	MIR99AHG	1.90583	0	ENSG00000173482	PTPRM	-1.28714	0	ENSG00000119899	SLC17A5
ENSG00000143337	TOR1AIP1	1.42961	0	ENSG00000129351	ILF3	1.55758	0	ENSG00000268157	AC010524.1	1.37959	0	ENSG00000111906	HDDC2	2.78404	0	ENSG00000248905	FMN1	-1.0923	0.00288	ENSG00000262801	U91319.1	1.60904	0.00017	ENSG00000111058	ACSS3	1.07938	0	ENSG00000020577	SAMD4A	1.92227	0	ENSG00000126705	AHDC1	-1.13904	0	ENSG00000136367	ZFHX2	2.27641	0	ENSG00000175175	PPM1E	1.9051	0	ENSG00000151692	RNF144A	-1.28734	0	ENSG00000240891	PLCXD2
ENSG00000258659	TRIM34	1.4296	0.00831	ENSG00000134690	CDCA8	1.55677	0.00297	ENSG00000230876	LINC00486	1.37933	0	ENSG00000273507	AL354809.1	2.77894	0	ENSG00000177600	RPLP2	-1.09231	0	ENSG00000184305	CCSER1	1.60649	0	ENSG00000153113	CAST	1.07823	0	ENSG00000043355	ZIC2	1.92219	0.00331	ENSG00000103249	CLCN7	-1.13918	0.00012	ENSG00000213190	MLLT11	2.27542	0	ENSG00000139132	FGD4	1.89393	0	ENSG00000171132	PRKCE	-1.28882	0	ENSG00000114529	C3orf52
ENSG00000197496	SLC2A10	1.42846	0	ENSG00000108001	EBF3	1.55636	0	ENSG00000151276	MAGI1	1.37915	0	ENSG00000223930	AC117453.1	2.7777	0	ENSG00000169554	ZEB2	-1.09249	0	ENSG00000005022	SLC25A5	1.60473	0	ENSG00000234084	AL049552.1	1.07819	0.03456	ENSG00000185774	KCNIP4	1.91992	0	ENSG00000146457	WTAP	-1.13953	0	ENSG00000141576	RNF157	2.27521	0	ENSG00000146918	NCAPG2	1.8927	0	ENSG00000178662	CSRNP3	-1.28931	0	ENSG00000115183	TANC1
ENSG00000102595	UGGT2	1.42606	0	ENSG00000128652	HOXD3	1.55628	0	ENSG00000144668	ITGA9	1.37877	0	ENSG00000171714	ANO5	2.77416	0	ENSG00000166123	GPT2	-1.09269	4e-05	ENSG00000250842	AC137770.1	1.60389	0.03865	ENSG00000148841	ITPRIP	1.07623	0.0271	ENSG00000182118	FAM89A	1.91563	1e-05	ENSG00000133858	ZFC3H1	-1.13954	0	ENSG00000285588	AL160254.1	2.27393	0	ENSG00000227598	Z94721.1	1.89227	0	ENSG00000075624	ACTB	-1.29385	0	ENSG00000101098	RIMS4
ENSG00000204084	INPP5B	1.426	0	ENSG00000256287	LINC02398	1.55487	0.00073	ENSG00000130164	LDLR	1.37841	0	ENSG00000128578	STRIP2	2.77036	0	ENSG00000183255	PTTG1IP	-1.09297	0	ENSG00000176971	FIBIN	1.60365	0.00097	ENSG00000115419	GLS	1.07478	0	ENSG00000162814	SPATA17	1.91505	0	ENSG00000103274	NUBP1	-1.13998	0.00138	ENSG00000131711	MAP1B	2.27343	0	ENSG00000287105	AC090577.1	1.89185	1e-05	ENSG00000134504	KCTD1	-1.29837	2e-05	ENSG00000103966	EHD4
ENSG00000006451	RALA	1.42468	0	ENSG00000166444	ST5	1.55474	0	ENSG00000116729	WLS	1.37621	0	ENSG00000169989	TIGD4	2.76798	0.01358	ENSG00000175600	SUGCT	-1.0938	0	ENSG00000167123	CERCAM	1.59841	0	ENSG00000133083	DCLK1	1.07359	0	ENSG00000115266	APC2	1.91359	0	ENSG00000118816	CCNI	-1.14005	0	ENSG00000009694	TENM1	2.27261	0	ENSG00000165349	SLC7A3	1.89079	0.00805	ENSG00000246214	AC024588.1	-1.29888	0.04237	ENSG00000112893	MAN2A1
ENSG00000161040	FBXL13	1.42127	0	ENSG00000006704	GTF2IRD1	1.55429	0	ENSG00000185305	ARL15	1.37321	0	ENSG00000260409	AC012414.5	2.76403	3e-05	ENSG00000142541	RPL13A	-1.09488	0	ENSG00000173141	MRPL57	1.59664	0	ENSG00000148700	ADD3	1.07355	0	ENSG00000187229	AC100800.1	1.91028	0	ENSG00000089022	MAPKAPK5	-1.14014	0	ENSG00000124302	CHST8	2.27153	0.0005	ENSG00000069188	SDK2	1.88602	0	ENSG00000227036	LINC00511	-1.30015	0.00404	ENSG00000249717	AC110760.2
ENSG00000164171	ITGA2	1.42094	0.00114	ENSG00000101003	GINS1	1.55386	0	ENSG00000171914	TLN2	1.37115	0	ENSG00000154556	SORBS2	2.76004	0	ENSG00000172809	RPL38	-1.09623	0	ENSG00000167397	VKORC1	1.59611	7e-05	ENSG00000163697	APBB2	1.07264	0	ENSG00000116641	DOCK7	1.90903	0	ENSG00000120656	TAF12	-1.14018	0.00077	ENSG00000006740	ARHGAP44	2.27151	0	ENSG00000149970	CNKSR2	1.8851	0	ENSG00000170011	MYRIP	-1.30103	0.00234	ENSG00000168874	ATOH8
ENSG00000148175	STOM	1.42045	0	ENSG00000214357	NEURL1B	1.55381	0.00735	ENSG00000196781	TLE1	1.37069	0	ENSG00000064999	ANKS1A	2.75494	0	ENSG00000287292	AC002460.2	-1.09631	0.01373	ENSG00000270055	AC127502.2	1.5947	1e-05	ENSG00000171862	PTEN	1.07212	0	ENSG00000120907	ADRA1A	1.90409	4e-05	ENSG00000121644	DESI2	-1.14047	0	ENSG00000161681	SHANK1	2.26895	0.0003	ENSG00000135476	ESPL1	1.88507	0.01997	ENSG00000139292	LGR5	-1.30109	0.00038	ENSG00000287299	AC012459.1
ENSG00000188153	COL4A5	1.41894	0	ENSG00000132938	MTUS2	1.55155	0	ENSG00000164949	GEM	1.37031	0	ENSG00000138190	EXOC6	2.7534	0	ENSG00000173457	PPP1R14B	-1.09645	0.00013	ENSG00000162910	MRPL55	1.59404	0.00093	ENSG00000120658	ENOX1	1.07189	0	ENSG00000185033	SEMA4B	1.90365	0.00271	ENSG00000165699	TSC1	-1.14097	0	ENSG00000182667	NTM	2.26734	0	ENSG00000105486	LIG1	1.88505	0	ENSG00000177606	JUN	-1.3042	1e-05	ENSG00000129173	E2F8
ENSG00000232633	AC079465.1	1.41887	0	ENSG00000149554	CHEK1	1.55103	0	ENSG00000259481	AC012404.1	1.36953	0	ENSG00000020577	SAMD4A	2.75153	0	ENSG00000188846	RPL14	-1.09689	0	ENSG00000128590	DNAJB9	1.59308	1e-05	ENSG00000197584	KCNMB2	1.07115	0	ENSG00000131981	LGALS3	1.89838	1e-05	ENSG00000164199	ADGRV1	-1.14111	1e-05	ENSG00000228956	SATB1-AS1	2.26595	0.00028	ENSG00000247081	BAALC-AS1	1.88062	0	ENSG00000054523	KIF1B	-1.30462	0	ENSG00000136717	BIN1
ENSG00000258026	AC078955.1	1.41805	0	ENSG00000198901	PRC1	1.55054	0	ENSG00000267476	AC104365.1	1.36898	0	ENSG00000184489	PTP4A3	2.75012	0	ENSG00000103363	ELOB	-1.09865	0.00302	ENSG00000249853	HS3ST5	1.59102	0	ENSG00000286458	AC083870.1	1.07081	0	ENSG00000268894	PLCE1-AS1	1.89392	0.03825	ENSG00000130544	ZNF557	-1.14126	0.04949	ENSG00000224747	MTCYBP21	2.26521	0.00045	ENSG00000188290	HES4	1.87996	0	ENSG00000241697	TMEFF1	-1.30562	0	ENSG00000187950	OVCH1
ENSG00000198774	RASSF9	1.4178	0	ENSG00000154380	ENAH	1.54535	0	ENSG00000240661	AC063952.1	1.36792	0	ENSG00000253535	AC120193.1	2.74798	0	ENSG00000221983	UBA52	-1.10002	0	ENSG00000184990	SIVA1	1.5888	0	ENSG00000044459	CNTLN	1.06899	0	ENSG00000108370	RGS9	1.89382	0.00044	ENSG00000132640	BTBD3	-1.14178	0	ENSG00000260041	AC007495.1	2.26465	1e-05	ENSG00000148153	INIP	1.87928	0	ENSG00000133424	LARGE1	-1.3059	0	ENSG00000004866	ST7
ENSG00000128335	APOL2	1.41779	0.00024	ENSG00000270823	AC007938.2	1.54446	0	ENSG00000105088	OLFM2	1.36515	0	ENSG00000102678	FGF9	2.74437	0	ENSG00000164880	INTS1	-1.10072	0.0005	ENSG00000102265	TIMP1	1.58806	0	ENSG00000165959	CLMN	1.06791	0	ENSG00000162552	WNT4	1.89017	0.01127	ENSG00000236810	ELOA-AS1	-1.14179	0	ENSG00000286861	AL049779.4	2.26117	0	ENSG00000237819	AC002454.1	1.87701	0.00158	ENSG00000141449	GREB1L	-1.30658	0	ENSG00000259805	AC022558.2
ENSG00000162944	RFTN2	1.41714	0	ENSG00000090924	PLEKHG2	1.54344	0	ENSG00000287799	AC005014.4	1.36366	0.00027	ENSG00000231170	AC002451.1	2.74165	0.03522	ENSG00000063177	RPL18	-1.10074	0	ENSG00000146151	HMGCLL1	1.58792	0.00123	ENSG00000216937	CCDC7	1.06724	0	ENSG00000147234	FRMPD3	1.88969	0.03459	ENSG00000157216	SSBP3	-1.1422	0	ENSG00000011332	DPF1	2.25936	0.00084	ENSG00000103528	SYT17	1.87599	0.00011	ENSG00000065809	FAM107B	-1.31047	0.00071	ENSG00000226091	LINC00937
ENSG00000287613	AC069549.2	1.41546	0	ENSG00000140451	PIF1	1.54314	0.02035	ENSG00000198673	TAFA2	1.36342	0	ENSG00000250433	CLSTN2-AS1	2.74031	0.02965	ENSG00000087074	PPP1R15A	-1.10108	0.0135	ENSG00000247498	GPRC5D-AS1	1.5875	7e-05	ENSG00000239920	AC104389.5	1.067	0	ENSG00000198948	MFAP3L	1.88737	0	ENSG00000151812	SLC35F4	-1.14294	0.00774	ENSG00000142235	LMTK3	2.25554	0	ENSG00000131351	HAUS8	1.87363	0.00056	ENSG00000099194	SCD	-1.31107	0.00089	ENSG00000197077	KIAA1671
ENSG00000148426	PROSER2	1.41522	0	ENSG00000013573	DDX11	1.54235	0	ENSG00000054392	HHAT	1.3616	0	ENSG00000173402	DAG1	2.73596	0	ENSG00000178980	SELENOW	-1.1043	0	ENSG00000116649	SRM	1.58731	0	ENSG00000169359	SLC33A1	1.06619	0	ENSG00000186479	RGS7BP	1.88254	2e-05	ENSG00000162408	NOL9	-1.14327	0	ENSG00000034510	TMSB10	2.25217	0	ENSG00000139722	VPS37B	1.87163	0	ENSG00000179399	GPC5	-1.31125	2e-05	ENSG00000114757	PEX5L
ENSG00000157557	ETS2	1.41486	0	ENSG00000229558	SACS-AS1	1.54116	0.04554	ENSG00000137478	FCHSD2	1.36113	0	ENSG00000205056	LINC02397	2.73206	0	ENSG00000173214	MFSD4B	-1.10528	0	ENSG00000182158	CREB3L2	1.58619	0	ENSG00000236324	AL035634.1	1.06438	0.00785	ENSG00000189423	USP32P3	1.88208	4e-05	ENSG00000051009	FAM160A2	-1.14338	0.00881	ENSG00000149243	KLHL35	2.25069	0.02121	ENSG00000144354	CDCA7	1.86822	3e-05	ENSG00000198513	ATL1	-1.31354	0.01449	ENSG00000175265	GOLGA8A
ENSG00000204740	MALRD1	1.41182	0	ENSG00000109586	GALNT7	1.54102	0	ENSG00000157350	ST3GAL2	1.35925	0	ENSG00000140545	MFGE8	2.7316	0	ENSG00000182985	CADM1	-1.10544	0	ENSG00000164188	RANBP3L	1.58522	0	ENSG00000230773	AC092650.1	1.06348	4e-05	ENSG00000164188	RANBP3L	1.88147	0	ENSG00000179604	CDC42EP4	-1.14344	0.04782	ENSG00000198668	CALM1	2.24793	0	ENSG00000230817	LINC01362	1.86679	0	ENSG00000141431	ASXL3	-1.31377	0	ENSG00000130032	PRRG3
ENSG00000122786	CALD1	1.40859	0	ENSG00000164125	GASK1B	1.54084	0	ENSG00000236857	RAP1BP1	1.35511	0.00118	ENSG00000105650	PDE4C	2.72594	0	ENSG00000134243	SORT1	-1.10595	0	ENSG00000251031	AC132803.1	1.58465	0.02023	ENSG00000006625	GGCT	1.06256	0.0001	ENSG00000134243	SORT1	1.88116	0	ENSG00000152700	SAR1B	-1.14365	0	ENSG00000107864	CPEB3	2.24632	0	ENSG00000161888	SPC24	1.86672	0.00118	ENSG00000118194	TNNT2	-1.32097	0.00128	ENSG00000135837	CEP350
ENSG00000042062	RIPOR3	1.40806	0	ENSG00000146950	SHROOM2	1.54045	0	ENSG00000189292	ALKAL2	1.3551	0.04555	ENSG00000266573	AC018697.1	2.72542	0	ENSG00000155657	TTN	-1.1078	0	ENSG00000140319	SRP14	1.58324	0	ENSG00000237438	CECR7	1.06068	0.00214	ENSG00000170959	DCDC1	1.88082	0	ENSG00000186654	PRR5	-1.14367	0.00839	ENSG00000159164	SV2A	2.24605	0	ENSG00000227028	SLC8A1-AS1	1.86472	0	ENSG00000160145	KALRN	-1.32605	0	ENSG00000130528	HRC
ENSG00000014914	MTMR11	1.40702	0.00101	ENSG00000169607	CKAP2L	1.53987	0.01638	ENSG00000184838	PRR16	1.35316	0	ENSG00000069431	ABCC9	2.72167	0	ENSG00000184305	CCSER1	-1.10972	0	ENSG00000175756	AURKAIP1	1.58316	0	ENSG00000132256	TRIM5	1.05923	0.00247	ENSG00000110721	CHKA	1.87777	0	ENSG00000159147	DONSON	-1.14372	0	ENSG00000232885	GPC5-AS2	2.24308	0	ENSG00000138835	RGS3	1.86441	2e-05	ENSG00000091844	RGS17	-1.32692	0.00123	ENSG00000167566	NCKAP5L
ENSG00000172817	CYP7B1	1.40677	0	ENSG00000115758	ODC1	1.53723	0	ENSG00000242265	PEG10	1.35281	0	ENSG00000156804	FBXO32	2.72015	0	ENSG00000153815	CMIP	-1.10983	0	ENSG00000080493	SLC4A4	1.58307	0	ENSG00000285921	AP000779.1	1.05878	0	ENSG00000133985	TTC9	1.87727	0.03581	ENSG00000072121	ZFYVE26	-1.14376	0	ENSG00000170558	CDH2	2.23489	0	ENSG00000286328	AC079052.1	1.86196	0	ENSG00000165124	SVEP1	-1.32745	4e-05	ENSG00000146411	SLC2A12
ENSG00000106105	GARS	1.40567	0	ENSG00000116106	EPHA4	1.53704	0	ENSG00000170522	ELOVL6	1.35238	0	ENSG00000124257	NEURL2	2.7194	0.00273	ENSG00000134030	CTIF	-1.11079	0	ENSG00000112695	COX7A2	1.58199	0	ENSG00000062716	VMP1	1.05779	0	ENSG00000111962	UST	1.87269	0	ENSG00000044090	CUL7	-1.14383	0.02144	ENSG00000242816	AC092691.3	2.22984	0	ENSG00000225572	DOCK4-AS1	1.86191	1e-05	ENSG00000136720	HS6ST1	-1.34026	0.00888	ENSG00000141298	SSH2
ENSG00000164330	EBF1	1.40441	0	ENSG00000108984	MAP2K6	1.53615	0	ENSG00000043039	BARX2	1.35223	0.01566	ENSG00000006327	TNFRSF12A	2.71656	0	ENSG00000286071	AL136171.2	-1.11151	0.00575	ENSG00000123562	MORF4L2	1.58152	0	ENSG00000226149	AL356124.1	1.05513	0	ENSG00000159214	CCDC24	1.87132	0.0006	ENSG00000100221	JOSD1	-1.14397	0.00026	ENSG00000168546	GFRA2	2.22983	9e-05	ENSG00000184384	MAML2	1.85761	0	ENSG00000175497	DPP10	-1.34054	1e-05	ENSG00000162688	AGL
ENSG00000220785	MTMR9LP	1.40241	0	ENSG00000145012	LPP	1.53585	0	ENSG00000167100	SAMD14	1.35129	0.03438	ENSG00000250891	LINC02208	2.7109	0.00315	ENSG00000255145	STX17-AS1	-1.11249	0.00398	ENSG00000173660	UQCRH	1.58053	0	ENSG00000165475	CRYL1	1.05128	0.0012	ENSG00000150510	FAM124A	1.87055	0.03424	ENSG00000117899	MESD	-1.14403	0	ENSG00000145920	CPLX2	2.22894	0.00014	ENSG00000123485	HJURP	1.85495	0.01042	ENSG00000170390	DCLK2	-1.34372	0	ENSG00000224208	AL590762.3
ENSG00000143631	FLG	1.39894	0.00278	ENSG00000265334	AC130324.2	1.53554	0	ENSG00000232192	KIF26B-AS1	1.35121	0	ENSG00000177752	YIPF7	2.70659	0	ENSG00000115355	CCDC88A	-1.11454	0	ENSG00000255650	FAM222A-AS1	1.5791	1e-05	ENSG00000198099	ADH4	1.05082	0.00042	ENSG00000070159	PTPN3	1.86657	0.00246	ENSG00000131381	RBSN	-1.14442	0	ENSG00000184792	OSBP2	2.22363	0	ENSG00000138346	DNA2	1.85383	0	ENSG00000133083	DCLK1	-1.3473	0	ENSG00000198948	MFAP3L
ENSG00000185532	PRKG1	1.39797	0	ENSG00000104738	MCM4	1.53516	0	ENSG00000157216	SSBP3	1.34966	0	ENSG00000242902	FLNC-AS1	2.70574	0	ENSG00000152782	PANK1	-1.1148	0.01099	ENSG00000179271	GADD45GIP1	1.5761	0	ENSG00000165181	SHOC1	1.05027	0	ENSG00000071073	MGAT4A	1.86551	0	ENSG00000125850	OVOL2	-1.14462	0.00212	ENSG00000287775	AC096747.1	2.22272	0.00531	ENSG00000250305	TRMT9B	1.84934	0	ENSG00000050767	COL23A1	-1.35284	0	ENSG00000251011	TMEM108-AS1
ENSG00000125875	TBC1D20	1.39738	0	ENSG00000125257	ABCC4	1.53481	0	ENSG00000205482	SPDYE18	1.34865	7e-05	ENSG00000138823	MTTP	2.70573	1e-05	ENSG00000108107	RPL28	-1.11591	0	ENSG00000135919	SERPINE2	1.57286	0	ENSG00000100647	SUSD6	1.0484	0	ENSG00000137959	IFI44L	1.86466	0	ENSG00000075239	ACAT1	-1.14466	0	ENSG00000177570	SAMD12	2.22191	0	ENSG00000116106	EPHA4	1.8478	0	ENSG00000175048	ZDHHC14	-1.35443	0	ENSG00000177731	FLII
ENSG00000104312	RIPK2	1.39623	0	ENSG00000172766	NAA16	1.53277	0	ENSG00000179094	PER1	1.34744	0	ENSG00000258548	LINC00645	2.7052	0	ENSG00000132341	RAN	-1.11902	4e-05	ENSG00000186472	PCLO	1.57241	0	ENSG00000154309	DISP1	1.04839	0	ENSG00000171189	GRIK1	1.86102	0	ENSG00000113569	NUP155	-1.14483	0	ENSG00000287679	AL355347.1	2.22101	0	ENSG00000139146	SINHCAF	1.84711	0	ENSG00000176463	SLCO3A1	-1.3551	0.0001	ENSG00000233806	LINC01237
ENSG00000104154	SLC30A4	1.39487	3e-05	ENSG00000161888	SPC24	1.53238	0.00026	ENSG00000144824	PHLDB2	1.34581	0	ENSG00000214290	COLCA2	2.69688	0.02356	ENSG00000254772	EEF1G	-1.11991	0	ENSG00000108518	PFN1	1.57107	0	ENSG00000272168	CASC15	1.04827	0	ENSG00000170382	LRRN2	1.85972	0	ENSG00000173402	DAG1	-1.14484	0	ENSG00000006432	MAP3K9	2.22041	0	ENSG00000075702	WDR62	1.84647	0.00201	ENSG00000157152	SYN2	-1.35755	0.00193	ENSG00000121440	PDZRN3
ENSG00000228073	AC133106.1	1.39447	0.00083	ENSG00000110841	PPFIBP1	1.53214	0	ENSG00000286865	AL391097.3	1.34512	2e-05	ENSG00000138308	PLA2G12B	2.69396	0.00119	ENSG00000042088	TDP1	-1.11994	0.00042	ENSG00000107104	KANK1	1.5706	0	ENSG00000144821	MYH15	1.04774	0.00963	ENSG00000159200	RCAN1	1.85704	0	ENSG00000152242	C18orf25	-1.14499	0	ENSG00000244128	LINC01322	2.21985	0	ENSG00000064309	CDON	1.84419	0	ENSG00000280780	JAKMIP2-AS1	-1.35987	2e-05	ENSG00000139974	SLC38A6
ENSG00000144560	VGLL4	1.39404	0	ENSG00000184992	BRI3BP	1.53058	0.01059	ENSG00000182050	MGAT4C	1.34487	0	ENSG00000154027	AK5	2.68936	0	ENSG00000131773	KHDRBS3	-1.12103	0.00676	ENSG00000001626	CFTR	1.56947	0.01112	ENSG00000070018	LRP6	1.04694	0	ENSG00000125246	CLYBL	1.85515	0	ENSG00000122873	CISD1	-1.14534	0.00647	ENSG00000159363	ATP13A2	2.21288	0	ENSG00000123473	STIL	1.84392	0	ENSG00000155974	GRIP1	-1.36227	0	ENSG00000183722	LHFPL6
ENSG00000164307	ERAP1	1.39343	0	ENSG00000164087	POC1A	1.5297	0.04169	ENSG00000145014	TMEM44	1.34289	0	ENSG00000140479	PCSK6	2.68676	0	ENSG00000070371	CLTCL1	-1.12273	3e-05	ENSG00000188313	PLSCR1	1.56736	0	ENSG00000157227	MMP14	1.04366	0.01166	ENSG00000148153	INIP	1.85268	0	ENSG00000163006	CCDC138	-1.14545	0	ENSG00000120756	PLS1	2.21269	0	ENSG00000166451	CENPN	1.84139	0.00563	ENSG00000113161	HMGCR	-1.36446	0	ENSG00000172346	CSDC2
ENSG00000187720	THSD4	1.39267	0	ENSG00000104490	NCALD	1.52837	0	ENSG00000181804	SLC9A9	1.34227	0	ENSG00000130529	TRPM4	2.67923	0	ENSG00000168952	STXBP6	-1.12388	0.01198	ENSG00000136156	ITM2B	1.56716	0	ENSG00000206384	COL6A6	1.04265	0.00013	ENSG00000147481	SNTG1	1.85103	0	ENSG00000148429	USP6NL	-1.14548	0	ENSG00000171130	ATP6V0E2	2.21256	0.00075	ENSG00000100503	NIN	1.8413	0	ENSG00000184349	EFNA5	-1.36721	0	ENSG00000184916	JAG2
ENSG00000256789	AP000753.2	1.39251	0	ENSG00000176208	ATAD5	1.52597	0	ENSG00000197565	COL4A6	1.3405	0.00023	ENSG00000166086	JAM3	2.67618	0	ENSG00000102081	FMR1	-1.1243	0	ENSG00000198075	SULT1C4	1.56704	0	ENSG00000012660	ELOVL5	1.04263	0	ENSG00000151023	ENKUR	1.84979	1e-05	ENSG00000023041	ZDHHC6	-1.14578	0.00014	ENSG00000187164	SHTN1	2.20959	0	ENSG00000198719	DLL1	1.83999	4e-05	ENSG00000154864	PIEZO2	-1.37005	0	ENSG00000170927	PKHD1
ENSG00000250565	ATP6V1E2	1.39159	0	ENSG00000186047	DLEU7	1.52535	0	ENSG00000270110	AL353593.2	1.33947	0.00546	ENSG00000223804	AC244669.1	2.6735	0	ENSG00000277778	PGM5P2	-1.12502	0	ENSG00000100784	RPS6KA5	1.56598	0	ENSG00000136104	RNASEH2B	1.04118	0	ENSG00000134982	APC	1.84852	0	ENSG00000155755	TMEM237	-1.14607	0.00578	ENSG00000170689	HOXB9	2.20879	1e-05	ENSG00000169032	MAP2K1	1.83842	0	ENSG00000154655	L3MBTL4	-1.37421	0	ENSG00000101846	STS
ENSG00000176728	TTTY14	1.39033	0	ENSG00000084628	NKAIN1	1.52397	0	ENSG00000145779	TNFAIP8	1.33744	1e-05	ENSG00000156234	CXCL13	2.67224	0	ENSG00000174944	P2RY14	-1.12555	0	ENSG00000225138	SLC9A3-AS1	1.56498	0.00383	ENSG00000223749	MIR503HG	1.03923	0	ENSG00000235885	LINC01828	1.84651	4e-05	ENSG00000184305	CCSER1	-1.14635	0	ENSG00000247828	TMEM161B-AS1	2.20649	0	ENSG00000237159	CNTFR-AS1	1.83713	0.03314	ENSG00000134533	RERG	-1.37681	0	ENSG00000174136	RGMB
ENSG00000173706	HEG1	1.38887	0	ENSG00000144644	GADL1	1.52211	0.0007	ENSG00000166444	ST5	1.33516	0	ENSG00000135324	MRAP2	2.66873	0	ENSG00000100068	LRP5L	-1.12648	0.03366	ENSG00000182636	NDN	1.56372	0.00253	ENSG00000213928	IRF9	1.03777	0.04231	ENSG00000261609	GAN	1.83691	0	ENSG00000197077	KIAA1671	-1.14659	0.00991	ENSG00000165238	WNK2	2.20591	0	ENSG00000141582	CBX4	1.83373	0.00102	ENSG00000176406	RIMS2	-1.37936	0	ENSG00000162630	B3GALT2
ENSG00000263878	DLGAP1-AS4	1.38769	0	ENSG00000171488	LRRC8C	1.5216	1e-05	ENSG00000152953	STK32B	1.33324	0	ENSG00000163399	ATP1A1	2.65511	0	ENSG00000185052	SLC24A3	-1.12703	0	ENSG00000111907	TPD52L1	1.56314	0	ENSG00000259363	AC090825.1	1.03683	0	ENSG00000092964	DPYSL2	1.83651	0	ENSG00000104435	STMN2	-1.14728	0.01058	ENSG00000140600	SH3GL3	2.205	0	ENSG00000175029	CTBP2	1.82947	0	ENSG00000102271	KLHL4	-1.38002	0.00057	ENSG00000175084	DES
ENSG00000226530	AL158055.1	1.38726	0	ENSG00000269534	AC011466.3	1.52117	0	ENSG00000183386	FHL3	1.33098	0.00011	ENSG00000260192	LINC02240	2.65384	0	ENSG00000154358	OBSCN	-1.12887	0	ENSG00000005243	COPZ2	1.56303	0.00011	ENSG00000184500	PROS1	1.03519	0.00012	ENSG00000107968	MAP3K8	1.83399	0	ENSG00000139324	TMTC3	-1.14741	0.0002	ENSG00000117707	PROX1	2.20429	0	ENSG00000276043	UHRF1	1.82878	0.00052	ENSG00000167460	TPM4	-1.38116	0	ENSG00000101198	NKAIN4
ENSG00000277526	AC245123.1	1.38623	0.00498	ENSG00000156113	KCNMA1	1.52067	0	ENSG00000286951	AL356113.1	1.33005	0	ENSG00000223770	AC006145.1	2.65182	0	ENSG00000131016	AKAP12	-1.12961	0	ENSG00000011465	DCN	1.56146	0	ENSG00000102595	UGGT2	1.03419	0	ENSG00000254542	NAV2-AS3	1.83322	0.00154	ENSG00000110422	HIPK3	-1.14767	0	ENSG00000124406	ATP8A1	2.20184	0	ENSG00000075043	KCNQ2	1.82761	0.03828	ENSG00000226367	ST7-AS2	-1.38467	0	ENSG00000166887	VPS39
ENSG00000259354	AC025580.2	1.3856	0	ENSG00000079616	KIF22	1.51816	0	ENSG00000134504	KCTD1	1.32953	0	ENSG00000186638	KIF24	2.64854	0	ENSG00000100027	YPEL1	-1.1305	2e-05	ENSG00000130811	EIF3G	1.56072	0	ENSG00000131558	EXOC4	1.03364	0	ENSG00000100979	PLTP	1.83242	2e-05	ENSG00000006468	ETV1	-1.14771	0.0007	ENSG00000137942	FNBP1L	2.20082	0	ENSG00000272356	AL080317.2	1.82502	0.00046	ENSG00000171877	FRMD5	-1.38631	0.00039	ENSG00000234860	AL162394.1
ENSG00000127920	GNG11	1.3854	0.04275	ENSG00000183856	IQGAP3	1.51787	0.01347	ENSG00000251171	AC096741.1	1.32755	0	ENSG00000196465	MYL6B	2.63977	0	ENSG00000127184	COX7C	-1.13135	0	ENSG00000241837	ATP5PO	1.55941	0	ENSG00000267009	AC007780.1	1.03345	0.00184	ENSG00000145721	LIX1	1.82878	0.00673	ENSG00000057663	ATG5	-1.149	0	ENSG00000243197	TUSC7	2.19966	1e-05	ENSG00000132849	PATJ	1.8238	0	ENSG00000167992	VWCE	-1.38785	0.03253	ENSG00000235481	UBE2R2-AS1
ENSG00000119508	NR4A3	1.38349	0	ENSG00000148773	MKI67	1.51724	0	ENSG00000165084	C8orf34	1.3272	0	ENSG00000131389	SLC6A6	2.63524	0	ENSG00000253194	AL137009.1	-1.13206	0	ENSG00000170275	CRTAP	1.55486	0	ENSG00000223496	EXOSC6	1.03047	0.00069	ENSG00000152402	GUCY1A2	1.82536	0	ENSG00000136273	HUS1	-1.14941	0.01948	ENSG00000145990	GFOD1	2.19735	0	ENSG00000260664	AC004158.1	1.82228	0	ENSG00000139209	SLC38A4	-1.38983	0.0395	ENSG00000185482	STAC3
ENSG00000082146	STRADB	1.38336	0	ENSG00000175600	SUGCT	1.51256	0	ENSG00000176920	FUT2	1.32433	0.03696	ENSG00000226258	GRM7-AS3	2.63115	0	ENSG00000138101	DTNB	-1.13326	0	ENSG00000164294	GPX8	1.55429	0	ENSG00000112419	PHACTR2	1.02809	0	ENSG00000163406	SLC15A2	1.82508	0	ENSG00000105287	PRKD2	-1.14948	0.01879	ENSG00000132563	REEP2	2.19435	2e-05	ENSG00000165995	CACNB2	1.82104	0	ENSG00000182993	C12orf60	-1.39074	8e-05	ENSG00000081248	CACNA1S
ENSG00000111912	NCOA7	1.38212	0	ENSG00000165487	MICU2	1.51177	0	ENSG00000255886	AC020611.2	1.32336	0	ENSG00000072163	LIMS2	2.63039	0	ENSG00000125968	ID1	-1.13339	0.00413	ENSG00000235902	AC108472.1	1.55388	0	ENSG00000286512	AL031768.2	1.02735	0.00016	ENSG00000078725	BRINP1	1.82149	0	ENSG00000095139	ARCN1	-1.15	0	ENSG00000120075	HOXB5	2.19412	0	ENSG00000180385	EMC3-AS1	1.81723	0	ENSG00000184304	PRKD1	-1.39158	0	ENSG00000171823	FBXL14
ENSG00000132205	EMILIN2	1.38182	0	ENSG00000165480	SKA3	1.50857	0.02607	ENSG00000254369	HOXA-AS3	1.32244	0	ENSG00000286864	AC012076.1	2.62392	0	ENSG00000114416	FXR1	-1.13663	0	ENSG00000112964	GHR	1.55152	0	ENSG00000253771	TPTE2P1	1.02715	0.04953	ENSG00000183655	KLHL25	1.82009	0	ENSG00000197024	ZNF398	-1.15012	0	ENSG00000245311	ARNTL2-AS1	2.19204	0.01063	ENSG00000228740	GABRG3-AS1	1.8158	0	ENSG00000287618	AC025576.3	-1.39169	0.00708	ENSG00000113758	DBN1
ENSG00000255248	MIR100HG	1.38172	0	ENSG00000179008	C14orf39	1.50799	0	ENSG00000165801	ARHGEF40	1.32108	0	ENSG00000132204	LINC00470	2.62294	0	ENSG00000240972	MIF	-1.13919	0	ENSG00000109971	HSPA8	1.54992	0	ENSG00000117758	STX12	1.02675	0	ENSG00000171475	WIPF2	1.81997	0	ENSG00000131473	ACLY	-1.15021	0	ENSG00000112541	PDE10A	2.1902	0	ENSG00000160447	PKN3	1.81371	0.02002	ENSG00000139219	COL2A1	-1.39427	0.02237	ENSG00000231201	AF127577.2
ENSG00000095110	NXPE1	1.38128	4e-05	ENSG00000285650	AL157827.2	1.50539	0.00622	ENSG00000063180	CA11	1.32048	0	ENSG00000075275	CELSR1	2.62152	0	ENSG00000179981	TSHZ1	-1.13967	0	ENSG00000135940	COX5B	1.54965	0	ENSG00000213366	GSTM2	1.02656	0.00937	ENSG00000135097	MSI1	1.81981	0	ENSG00000140525	FANCI	-1.15042	0.0003	ENSG00000029153	ARNTL2	2.19018	8e-05	ENSG00000103995	CEP152	1.81088	0	ENSG00000077264	PAK3	-1.39873	0	ENSG00000183943	PRKX
ENSG00000128595	CALU	1.37899	0	ENSG00000112312	GMNN	1.50232	0	ENSG00000008086	CDKL5	1.31888	0	ENSG00000235888	AF064858.1	2.62092	0	ENSG00000099204	ABLIM1	-1.1402	0	ENSG00000070759	TESK2	1.54838	3e-05	ENSG00000115525	ST3GAL5	1.02624	0	ENSG00000286648	AC068931.1	1.81936	0	ENSG00000135677	GNS	-1.15095	3e-05	ENSG00000187801	ZFP69B	2.18976	0.00635	ENSG00000197472	ZNF695	1.80616	0.00108	ENSG00000138448	ITGAV	-1.40065	0	ENSG00000136111	TBC1D4
ENSG00000169129	AFAP1L2	1.37852	0	ENSG00000237819	AC002454.1	1.50043	0.00049	ENSG00000144278	GALNT13	1.31798	0	ENSG00000251372	LINC00499	2.61929	0	ENSG00000168028	RPSA	-1.14031	0	ENSG00000183617	MRPL54	1.54649	0.03001	ENSG00000255968	AC024145.1	1.02577	0	ENSG00000163629	PTPN13	1.81447	0	ENSG00000113163	CERT1	-1.15124	0	ENSG00000177822	TENM3-AS1	2.18936	0	ENSG00000114279	FGF12	1.80576	0	ENSG00000113742	CPEB4	-1.40091	0	ENSG00000213468	FIRRE
ENSG00000159128	IFNGR2	1.37767	0	ENSG00000281903	LINC02246	1.49893	0	ENSG00000285570	AL590666.4	1.31542	0.00985	ENSG00000143434	SEMA6C	2.61761	0	ENSG00000226367	ST7-AS2	-1.14272	0	ENSG00000075415	SLC25A3	1.54461	0	ENSG00000213064	SFT2D2	1.02568	0	ENSG00000143797	MBOAT2	1.81401	0	ENSG00000197857	ZNF44	-1.15133	0	ENSG00000229294	AL139294.1	2.18889	0	ENSG00000166845	C18orf54	1.8009	0.01236	ENSG00000227400	AC012501.2	-1.40742	0.02175	ENSG00000175093	SPSB4
ENSG00000259964	THSD4-AS1	1.37761	0	ENSG00000249679	AC106897.1	1.49744	0.00112	ENSG00000260111	AC012184.1	1.31064	1e-05	ENSG00000237560	LINC01497	2.61143	0	ENSG00000131469	RPL27	-1.14318	0	ENSG00000125845	BMP2	1.5432	0.00993	ENSG00000066455	GOLGA5	1.02385	0	ENSG00000139318	DUSP6	1.81169	6e-05	ENSG00000243317	STMP1	-1.15155	0	ENSG00000273274	ZBTB8B	2.18882	0.03351	ENSG00000237649	KIFC1	1.80022	0.00238	ENSG00000173401	GLIPR1L1	-1.40793	0.02891	ENSG00000187824	TMEM220
ENSG00000104375	STK3	1.37509	0	ENSG00000166780	BMERB1	1.4963	0	ENSG00000134250	NOTCH2	1.30801	0	ENSG00000140795	MYLK3	2.61107	2e-05	ENSG00000137936	BCAR3	-1.14355	0	ENSG00000106992	AK1	1.54187	1e-05	ENSG00000168702	LRP1B	1.02365	0	ENSG00000138413	IDH1	1.80976	0	ENSG00000127804	METTL16	-1.15163	0	ENSG00000231383	FGF12-AS1	2.1853	0	ENSG00000128294	TPST2	1.79675	5e-05	ENSG00000151746	BICD1	-1.40926	0	ENSG00000162174	ASRGL1
ENSG00000237187	NR2F1-AS1	1.37481	0	ENSG00000198879	SFMBT2	1.49551	0	ENSG00000269113	TRABD2B	1.30748	0	ENSG00000149294	NCAM1	2.60173	0	ENSG00000180900	SCRIB	-1.14423	0.04155	ENSG00000174917	MICOS13	1.54185	0.00037	ENSG00000148339	SLC25A25	1.02341	1e-05	ENSG00000157429	ZNF19	1.8084	2e-05	ENSG00000243701	DUBR	-1.15213	0	ENSG00000106686	SPATA6L	2.18247	0.00053	ENSG00000152104	PTPN14	1.79497	0	ENSG00000285280	AL390957.1	-1.4095	0.00157	ENSG00000255733	IFNG-AS1
ENSG00000242110	AMACR	1.37313	3e-05	ENSG00000107796	ACTA2	1.49484	0	ENSG00000236780	LINC01829	1.30685	0.00018	ENSG00000228430	AL162726.3	2.59894	0	ENSG00000179820	MYADM	-1.14815	0.0145	ENSG00000117906	RCN2	1.54127	0	ENSG00000269190	FBXO17	1.02128	0	ENSG00000167037	SGSM1	1.80814	0.00096	ENSG00000204706	MAMDC2-AS1	-1.15216	0	ENSG00000162490	DRAXIN	2.1788	0.00574	ENSG00000213186	TRIM59	1.79224	2e-05	ENSG00000142449	FBN3	-1.40993	0.00304	ENSG00000254878	AC103794.1
ENSG00000175175	PPM1E	1.37209	0	ENSG00000091651	ORC6	1.49381	0	ENSG00000185630	PBX1	1.30655	0	ENSG00000068831	RASGRP2	2.59873	0.00028	ENSG00000286742	AC000065.1	-1.14846	1e-05	ENSG00000008441	NFIX	1.54032	0	ENSG00000158315	RHBDL2	1.02012	0	ENSG00000153976	HS3ST3A1	1.80776	0	ENSG00000137714	FDX1	-1.15242	0.00458	ENSG00000228623	ZNF883	2.17779	0	ENSG00000179299	NSUN7	1.79217	0.00018	ENSG00000130164	LDLR	-1.41061	0	ENSG00000148737	TCF7L2
ENSG00000119138	KLF9	1.37187	0	ENSG00000249068	AC008417.1	1.49304	0.04666	ENSG00000031081	ARHGAP31	1.3009	0	ENSG00000257252	AC124947.1	2.59826	0.00136	ENSG00000101680	LAMA1	-1.14917	0.03352	ENSG00000143222	UFC1	1.53855	0	ENSG00000154734	ADAMTS1	1.01919	0	ENSG00000198429	ZNF69	1.80712	0	ENSG00000002586	CD99	-1.15255	0	ENSG00000118946	PCDH17	2.17692	0	ENSG00000185737	NRG3	1.7901	0	ENSG00000106976	DNM1	-1.41074	0	ENSG00000092969	TGFB2
ENSG00000163393	SLC22A15	1.36993	0	ENSG00000226329	AC005682.1	1.49066	0.00651	ENSG00000164830	OXR1	1.29436	0	ENSG00000204381	LAYN	2.59558	0.0001	ENSG00000244128	LINC01322	-1.15035	0	ENSG00000136938	ANP32B	1.53594	0	ENSG00000158470	B4GALT5	1.01634	0	ENSG00000196503	ARL9	1.80636	0.00653	ENSG00000144840	RABL3	-1.15257	0.00201	ENSG00000185883	ATP6V0C	2.17691	0	ENSG00000232284	GNG12-AS1	1.78949	0	ENSG00000108515	ENO3	-1.41116	0.04821	ENSG00000163380	LMOD3
ENSG00000241560	ZBTB20-AS1	1.36801	0	ENSG00000155561	NUP205	1.48903	0	ENSG00000138758	SEPTIN11	1.29372	0	ENSG00000171385	KCND3	2.58923	0	ENSG00000186010	NDUFA13	-1.1545	0	ENSG00000111328	CDK2AP1	1.53521	0	ENSG00000253582	AC090579.1	1.01588	0	ENSG00000257259	LINC02388	1.80404	0.04926	ENSG00000133302	SLF1	-1.15259	0	ENSG00000241648	CADM2-AS2	2.17436	1e-05	ENSG00000177425	PAWR	1.78665	0	ENSG00000104549	SQLE	-1.41187	0	ENSG00000128833	MYO5C
ENSG00000197959	DNM3	1.36763	0	ENSG00000268119	AC010615.2	1.48467	0	ENSG00000164211	STARD4	1.29312	0	ENSG00000272078	AL139423.1	2.58751	0	ENSG00000078269	SYNJ2	-1.15564	0	ENSG00000247345	AC092343.1	1.53382	2e-05	ENSG00000176728	TTTY14	1.01304	0	ENSG00000141314	RHBDL3	1.80061	0	ENSG00000150394	CDH8	-1.15263	0.03945	ENSG00000107282	APBA1	2.17311	0	ENSG00000182628	SKA2	1.78494	0	ENSG00000164830	OXR1	-1.41523	0	ENSG00000184672	RALYL
ENSG00000250361	GYPB	1.36658	0.04718	ENSG00000176225	RTTN	1.48431	0	ENSG00000179388	EGR3	1.29239	0	ENSG00000179163	FUCA1	2.58662	0	ENSG00000101489	CELF4	-1.15624	0.00087	ENSG00000170579	DLGAP1	1.52771	0	ENSG00000187735	TCEA1	1.00841	0	ENSG00000114166	KAT2B	1.79511	0	ENSG00000197312	DDI2	-1.1529	1e-05	ENSG00000283529	AL035685.1	2.16861	0.01937	ENSG00000087903	RFX2	1.78341	0	ENSG00000236064	AL109946.1	-1.4187	0.00256	ENSG00000179364	PACS2
ENSG00000253311	LINC01847	1.36605	0.04182	ENSG00000064300	NGFR	1.48353	0	ENSG00000228842	PCDH9-AS2	1.2875	0	ENSG00000113742	CPEB4	2.57906	0	ENSG00000142149	HUNK	-1.1585	0	ENSG00000260807	AC009041.2	1.52749	0	ENSG00000163297	ANTXR2	1.00799	0	ENSG00000237365	AL512330.1	1.79504	0.00027	ENSG00000154144	TBRG1	-1.15293	1e-05	ENSG00000172348	RCAN2	2.16816	0	ENSG00000239213	NCK1-DT	1.77971	0	ENSG00000231607	DLEU2	-1.41908	0	ENSG00000176438	SYNE3
ENSG00000141622	RNF165	1.3652	0	ENSG00000133816	MICAL2	1.48349	0.00609	ENSG00000241472	PTPRG-AS1	1.28246	0	ENSG00000144712	CAND2	2.57852	0	ENSG00000153956	CACNA2D1	-1.159	0	ENSG00000111716	LDHB	1.52726	0	ENSG00000069869	NEDD4	1.00755	0	ENSG00000054523	KIF1B	1.79317	0	ENSG00000172661	WASHC2C	-1.15319	0.00087	ENSG00000152784	PRDM8	2.16754	0	ENSG00000231881	AL109615.2	1.77656	0.0223	ENSG00000138061	CYP1B1	-1.42211	0.0122	ENSG00000145439	CBR4
ENSG00000134516	DOCK2	1.36488	0	ENSG00000197043	ANXA6	1.48274	0	ENSG00000163431	LMOD1	1.28051	0.00016	ENSG00000250320	AC113383.1	2.57599	0	ENSG00000178053	MLF1	-1.15902	0.00032	ENSG00000248125	AC008700.1	1.52595	0.01521	ENSG00000077713	SLC25A43	1.00466	0.00441	ENSG00000144810	COL8A1	1.79254	0	ENSG00000092531	SNAP23	-1.15324	0	ENSG00000146151	HMGCLL1	2.16719	0	ENSG00000021645	NRXN3	1.7749	0	ENSG00000186868	MAPT	-1.42463	0.04354	ENSG00000103227	LMF1
ENSG00000149131	SERPING1	1.36483	1e-05	ENSG00000106484	MEST	1.48216	0	ENSG00000215196	BASP1-AS1	1.28042	0	ENSG00000254542	NAV2-AS3	2.57514	0	ENSG00000156467	UQCRB	-1.1606	9e-05	ENSG00000156411	ATP5MPL	1.52358	0	ENSG00000248869	LINC02511	1.00275	0.02007	ENSG00000149948	HMGA2	1.79193	0	ENSG00000054654	SYNE2	-1.15373	0	ENSG00000114405	C3orf14	2.16711	0.0008	ENSG00000254187	AC008708.2	1.77362	0.02916	ENSG00000232295	AL589935.1	-1.42497	0.04256	ENSG00000163485	ADORA1
ENSG00000143196	DPT	1.36304	0.00124	ENSG00000145284	SCD5	1.48166	0	ENSG00000133026	MYH10	1.28028	0	ENSG00000159348	CYB5R1	2.56719	0	ENSG00000122477	LRRC39	-1.16149	1e-05	ENSG00000173272	MZT2A	1.51468	0	ENSG00000092621	PHGDH	1.00065	0	ENSG00000164543	STK17A	1.7904	0	ENSG00000072849	DERL2	-1.15402	0.00032	ENSG00000145247	OCIAD2	2.16653	0	ENSG00000050438	SLC4A8	1.77326	0	ENSG00000226383	LINC01876	-1.42513	0	ENSG00000102606	ARHGEF7
ENSG00000248874	C5orf17	1.36303	0	ENSG00000141401	IMPA2	1.48108	0	ENSG00000118922	KLF12	1.27831	0	ENSG00000106992	AK1	2.56555	0	ENSG00000140859	KIFC3	-1.16335	0.00786	ENSG00000109339	MAPK10	1.51273	0	ENSG00000265681	RPL17	-1.00069	0	ENSG00000172260	NEGR1	1.78193	0	ENSG00000171928	TVP23B	-1.15423	7e-05	ENSG00000167552	TUBA1A	2.1653	0	ENSG00000253293	HOXA10	1.77016	0.00169	ENSG00000119899	SLC17A5	-1.42742	0.0006	ENSG00000267762	AC048380.1
ENSG00000065154	OAT	1.36039	0	ENSG00000121297	TSHZ3	1.47841	0	ENSG00000152049	KCNE4	1.27797	0	ENSG00000091164	TXNL1	2.56198	0	ENSG00000175899	A2M	-1.1643	0.04249	ENSG00000142507	PSMB6	1.51133	0	ENSG00000286863	AL513166.1	-1.00216	0.00538	ENSG00000107242	PIP5K1B	1.78081	1e-05	ENSG00000091140	DLD	-1.15448	0	ENSG00000156113	KCNMA1	2.16109	0	ENSG00000173627	APOBEC4	1.76936	0.0044	ENSG00000223884	AC068481.1	-1.4289	0	ENSG00000117114	ADGRL2
ENSG00000274565	AC080038.1	1.35832	0.00499	ENSG00000232729	AC211433.1	1.47812	0	ENSG00000255248	MIR100HG	1.27751	0	ENSG00000275832	ARHGAP23	2.55699	0	ENSG00000138658	ZGRF1	-1.16456	1e-05	ENSG00000241370	RPP21	1.51127	0.00187	ENSG00000156026	MCU	-1.0025	0	ENSG00000119698	PPP4R4	1.77949	0.00367	ENSG00000166275	BORCS7	-1.15494	0.01726	ENSG00000253925	AC011369.1	2.15941	0	ENSG00000261008	LINC01572	1.76665	0	ENSG00000145423	SFRP2	-1.429	3e-05	ENSG00000286895	AC092745.5
ENSG00000230292	NAALADL2-AS3	1.35821	0.00664	ENSG00000161381	PLXDC1	1.47794	0	ENSG00000021762	OSBPL5	1.27724	0	ENSG00000196569	LAMA2	2.55357	0	ENSG00000170889	RPS9	-1.16486	0	ENSG00000112473	SLC39A7	1.51126	0	ENSG00000204628	RACK1	-1.00471	0	ENSG00000158467	AHCYL2	1.77686	0	ENSG00000164219	PGGT1B	-1.15497	0	ENSG00000166833	NAV2	2.15894	0	ENSG00000269534	AC011466.3	1.76641	3e-05	ENSG00000157680	DGKI	-1.43034	0.00062	ENSG00000250240	AC008840.1
ENSG00000100599	RIN3	1.35804	0	ENSG00000121988	ZRANB3	1.47639	0	ENSG00000263952	AP005120.1	1.27718	0	ENSG00000087085	ACHE	2.55004	0	ENSG00000210082	MT-RNR2	-1.16558	0	ENSG00000186010	NDUFA13	1.50975	0	ENSG00000106772	PRUNE2	-1.0049	4e-05	ENSG00000204442	FAM155A	1.77559	0	ENSG00000104450	SPAG1	-1.15506	0.00057	ENSG00000080224	EPHA6	2.1575	0	ENSG00000135299	ANKRD6	1.76535	0	ENSG00000178053	MLF1	-1.43365	0.00552	ENSG00000155189	AGPAT5
ENSG00000162687	KCNT2	1.35794	0	ENSG00000144395	CCDC150	1.47509	0	ENSG00000272568	AC005162.3	1.2765	0.00028	ENSG00000163898	LIPH	2.55002	0.01879	ENSG00000156218	ADAMTSL3	-1.16582	1e-05	ENSG00000116459	ATP5PB	1.50939	0	ENSG00000233101	HOXB-AS3	-1.00503	0.00013	ENSG00000176049	JAKMIP2	1.77328	0	ENSG00000198825	INPP5F	-1.15514	0	ENSG00000174672	BRSK2	2.15617	0	ENSG00000168904	LRRC28	1.76493	0	ENSG00000052802	MSMO1	-1.43509	0	ENSG00000150893	FREM2
ENSG00000235770	LINC00607	1.35748	0.02065	ENSG00000101198	NKAIN4	1.47491	0	ENSG00000154529	CNTNAP3B	1.27557	0	ENSG00000158186	MRAS	2.54944	0	ENSG00000260807	AC009041.2	-1.1667	0	ENSG00000167515	TRAPPC2L	1.50873	0.01668	ENSG00000169567	HINT1	-1.00622	0	ENSG00000109654	TRIM2	1.77265	0	ENSG00000022267	FHL1	-1.15516	8e-05	ENSG00000176788	BASP1	2.15166	0	ENSG00000151892	GFRA1	1.76454	0	ENSG00000286458	AC083870.1	-1.43673	0	ENSG00000163638	ADAMTS9
ENSG00000237128	LINC02652	1.35709	0.02243	ENSG00000150687	PRSS23	1.4741	0	ENSG00000168807	SNTB2	1.27225	0	ENSG00000101928	MOSPD1	2.5494	0	ENSG00000124614	RPS10	-1.16681	0	ENSG00000127540	UQCR11	1.50656	0	ENSG00000134369	NAV1	-1.01073	0	ENSG00000235731	LINC02250	1.76973	0	ENSG00000090857	PDPR	-1.15529	0	ENSG00000233766	AC098617.1	2.1508	0	ENSG00000287562	AL109615.4	1.76225	0.00113	ENSG00000137573	SULF1	-1.43991	0	ENSG00000167491	GATAD2A
ENSG00000167995	BEST1	1.35704	0.00533	ENSG00000182963	GJC1	1.47378	0	ENSG00000121005	CRISPLD1	1.27225	0	ENSG00000170412	GPRC5C	2.54677	0	ENSG00000254263	AC022973.4	-1.1696	0.00501	ENSG00000196369	SRGAP2B	1.50308	0	ENSG00000109586	GALNT7	-1.01095	0	ENSG00000135299	ANKRD6	1.76897	0	ENSG00000154124	OTULIN	-1.15538	0	ENSG00000251294	AC091885.2	2.1488	0	ENSG00000251523	AC108159.1	1.75896	0.00141	ENSG00000150667	FSIP1	-1.44144	0.04021	ENSG00000197043	ANXA6
ENSG00000244479	OR2A1-AS1	1.35508	0.00463	ENSG00000176619	LMNB2	1.47164	0	ENSG00000233806	LINC01237	1.2722	0	ENSG00000054523	KIF1B	2.5433	0	ENSG00000173402	DAG1	-1.1705	0	ENSG00000111481	COPZ1	1.50166	0.00066	ENSG00000132640	BTBD3	-1.01178	0	ENSG00000260664	AC004158.1	1.76787	0	ENSG00000109738	GLRB	-1.15574	0.01938	ENSG00000158445	KCNB1	2.14776	0	ENSG00000137509	PRCP	1.75843	0	ENSG00000155657	TTN	-1.445	0	ENSG00000095066	HOOK2
ENSG00000148700	ADD3	1.3522	0	ENSG00000182481	KPNA2	1.47075	0	ENSG00000158747	NBL1	1.27199	1e-05	ENSG00000144847	IGSF11	2.54324	0	ENSG00000149972	CNTN5	-1.17135	0	ENSG00000114166	KAT2B	1.49917	0	ENSG00000099725	PRKY	-1.01254	0.0001	ENSG00000231969	AC007364.1	1.76622	0	ENSG00000146147	MLIP	-1.15578	0.02124	ENSG00000075891	PAX2	2.14526	0	ENSG00000163507	CIP2A	1.75714	0	ENSG00000120278	PLEKHG1	-1.4471	0	ENSG00000159842	ABR
ENSG00000236064	AL109946.1	1.35163	0	ENSG00000147027	TMEM47	1.46991	0	ENSG00000232079	LINC01697	1.27173	0.0029	ENSG00000048740	CELF2	2.54313	0	ENSG00000160352	ZNF714	-1.17259	0	ENSG00000155368	DBI	1.49732	0.00063	ENSG00000127603	MACF1	-1.01281	0	ENSG00000115461	IGFBP5	1.76529	0	ENSG00000197622	CDC42SE1	-1.15633	0	ENSG00000154277	UCHL1	2.14518	0	ENSG00000182010	RTKN2	1.75399	0	ENSG00000198682	PAPSS2	-1.44755	0.00084	ENSG00000166317	SYNPO2L
ENSG00000153250	RBMS1	1.3514	0	ENSG00000116191	RALGPS2	1.46634	0	ENSG00000259363	AC090825.1	1.27114	0	ENSG00000187510	C12orf74	2.54078	0	ENSG00000140443	IGF1R	-1.17394	0	ENSG00000169564	PCBP1	1.49323	1e-05	ENSG00000122779	TRIM24	-1.01289	0	ENSG00000171791	BCL2	1.76449	0	ENSG00000065615	CYB5R4	-1.15642	0	ENSG00000134709	HOOK1	2.13883	0.00169	ENSG00000241158	ADAMTS9-AS1	1.75043	0	ENSG00000131459	GFPT2	-1.44897	0.0156	ENSG00000145391	SETD7
ENSG00000214970	AC005323.1	1.35078	0.01749	ENSG00000164904	ALDH7A1	1.46626	0	ENSG00000232973	CYP1B1-AS1	1.27001	0	ENSG00000281398	SNHG4	2.53354	0	ENSG00000128656	CHN1	-1.17533	0	ENSG00000073060	SCARB1	1.49257	0	ENSG00000114416	FXR1	-1.01531	0	ENSG00000177640	CASC2	1.76208	0	ENSG00000175792	RUVBL1	-1.15683	0	ENSG00000124766	SOX4	2.13352	0	ENSG00000147257	GPC3	1.74998	0	ENSG00000144649	GASK1A	-1.44996	0.03404	ENSG00000287976	AL445123.2
ENSG00000038295	TLL1	1.35065	0	ENSG00000173077	DEC1	1.46597	0	ENSG00000163661	PTX3	1.26988	0	ENSG00000131080	EDA2R	2.53229	0	ENSG00000137154	RPS6	-1.17533	0	ENSG00000132002	DNAJB1	1.49057	0.00046	ENSG00000041982	TNC	-1.01627	0	ENSG00000287756	AL031293.1	1.75652	0	ENSG00000133703	KRAS	-1.15711	0	ENSG00000136854	STXBP1	2.1327	0	ENSG00000183230	CTNNA3	1.74615	0	ENSG00000101871	MID1	-1.45084	0	ENSG00000138814	PPP3CA
ENSG00000111058	ACSS3	1.34998	0	ENSG00000146918	NCAPG2	1.46595	0	ENSG00000230333	AC004160.1	1.26974	0	ENSG00000126822	PLEKHG3	2.52544	0	ENSG00000003096	KLHL13	-1.17589	0	ENSG00000224032	EPB41L4A-AS1	1.49038	0	ENSG00000224897	POT1-AS1	-1.01631	0.00165	ENSG00000175832	ETV4	1.75639	2e-05	ENSG00000090470	PDCD7	-1.15778	0	ENSG00000097021	ACOT7	2.13256	0	ENSG00000287256	AC137494.1	1.74263	0.00113	ENSG00000160963	COL26A1	-1.45115	0.00012	ENSG00000158186	MRAS
ENSG00000254420	AP003086.1	1.34938	0	ENSG00000158966	CACHD1	1.46456	0	ENSG00000249835	VCAN-AS1	1.26917	0	ENSG00000029534	ANK1	2.52253	0	ENSG00000166689	PLEKHA7	-1.17619	0.0277	ENSG00000106392	C1GALT1	1.49021	0	ENSG00000138399	FASTKD1	-1.01695	0	ENSG00000187122	SLIT1	1.75555	0	ENSG00000135535	CD164	-1.15792	0	ENSG00000171723	GPHN	2.12735	0	ENSG00000197415	VEPH1	1.74201	0	ENSG00000046889	PREX2	-1.45522	0	ENSG00000196141	SPATS2L
ENSG00000162236	STX5	1.34856	0	ENSG00000242428	C3orf67-AS1	1.46091	0	ENSG00000213719	CLIC1	1.26423	0.02177	ENSG00000107263	RAPGEF1	2.5192	0	ENSG00000027075	PRKCH	-1.17624	0.00525	ENSG00000090263	MRPS33	1.48844	0.00069	ENSG00000096060	FKBP5	-1.01698	0.03438	ENSG00000254878	AC103794.1	1.75423	0	ENSG00000156471	PTDSS1	-1.15835	0.03472	ENSG00000225572	DOCK4-AS1	2.12728	0	ENSG00000184661	CDCA2	1.73991	0.00088	ENSG00000008083	JARID2	-1.45587	0	ENSG00000259899	AC010333.2
ENSG00000136603	SKIL	1.34854	0	ENSG00000172687	ZNF738	1.46042	0	ENSG00000259986	AC103876.1	1.26343	0	ENSG00000150672	DLG2	2.51213	0	ENSG00000122026	RPL21	-1.17778	0	ENSG00000174099	MSRB3	1.48836	0	ENSG00000170525	PFKFB3	-1.01745	0	ENSG00000115423	DNAH6	1.75406	1e-05	ENSG00000108559	NUP88	-1.15843	0	ENSG00000185924	RTN4RL1	2.12349	0.00233	ENSG00000180822	PSMG4	1.73827	0	ENSG00000174963	ZIC4	-1.45756	0.00069	ENSG00000158089	GALNT14
ENSG00000188517	COL25A1	1.34765	0	ENSG00000138658	ZGRF1	1.46009	0	ENSG00000151208	DLG5	1.26008	0	ENSG00000257022	AC008250.1	2.50988	0	ENSG00000262454	MIR193BHG	-1.17801	0.0411	ENSG00000110092	CCND1	1.48634	0	ENSG00000163956	LRPAP1	-1.01839	0.00365	ENSG00000101680	LAMA1	1.75289	0	ENSG00000163069	SGCB	-1.15939	0	ENSG00000285051	SLC7A14-AS1	2.12027	0	ENSG00000178878	APOLD1	1.7348	0	ENSG00000138413	IDH1	-1.4635	0	ENSG00000030304	MUSK
ENSG00000213064	SFT2D2	1.3476	0	ENSG00000156299	TIAM1	1.45978	0	ENSG00000125868	DSTN	1.25988	0	ENSG00000138639	ARHGAP24	2.50774	0	ENSG00000065809	FAM107B	-1.17956	0	ENSG00000065518	NDUFB4	1.48564	0	ENSG00000236107	SCN1A-AS1	-1.01903	0.00068	ENSG00000130779	CLIP1	1.75253	0	ENSG00000175931	UBE2O	-1.1595	0	ENSG00000137571	SLCO5A1	2.11555	0	ENSG00000130147	SH3BP4	1.7323	0	ENSG00000198099	ADH4	-1.46481	0.02951	ENSG00000129682	FGF13
ENSG00000183580	FBXL7	1.34648	0	ENSG00000165124	SVEP1	1.4585	0	ENSG00000074219	TEAD2	1.25772	0	ENSG00000185269	NOTUM	2.50715	0.0025	ENSG00000096384	HSP90AB1	-1.17959	0	ENSG00000181458	TMEM45A	1.48547	0	ENSG00000230817	LINC01362	-1.01921	0.02882	ENSG00000114757	PEX5L	1.74895	0	ENSG00000005175	RPAP3	-1.15969	0	ENSG00000270207	AC077690.1	2.11343	0	ENSG00000258725	PRC1-AS1	1.73106	0.0002	ENSG00000164619	BMPER	-1.46888	2e-05	ENSG00000165816	VWA2
ENSG00000145246	ATP10D	1.34514	0	ENSG00000078403	MLLT10	1.45582	0	ENSG00000286693	AC105230.1	1.25247	0	ENSG00000115556	PLCD4	2.50171	0	ENSG00000231424	BX284613.2	-1.18032	0	ENSG00000106588	PSMA2	1.48536	0	ENSG00000087460	GNAS	-1.01974	0	ENSG00000254607	AP001783.1	1.74835	0.00076	ENSG00000185482	STAC3	-1.1601	0	ENSG00000206028	Z99774.1	2.11333	5e-05	ENSG00000134057	CCNB1	1.72977	0.00016	ENSG00000134769	DTNA	-1.46946	0	ENSG00000182901	RGS7
ENSG00000205268	PDE7A	1.34513	0	ENSG00000163029	SMC6	1.45558	0	ENSG00000265533	AC114689.3	1.25004	0	ENSG00000223749	MIR503HG	2.50059	0	ENSG00000243156	MICAL3	-1.18116	0	ENSG00000176731	RBIS	1.48185	0	ENSG00000120647	CCDC77	-1.02009	0.01577	ENSG00000162706	CADM3	1.74788	0.01213	ENSG00000142798	HSPG2	-1.1601	0	ENSG00000169750	RAC3	2.11191	0.00798	ENSG00000087253	LPCAT2	1.72842	0.00299	ENSG00000065361	ERBB3	-1.46978	0.02102	ENSG00000206538	VGLL3
ENSG00000215808	LINC01139	1.34458	3e-05	ENSG00000177990	DPY19L2	1.45518	0	ENSG00000184640	SEPTIN9	1.24853	0	ENSG00000250412	KLHL2P1	2.49907	0.01427	ENSG00000110328	GALNT18	-1.18181	0	ENSG00000170381	SEMA3E	1.48172	1e-05	ENSG00000124181	PLCG1	-1.02419	0	ENSG00000241956	AC109466.1	1.74705	0	ENSG00000079805	DNM2	-1.16038	0	ENSG00000108511	HOXB6	2.11055	0	ENSG00000198056	PRIM1	1.72802	0.00059	ENSG00000143858	SYT2	-1.4731	0.01936	ENSG00000262246	CORO7
ENSG00000165072	MAMDC2	1.34359	0	ENSG00000160111	CPAMD8	1.45514	0	ENSG00000173124	ACSM6	1.24801	0	ENSG00000286956	AC117435.1	2.49799	0.00107	ENSG00000178031	ADAMTSL1	-1.18236	0	ENSG00000177156	TALDO1	1.48172	0	ENSG00000186187	ZNRF1	-1.02622	0	ENSG00000174628	IQCK	1.747	0	ENSG00000138785	INTS12	-1.16107	0	ENSG00000223436	AC011625.1	2.1073	0.04507	ENSG00000287720	AC023480.1	1.7277	0	ENSG00000154975	CA10	-1.47838	0.00762	ENSG00000064989	CALCRL
ENSG00000165325	DEUP1	1.3431	0	ENSG00000236364	AL358115.1	1.45413	0.00278	ENSG00000112182	BACH2	1.24762	0	ENSG00000137877	SPTBN5	2.49692	0.0063	ENSG00000153310	FAM49B	-1.18259	0	ENSG00000146373	RNF217	1.48093	0	ENSG00000142541	RPL13A	-1.02647	0	ENSG00000196277	GRM7	1.74647	0	ENSG00000119383	PTPA	-1.16119	0.03528	ENSG00000140873	ADAMTS18	2.1062	0.00124	ENSG00000104660	LEPROTL1	1.72633	0	ENSG00000115594	IL1R1	-1.48217	0.04757	ENSG00000006704	GTF2IRD1
ENSG00000116574	RHOU	1.34295	0	ENSG00000106829	TLE4	1.45247	0	ENSG00000240922	LSAMP-AS1	1.24756	0	ENSG00000244879	GABPB1-AS1	2.49468	0	ENSG00000150667	FSIP1	-1.18322	0.00439	ENSG00000172500	FIBP	1.48073	0.01684	ENSG00000234162	AC009505.1	-1.02691	0.00011	ENSG00000137834	SMAD6	1.74573	0	ENSG00000120802	TMPO	-1.16125	0	ENSG00000286973	AC087490.1	2.10376	1e-05	ENSG00000166803	PCLAF	1.7261	0.00015	ENSG00000101134	DOK5	-1.48361	0	ENSG00000267784	AC010680.1
ENSG00000205885	C1RL-AS1	1.34171	0	ENSG00000058804	NDC1	1.45207	0	ENSG00000175600	SUGCT	1.24628	0	ENSG00000203808	BVES-AS1	2.49302	0	ENSG00000168843	FSTL5	-1.18435	0.0092	ENSG00000130731	METTL26	1.47697	2e-05	ENSG00000174799	CEP135	-1.02863	0.00024	ENSG00000117318	ID3	1.74455	0	ENSG00000124091	GCNT7	-1.16168	0.02646	ENSG00000138101	DTNB	2.1002	0	ENSG00000101003	GINS1	1.72556	0	ENSG00000198648	STK39	-1.48466	0	ENSG00000188735	TMEM120B
ENSG00000166676	TVP23A	1.34152	0	ENSG00000196924	FLNA	1.45089	0	ENSG00000080298	RFX3	1.24613	0	ENSG00000166394	CYB5R2	2.49235	4e-05	ENSG00000150471	ADGRL3	-1.18506	0	ENSG00000170485	NPAS2	1.47344	0	ENSG00000266028	SRGAP2	-1.02865	0	ENSG00000060718	COL11A1	1.74228	0	ENSG00000246662	LINC00535	-1.16172	0.02382	ENSG00000129951	PLPPR3	2.1	0	ENSG00000115380	EFEMP1	1.72527	0.00923	ENSG00000266846	AP001021.3	-1.48875	0.00049	ENSG00000147799	ARHGAP39
ENSG00000107036	RIC1	1.3407	0	ENSG00000162591	MEGF6	1.44966	0	ENSG00000168675	LDLRAD4	1.24579	0	ENSG00000235902	AC108472.1	2.49117	0	ENSG00000149806	FAU	-1.18538	0	ENSG00000175155	YPEL2	1.47311	0	ENSG00000213066	FGFR1OP	-1.02957	0	ENSG00000287645	AC092939.1	1.7395	0.01819	ENSG00000132780	NASP	-1.16228	0	ENSG00000196277	GRM7	2.0968	0	ENSG00000286429	BX004807.1	1.72479	5e-05	ENSG00000149485	FADS1	-1.48953	1e-05	ENSG00000124596	OARD1
ENSG00000185630	PBX1	1.3398	0	ENSG00000161800	RACGAP1	1.44765	0	ENSG00000235426	AL133481.1	1.24488	0.04095	ENSG00000055955	ITIH4	2.48667	0	ENSG00000168214	RBPJ	-1.18572	0	ENSG00000120805	ARL1	1.47267	0	ENSG00000127184	COX7C	-1.02959	3e-05	ENSG00000138039	LHCGR	1.73899	0	ENSG00000138796	HADH	-1.16268	0.00292	ENSG00000137449	CPEB2	2.09074	0	ENSG00000187741	FANCA	1.7226	0	ENSG00000176124	DLEU1	-1.49378	0	ENSG00000135218	CD36
ENSG00000246331	AC010198.1	1.33954	0	ENSG00000148200	NR6A1	1.44519	0	ENSG00000155875	SAXO1	1.2429	0	ENSG00000286685	AL158077.2	2.48145	0	ENSG00000035403	VCL	-1.18624	0	ENSG00000085063	CD59	1.47242	0.00049	ENSG00000100234	TIMP3	-1.02999	0	ENSG00000176485	PLAAT3	1.73894	0.00066	ENSG00000100139	MICALL1	-1.16307	0.00667	ENSG00000228222	AC073050.1	2.08848	0	ENSG00000136231	IGF2BP3	1.71587	0	ENSG00000105997	HOXA3	-1.49387	0	ENSG00000136842	TMOD1
ENSG00000184988	TMEM106A	1.33897	3e-05	ENSG00000112578	BYSL	1.44479	0.02692	ENSG00000155761	SPAG17	1.24172	0	ENSG00000260832	AC125793.1	2.4797	0	ENSG00000143603	KCNN3	-1.1865	0.0008	ENSG00000131174	COX7B	1.47131	0	ENSG00000137266	SLC22A23	-1.03152	0	ENSG00000284735	AL139424.3	1.7388	0.02698	ENSG00000100422	CERK	-1.16326	0.00057	ENSG00000262801	U91319.1	2.08845	0	ENSG00000258690	AL162464.2	1.71303	0.03418	ENSG00000154277	UCHL1	-1.49436	0	ENSG00000265142	MIR133A1HG
ENSG00000257953	AC083805.2	1.33745	2e-05	ENSG00000214439	FAM185BP	1.44467	0	ENSG00000109265	KIAA1211	1.24124	0	ENSG00000143549	TPM3	2.47133	0	ENSG00000117519	CNN3	-1.18926	0	ENSG00000175334	BANF1	1.47115	0.00093	ENSG00000185760	KCNQ5	-1.03281	0.04347	ENSG00000050165	DKK3	1.7347	0	ENSG00000122490	SLC66A2	-1.16335	0.00418	ENSG00000168843	FSTL5	2.08632	0	ENSG00000145012	LPP	1.71014	0	ENSG00000123094	RASSF8	-1.49494	0	ENSG00000248092	NNT-AS1
ENSG00000166173	LARP6	1.33719	0	ENSG00000109805	NCAPG	1.44343	0	ENSG00000287258	AL512283.2	1.241	0	ENSG00000253796	AC104248.1	2.47026	0.00777	ENSG00000163682	RPL9	-1.1901	0	ENSG00000135441	BLOC1S1	1.47054	0	ENSG00000070882	OSBPL3	-1.0341	0.03205	ENSG00000235725	AC007389.3	1.73297	0.01544	ENSG00000102543	CDADC1	-1.16338	0.03155	ENSG00000240622	RPL7P15	2.08585	0.00027	ENSG00000198780	FAM169A	1.70852	0	ENSG00000145555	MYO10	-1.50194	0	ENSG00000287962	AC116534.1
ENSG00000138768	USO1	1.33566	0	ENSG00000130402	ACTN4	1.44332	0	ENSG00000243305	AC026347.1	1.24088	0.00215	ENSG00000286023	AP001924.1	2.46953	0	ENSG00000111669	TPI1	-1.19198	0	ENSG00000196104	SPOCK3	1.46981	1e-05	ENSG00000117155	SSX2IP	-1.03476	0.03066	ENSG00000138696	BMPR1B	1.73285	0	ENSG00000007545	CRAMP1	-1.16377	0	ENSG00000182771	GRID1	2.08463	0	ENSG00000234690	EPCAM-DT	1.70829	0	ENSG00000151131	C12orf45	-1.50563	0	ENSG00000158292	GPR153
ENSG00000117758	STX12	1.33552	0	ENSG00000110693	SOX6	1.44241	0	ENSG00000148841	ITPRIP	1.23855	4e-05	ENSG00000287733	AC083862.3	2.46851	0.02931	ENSG00000095209	TMEM38B	-1.19248	0	ENSG00000112514	CUTA	1.46909	0	ENSG00000185559	DLK1	-1.03804	9e-05	ENSG00000143469	SYT14	1.72441	0	ENSG00000180917	CMTR2	-1.16382	0.00276	ENSG00000233355	CHRM3-AS2	2.08443	0	ENSG00000145703	IQGAP2	1.70755	0	ENSG00000073712	FERMT2	-1.50779	0	ENSG00000172403	SYNPO2
ENSG00000005059	MCUB	1.335	0	ENSG00000186998	EMID1	1.44168	0	ENSG00000044459	CNTLN	1.23556	0	ENSG00000257859	CASC18	2.45969	0.02797	ENSG00000187514	PTMA	-1.19252	0	ENSG00000134248	LAMTOR5	1.46883	0	ENSG00000164405	UQCRQ	-1.03819	0.00586	ENSG00000183044	ABAT	1.7237	0	ENSG00000105866	SP4	-1.16387	0.00059	ENSG00000188580	NKAIN2	2.08197	0	ENSG00000288079	AC026329.1	1.70583	0	ENSG00000079459	FDFT1	-1.50875	0	ENSG00000114416	FXR1
ENSG00000079263	SP140	1.33462	0.00748	ENSG00000197275	RAD54B	1.44137	0	ENSG00000222041	CYTOR	1.2349	0	ENSG00000184058	TBX1	2.45831	0	ENSG00000146072	TNFRSF21	-1.1935	0.00173	ENSG00000182199	SHMT2	1.46822	0.00012	ENSG00000123349	PFDN5	-1.03845	0	ENSG00000196876	SCN8A	1.72209	0	ENSG00000287724	AC096536.3	-1.16406	0.02171	ENSG00000050438	SLC4A8	2.08196	0	ENSG00000147027	TMEM47	1.70371	0	ENSG00000115252	PDE1A	-1.50888	0	ENSG00000255308	CSRP3-AS1
ENSG00000001630	CYP51A1	1.33399	0	ENSG00000259756	AC100839.2	1.44051	0.00021	ENSG00000240175	MAGI1-AS1	1.23437	0	ENSG00000041515	MYO16	2.45541	0	ENSG00000172139	SLC9C1	-1.19375	0.0269	ENSG00000137834	SMAD6	1.46776	0	ENSG00000189108	IL1RAPL2	-1.03856	0.00323	ENSG00000167191	GPRC5B	1.72185	0	ENSG00000143847	PPFIA4	-1.16452	3e-05	ENSG00000254733	AP001831.1	2.07996	0	ENSG00000140557	ST8SIA2	1.70354	0	ENSG00000176788	BASP1	-1.5091	0	ENSG00000287482	AC124312.5
ENSG00000127074	RGS13	1.33264	0.0457	ENSG00000157168	NRG1	1.43897	0	ENSG00000267519	AC020916.1	1.23337	0	ENSG00000248092	NNT-AS1	2.45345	0	ENSG00000148200	NR6A1	-1.19705	0	ENSG00000138085	ATRAID	1.46397	0.00029	ENSG00000205129	C4orf47	-1.04073	0.00095	ENSG00000018236	CNTN1	1.72094	0	ENSG00000103429	BFAR	-1.16461	0.00219	ENSG00000131437	KIF3A	2.07935	0	ENSG00000198353	HOXC4	1.70242	0	ENSG00000132932	ATP8A2	-1.51062	0.00079	ENSG00000111186	WNT5B
ENSG00000179397	CATSPERE	1.33259	0	ENSG00000130508	PXDN	1.43597	0	ENSG00000007062	PROM1	1.2333	0	ENSG00000145362	ANK2	2.44997	0	ENSG00000114391	RPL24	-1.19746	0	ENSG00000103260	METRN	1.46135	0	ENSG00000095066	HOOK2	-1.04129	0	ENSG00000104341	LAPTM4B	1.71994	0	ENSG00000103202	NME4	-1.16489	0.02262	ENSG00000257458	AC069437.1	2.07917	0	ENSG00000225783	MIAT	1.7017	0	ENSG00000143552	NUP210L	-1.52437	0.0146	ENSG00000154328	NEIL2
ENSG00000013375	PGM3	1.33027	0	ENSG00000125885	MCM8	1.43502	0	ENSG00000223492	AL391097.1	1.23146	0	ENSG00000158006	PAFAH2	2.44985	0	ENSG00000115963	RND3	-1.19748	0	ENSG00000165802	NSMF	1.45958	0.0004	ENSG00000116871	MAP7D1	-1.04292	0.03314	ENSG00000076716	GPC4	1.71681	0	ENSG00000163806	SPDYA	-1.16503	0.00046	ENSG00000165186	PTCHD1	2.07738	1e-05	ENSG00000121211	MND1	1.70098	3e-05	ENSG00000039560	RAI14	-1.52562	0	ENSG00000157510	AFAP1L1
ENSG00000050030	NEXMIF	1.33012	0	ENSG00000171208	NETO2	1.43478	0	ENSG00000228748	AL450306.1	1.23101	0.0022	ENSG00000270110	AL353593.2	2.44922	0	ENSG00000137968	SLC44A5	-1.19971	0	ENSG00000223509	AC135983.2	1.45455	0	ENSG00000042088	TDP1	-1.04342	0.00601	ENSG00000187068	C3orf70	1.71506	0	ENSG00000178921	PFAS	-1.16518	0.00458	ENSG00000165973	NELL1	2.07473	0	ENSG00000285582	AC016042.1	1.69927	0	ENSG00000103647	CORO2B	-1.52625	0.00507	ENSG00000135636	DYSF
ENSG00000162434	JAK1	1.32956	0	ENSG00000164880	INTS1	1.43068	0	ENSG00000114019	AMOTL2	1.23095	0	ENSG00000269834	ZNF528-AS1	2.44834	0	ENSG00000076604	TRAF4	-1.20008	0.03246	ENSG00000181019	NQO1	1.45388	0.00013	ENSG00000237838	AC092422.1	-1.04533	0.02942	ENSG00000231889	TRAF3IP2-AS1	1.71145	0	ENSG00000178252	WDR6	-1.16557	0	ENSG00000197457	STMN3	2.07402	0	ENSG00000183032	SLC25A21	1.69718	0	ENSG00000232192	KIF26B-AS1	-1.52654	4e-05	ENSG00000157881	PANK4
ENSG00000133935	ERG28	1.32914	0	ENSG00000092470	WDR76	1.43036	0	ENSG00000095370	SH2D3C	1.22998	0.02114	ENSG00000174669	SLC29A2	2.44719	0	ENSG00000120694	HSPH1	-1.20145	0.00071	ENSG00000101470	TNNC2	1.45364	0	ENSG00000156011	PSD3	-1.04583	0	ENSG00000180229	HERC2P3	1.70881	0	ENSG00000072310	SREBF1	-1.16569	1e-05	ENSG00000176887	SOX11	2.07102	0	ENSG00000136379	ABHD17C	1.69479	1e-05	ENSG00000115738	ID2	-1.52786	0.01191	ENSG00000232295	AL589935.1
ENSG00000176641	RNF152	1.32696	0	ENSG00000213988	ZNF90	1.42974	1e-05	ENSG00000144229	THSD7B	1.22945	5e-05	ENSG00000226026	AC092802.1	2.44685	0	ENSG00000046889	PREX2	-1.20162	0	ENSG00000233067	PTCHD1-AS	1.45293	0	ENSG00000122406	RPL5	-1.04617	0	ENSG00000184903	IMMP2L	1.7036	0	ENSG00000109452	INPP4B	-1.16577	0	ENSG00000165434	PGM2L1	2.06911	0	ENSG00000149503	INCENP	1.69422	0.02508	ENSG00000125675	GRIA3	-1.52971	1e-05	ENSG00000255772	LINC01479
ENSG00000173193	PARP14	1.32683	0	ENSG00000146197	SCUBE3	1.42946	0	ENSG00000264914	AC015845.1	1.22852	0.01753	ENSG00000008516	MMP25	2.44635	0.01643	ENSG00000196208	GREB1	-1.20259	2e-05	ENSG00000164050	PLXNB1	1.44624	1e-05	ENSG00000138193	PLCE1	-1.04694	0	ENSG00000185046	ANKS1B	1.7022	0	ENSG00000127948	POR	-1.16612	0	ENSG00000160460	SPTBN4	2.06489	0	ENSG00000131773	KHDRBS3	1.69389	0	ENSG00000137285	TUBB2B	-1.53172	0.00899	ENSG00000263657	AC023389.1
ENSG00000115904	SOS1	1.32666	0	ENSG00000154447	SH3RF1	1.42943	0	ENSG00000171621	SPSB1	1.22786	0	ENSG00000196923	PDLIM7	2.44284	0	ENSG00000154309	DISP1	-1.20263	0	ENSG00000114268	PFKFB4	1.4461	0	ENSG00000064666	CNN2	-1.04762	2e-05	ENSG00000233101	HOXB-AS3	1.70022	0	ENSG00000129515	SNX6	-1.1666	0	ENSG00000084731	KIF3C	2.06014	0	ENSG00000125850	OVOL2	1.68884	0	ENSG00000122547	EEPD1	-1.53193	0	ENSG00000235927	NEXN-AS1
ENSG00000088756	ARHGAP28	1.32521	0	ENSG00000120647	CCDC77	1.42826	0	ENSG00000101849	TBL1X	1.22783	0	ENSG00000225793	AL080250.1	2.44029	0	ENSG00000105193	RPS16	-1.20269	0	ENSG00000163041	H3F3A	1.44225	0	ENSG00000182054	IDH2	-1.04771	0.00137	ENSG00000142188	TMEM50B	1.69994	0	ENSG00000176476	SGF29	-1.1667	0.00308	ENSG00000101463	SYNDIG1	2.05858	0	ENSG00000106004	HOXA5	1.68801	0.00366	ENSG00000118922	KLF12	-1.53298	0	ENSG00000279232	AC008522.1
ENSG00000012124	CD22	1.32462	0.00995	ENSG00000112242	E2F3	1.42751	0	ENSG00000131711	MAP1B	1.22456	0	ENSG00000158457	TSPAN33	2.43716	0	ENSG00000233927	RPS28	-1.2035	0	ENSG00000170959	DCDC1	1.4411	2e-05	ENSG00000172687	ZNF738	-1.04802	0.00086	ENSG00000173114	LRRN3	1.69814	0	ENSG00000116062	MSH6	-1.16682	0	ENSG00000112182	BACH2	2.05843	0	ENSG00000183023	SLC8A1	1.68695	0	ENSG00000139173	TMEM117	-1.53409	0	ENSG00000134780	DAGLA
ENSG00000172296	SPTLC3	1.32448	0	ENSG00000160352	ZNF714	1.42727	0	ENSG00000100191	SLC5A4	1.22322	2e-05	ENSG00000110422	HIPK3	2.43586	0	ENSG00000227110	LMCD1-AS1	-1.20364	0	ENSG00000106080	FKBP14	1.44043	0	ENSG00000152092	ASTN1	-1.0491	0.01357	ENSG00000258231	AC020637.1	1.69762	0.0332	ENSG00000119661	DNAL1	-1.16706	0.00016	ENSG00000166922	SCG5	2.05615	0.00068	ENSG00000112118	MCM3	1.68464	0	ENSG00000281344	HELLPAR	-1.53477	0.00011	ENSG00000064703	DDX20
ENSG00000198189	HSD17B11	1.32407	0	ENSG00000100320	RBFOX2	1.42703	0	ENSG00000287618	AC025576.3	1.22297	0	ENSG00000166317	SYNPO2L	2.43436	0	ENSG00000198901	PRC1	-1.20475	0.02664	ENSG00000215808	LINC01139	1.43588	0.00942	ENSG00000109475	RPL34	-1.04947	0	ENSG00000087253	LPCAT2	1.6967	0.00034	ENSG00000157349	DDX19B	-1.16709	1e-05	ENSG00000167702	KIFC2	2.05348	0.00296	ENSG00000182256	GABRG3	1.68432	0	ENSG00000134824	FADS2	-1.53611	0	ENSG00000234323	LINC01505
ENSG00000151466	SCLT1	1.32393	0	ENSG00000076513	ANKRD13A	1.42655	0	ENSG00000170004	CHD3	1.2228	0	ENSG00000144868	TMEM108	2.43228	0	ENSG00000182481	KPNA2	-1.20839	0.03435	ENSG00000173281	PPP1R3B	1.43527	0.02117	ENSG00000148468	FAM171A1	-1.04957	0	ENSG00000215244	LINC02649	1.69631	0	ENSG00000113645	WWC1	-1.16733	0.01881	ENSG00000150471	ADGRL3	2.05309	0	ENSG00000223773	CD99P1	1.6816	0	ENSG00000144893	MED12L	-1.53837	0	ENSG00000010818	HIVEP2
ENSG00000116133	DHCR24	1.32384	0	ENSG00000142892	PIGK	1.42471	0	ENSG00000230782	AL807761.4	1.22217	0	ENSG00000248636	AC002070.1	2.42705	0	ENSG00000115268	RPS15	-1.20843	0	ENSG00000167617	CDC42EP5	1.43439	0.0001	ENSG00000157985	AGAP1	-1.05066	0	ENSG00000144040	SFXN5	1.69491	0	ENSG00000067829	IDH3G	-1.16737	0.0143	ENSG00000185634	SHC4	2.05029	0	ENSG00000170779	CDCA4	1.67868	0.00792	ENSG00000234860	AL162394.1	-1.54532	0	ENSG00000110987	BCL7A
ENSG00000233635	AC015923.1	1.32238	0	ENSG00000068650	ATP11A	1.42414	0	ENSG00000227705	AL391097.2	1.21964	0.01116	ENSG00000198796	ALPK2	2.4177	0	ENSG00000073910	FRY	-1.21094	0	ENSG00000165795	NDRG2	1.43358	0.00256	ENSG00000257228	AC090531.1	-1.05174	0.0164	ENSG00000106785	TRIM14	1.69395	0	ENSG00000197892	KIF13B	-1.16758	0	ENSG00000180818	HOXC10	2.04971	0.0075	ENSG00000182287	AP1S2	1.67867	0	ENSG00000255886	AC020611.2	-1.54738	0	ENSG00000077279	DCX
ENSG00000122218	COPA	1.32161	0	ENSG00000166508	MCM7	1.42182	0	ENSG00000119866	BCL11A	1.21715	0	ENSG00000152556	PFKM	2.41706	0	ENSG00000145425	RPS3A	-1.21353	0	ENSG00000135390	ATP5MC2	1.43332	0	ENSG00000186010	NDUFA13	-1.05226	1e-05	ENSG00000102290	PCDH11X	1.69383	0	ENSG00000144048	DUSP11	-1.168	0.00517	ENSG00000287069	AC061958.1	2.04723	0	ENSG00000235292	AL109838.1	1.67808	6e-05	ENSG00000070193	FGF10	-1.55173	0.03935	ENSG00000104969	SGTA
ENSG00000185352	HS6ST3	1.32122	0	ENSG00000118257	NRP2	1.42124	0	ENSG00000111817	DSE	1.21601	0	ENSG00000285280	AL390957.1	2.41696	0	ENSG00000155875	SAXO1	-1.21426	0.00169	ENSG00000081760	AACS	1.43248	0	ENSG00000242816	AC092691.3	-1.05418	0.03264	ENSG00000151376	ME3	1.69375	0	ENSG00000132300	PTCD3	-1.16837	0	ENSG00000163624	CDS1	2.04603	0.02878	ENSG00000213988	ZNF90	1.67779	0.00023	ENSG00000144485	HES6	-1.55584	0.0041	ENSG00000175806	MSRA
ENSG00000116667	C1orf21	1.32101	0	ENSG00000118707	TGIF2	1.42047	0	ENSG00000137486	ARRB1	1.21554	0.00015	ENSG00000250137	AC093607.1	2.4162	0.01673	ENSG00000184009	ACTG1	-1.21599	0	ENSG00000109113	RAB34	1.43053	4e-05	ENSG00000150938	CRIM1	-1.05573	0	ENSG00000183579	ZNRF3	1.69275	0	ENSG00000214078	CPNE1	-1.16877	0	ENSG00000127152	BCL11B	2.04312	0	ENSG00000104738	MCM4	1.67669	0.00108	ENSG00000168016	TRANK1	-1.55621	0.00421	ENSG00000271614	ATP2B1-AS1
ENSG00000246366	LACTB2-AS1	1.3172	0	ENSG00000165244	ZNF367	1.41918	0.00028	ENSG00000143384	MCL1	1.21514	0	ENSG00000204219	TCEA3	2.41531	0	ENSG00000142534	RPS11	-1.21632	0	ENSG00000244038	DDOST	1.42939	0	ENSG00000165966	PDZRN4	-1.05593	0	ENSG00000169436	COL22A1	1.69128	1e-05	ENSG00000165704	HPRT1	-1.16891	7e-05	ENSG00000189367	KIAA0408	2.04216	0	ENSG00000134516	DOCK2	1.67574	0	ENSG00000196535	MYO18A	-1.55636	0.00029	ENSG00000186654	PRR5
ENSG00000111249	CUX2	1.31645	0	ENSG00000148843	PDCD11	1.41781	0	ENSG00000184232	OAF	1.21413	0	ENSG00000009950	MLXIPL	2.41425	0	ENSG00000184613	NELL2	-1.21659	0.00022	ENSG00000169764	UGP2	1.42707	0	ENSG00000196923	PDLIM7	-1.05619	0	ENSG00000280780	JAKMIP2-AS1	1.6901	0	ENSG00000130940	CASZ1	-1.1693	0.00047	ENSG00000165970	SLC6A5	2.04194	0.00028	ENSG00000180694	TMEM64	1.67316	0	ENSG00000135919	SERPINE2	-1.55946	0	ENSG00000172765	TMCC1
ENSG00000146278	PNRC1	1.31567	0	ENSG00000113719	ERGIC1	1.41711	0	ENSG00000117122	MFAP2	1.21179	0	ENSG00000128591	FLNC	2.41217	0	ENSG00000266846	AP001021.3	-1.21808	2e-05	ENSG00000177556	ATOX1	1.42572	0.00071	ENSG00000118058	KMT2A	-1.05744	0	ENSG00000087076	HSD17B14	1.68703	3e-05	ENSG00000167842	MIS12	-1.16948	0.00029	ENSG00000080854	IGSF9B	2.04193	0	ENSG00000231519	AC007285.2	1.6702	0.00011	ENSG00000104432	IL7	-1.56134	0	ENSG00000187605	TET3
ENSG00000183090	FREM3	1.31511	0	ENSG00000204764	RANBP17	1.41708	0	ENSG00000150760	DOCK1	1.20964	0	ENSG00000171943	SRGAP2C	2.41181	0	ENSG00000140988	RPS2	-1.21825	0	ENSG00000260260	SNHG19	1.42449	0.00022	ENSG00000198034	RPS4X	-1.05829	0	ENSG00000164649	CDCA7L	1.68206	0	ENSG00000100425	BRD1	-1.16978	0	ENSG00000144596	GRIP2	2.04151	0	ENSG00000246214	AC024588.1	1.66942	0	ENSG00000280029	AC244517.11	-1.5665	0.00069	ENSG00000138399	FASTKD1
ENSG00000255145	STX17-AS1	1.31489	0	ENSG00000230637	AL022324.1	1.41631	0.00303	ENSG00000136895	GARNL3	1.20916	0	ENSG00000223502	AL731537.1	2.41126	0.00577	ENSG00000136153	LMO7	-1.21826	0	ENSG00000089248	ERP29	1.42442	0	ENSG00000168214	RBPJ	-1.05841	0	ENSG00000120068	HOXB8	1.68169	0.01069	ENSG00000165097	KDM1B	-1.1701	0.00035	ENSG00000182809	CRIP2	2.03678	0.00592	ENSG00000231889	TRAF3IP2-AS1	1.66849	0	ENSG00000067082	KLF6	-1.56747	2e-05	ENSG00000271270	TMCC1-AS1
ENSG00000010803	SCMH1	1.31365	0	ENSG00000149591	TAGLN	1.41535	0	ENSG00000178695	KCTD12	1.20383	0.04749	ENSG00000263293	AC068234.2	2.40863	0	ENSG00000130449	ZSWIM6	-1.22065	0	ENSG00000105889	STEAP1B	1.42357	0.0354	ENSG00000180891	CUEDC1	-1.05843	0	ENSG00000128656	CHN1	1.67736	0	ENSG00000213853	EMP2	-1.17037	6e-05	ENSG00000115266	APC2	2.03558	0	ENSG00000253925	AC011369.1	1.66541	1e-05	ENSG00000120093	HOXB3	-1.57368	0	ENSG00000234281	LANCL1-AS1
ENSG00000078246	TULP3	1.3126	0	ENSG00000236532	LINC01695	1.41408	0.01982	ENSG00000260455	NBAT1	1.203	0	ENSG00000134569	LRP4	2.40721	0	ENSG00000224020	MIR181A2HG	-1.22093	0	ENSG00000129562	DAD1	1.42353	0	ENSG00000168028	RPSA	-1.05869	0	ENSG00000231185	SPRY4-AS1	1.67688	0	ENSG00000105556	MIER2	-1.1704	0.00276	ENSG00000154162	CDH12	2.0347	0	ENSG00000105605	CACNG7	1.66463	0.03275	ENSG00000104447	TRPS1	-1.57842	0	ENSG00000184068	SREBF2-AS1
ENSG00000145685	LHFPL2	1.31194	0	ENSG00000215196	BASP1-AS1	1.41355	0	ENSG00000215808	LINC01139	1.20073	0.00977	ENSG00000140403	DNAJA4	2.40663	0	ENSG00000143947	RPS27A	-1.22173	0	ENSG00000176204	LRRTM4	1.42191	0	ENSG00000137818	RPLP1	-1.06008	0	ENSG00000171316	CHD7	1.67544	0	ENSG00000115761	NOL10	-1.17045	0	ENSG00000080618	CPB2	2.02876	0.0002	ENSG00000012048	BRCA1	1.66462	0	ENSG00000147684	NDUFB9	-1.58522	0	ENSG00000106772	PRUNE2
ENSG00000099840	IZUMO4	1.31187	0.03349	ENSG00000104960	PTOV1	1.41323	0	ENSG00000223528	AL359094.1	1.20031	0	ENSG00000116035	VAX2	2.40529	0.01182	ENSG00000251171	AC096741.1	-1.22434	0.02059	ENSG00000135272	MDFIC	1.42165	0	ENSG00000125691	RPL23	-1.06053	0	ENSG00000154118	JPH3	1.67503	0.01233	ENSG00000183337	BCOR	-1.17077	0	ENSG00000116141	MARK1	2.02763	0	ENSG00000113532	ST8SIA4	1.66301	0	ENSG00000109452	INPP4B	-1.58749	0	ENSG00000257298	AC008147.2
ENSG00000122432	SPATA1	1.31154	0	ENSG00000254710	AP001970.1	1.41271	0.04771	ENSG00000052749	RRP12	1.20024	0	ENSG00000264672	SEPTIN4-AS1	2.40043	5e-05	ENSG00000160285	LSS	-1.22688	0	ENSG00000172586	CHCHD1	1.41853	0.00666	ENSG00000188290	HES4	-1.0608	0	ENSG00000101746	NOL4	1.67322	0	ENSG00000071127	WDR1	-1.17092	1e-05	ENSG00000259039	AL161804.1	2.02729	0.00274	ENSG00000160949	TONSL	1.65947	0.03461	ENSG00000280870	AC233296.1	-1.59019	0	ENSG00000286195	AC007666.2
ENSG00000150667	FSIP1	1.30986	0	ENSG00000008083	JARID2	1.41188	0	ENSG00000050030	NEXMIF	1.19971	0	ENSG00000132688	NES	2.39844	0	ENSG00000124831	LRRFIP1	-1.22731	0	ENSG00000088340	FER1L4	1.41781	0.02917	ENSG00000095209	TMEM38B	-1.06142	0.00011	ENSG00000180801	ARSJ	1.67292	0	ENSG00000116199	FAM20B	-1.1711	3e-05	ENSG00000077063	CTTNBP2	2.02583	0	ENSG00000139350	NEDD1	1.65872	0	ENSG00000157193	LRP8	-1.59228	0.01425	ENSG00000101335	MYL9
ENSG00000196975	ANXA4	1.30952	0	ENSG00000163811	WDR43	1.41126	0	ENSG00000168461	RAB31	1.19743	0	ENSG00000144331	ZNF385B	2.39659	0	ENSG00000257242	LINC01619	-1.22792	0	ENSG00000171421	MRPL36	1.41639	0.03657	ENSG00000124749	COL21A1	-1.06204	0	ENSG00000258580	AL136298.1	1.66859	4e-05	ENSG00000077585	GPR137B	-1.17129	0.00353	ENSG00000286749	AC008571.2	2.02443	7e-05	ENSG00000136002	ARHGEF4	1.65837	0	ENSG00000182263	FIGN	-1.59288	0	ENSG00000148400	NOTCH1
ENSG00000223685	LINC00571	1.30877	0	ENSG00000173894	CBX2	1.41025	0.0163	ENSG00000119314	PTBP3	1.19696	0	ENSG00000215018	COL28A1	2.39526	0	ENSG00000115896	PLCL1	-1.22894	0	ENSG00000144677	CTDSPL	1.41637	0	ENSG00000101335	MYL9	-1.06226	0.00088	ENSG00000225937	PCA3	1.66736	0	ENSG00000125970	RALY	-1.17172	0	ENSG00000151376	ME3	2.0212	0	ENSG00000157216	SSBP3	1.65716	0	ENSG00000135916	ITM2C	-1.59413	0.03257	ENSG00000139437	TCHP
ENSG00000240661	AC063952.1	1.30803	0	ENSG00000205482	SPDYE18	1.40873	0	ENSG00000104894	CD37	1.19523	9e-05	ENSG00000132429	POPDC3	2.39493	0	ENSG00000156802	ATAD2	-1.23111	1e-05	ENSG00000214253	FIS1	1.41413	4e-05	ENSG00000116251	RPL22	-1.06248	0	ENSG00000275294	LINC02340	1.66235	0	ENSG00000114030	KPNA1	-1.17245	0	ENSG00000141639	MAPK4	2.01801	0	ENSG00000161800	RACGAP1	1.65694	3e-05	ENSG00000174944	P2RY14	-1.59596	0	ENSG00000182247	UBE2E2
ENSG00000115504	EHBP1	1.30794	0	ENSG00000137812	KNL1	1.40862	0	ENSG00000178184	PARD6G	1.19483	2e-05	ENSG00000165633	VSTM4	2.39216	0	ENSG00000160097	FNDC5	-1.23419	0	ENSG00000117122	MFAP2	1.41364	0	ENSG00000135390	ATP5MC2	-1.06328	0	ENSG00000071575	TRIB2	1.66115	0	ENSG00000100403	ZC3H7B	-1.17278	0	ENSG00000225885	AC023590.1	2.01777	0	ENSG00000156299	TIAM1	1.65663	0	ENSG00000132170	PPARG	-1.59638	0.00013	ENSG00000180233	ZNRF2
ENSG00000178222	RNF212	1.30734	0	ENSG00000080839	RBL1	1.4077	0	ENSG00000157570	TSPAN18	1.19391	0	ENSG00000247675	LRP4-AS1	2.38703	0	ENSG00000133958	UNC79	-1.23491	0	ENSG00000204389	HSPA1A	1.41103	0.03283	ENSG00000228842	PCDH9-AS2	-1.06351	0	ENSG00000242593	AC006148.1	1.66111	0.02351	ENSG00000079387	SENP1	-1.17319	2e-05	ENSG00000242082	SLC5A4-AS1	2.01734	0	ENSG00000233836	AC139769.1	1.65581	0.00016	ENSG00000234428	AC023051.1	-1.59649	0.01795	ENSG00000261063	AC009139.2
ENSG00000139194	RBP5	1.30663	0.00051	ENSG00000091622	PITPNM3	1.40769	0.00985	ENSG00000267028	TCF4-AS1	1.19389	0	ENSG00000067057	PFKP	2.38576	0	ENSG00000184226	PCDH9	-1.23623	0	ENSG00000182118	FAM89A	1.40846	0.01797	ENSG00000196683	TOMM7	-1.06594	0.00256	ENSG00000078399	HOXA9	1.65975	0	ENSG00000263307	AC007216.4	-1.17337	0	ENSG00000152495	CAMK4	2.01671	0	ENSG00000137807	KIF23	1.65481	0.00011	ENSG00000198929	NOS1AP	-1.6	0	ENSG00000145757	SPATA9
ENSG00000072682	P4HA2	1.30204	0	ENSG00000258725	PRC1-AS1	1.40735	1e-05	ENSG00000109458	GAB1	1.19084	0	ENSG00000160396	HIPK4	2.37851	0	ENSG00000165410	CFL2	-1.23658	0.00023	ENSG00000117691	NENF	1.40844	0.00392	ENSG00000154654	NCAM2	-1.06699	0	ENSG00000182901	RGS7	1.6594	0	ENSG00000253394	LINC00534	-1.17415	0	ENSG00000225263	PCDH9-AS3	2.01348	0.01577	ENSG00000198929	NOS1AP	1.65366	0	ENSG00000233101	HOXB-AS3	-1.60073	0	ENSG00000135457	TFCP2
ENSG00000152527	PLEKHH2	1.29945	0	ENSG00000179603	GRM8	1.40735	0	ENSG00000206530	CFAP44	1.18939	0	ENSG00000186594	MIR22HG	2.3779	0	ENSG00000250406	AC109811.1	-1.23679	0.02536	ENSG00000205763	RP9P	1.40773	0	ENSG00000172159	FRMD3	-1.06988	0.00057	ENSG00000139083	ETV6	1.65881	0	ENSG00000112208	BAG2	-1.17421	0	ENSG00000185477	GPRIN3	2.00674	1e-05	ENSG00000169679	BUB1	1.65071	0.00706	ENSG00000182132	KCNIP1	-1.60223	0.01961	ENSG00000110880	CORO1C
ENSG00000111961	SASH1	1.29917	0	ENSG00000166025	AMOTL1	1.40731	0	ENSG00000072952	MRVI1	1.1893	0.03917	ENSG00000154928	EPHB1	2.37769	0	ENSG00000165238	WNK2	-1.23839	0	ENSG00000039319	ZFYVE16	1.40718	0	ENSG00000089009	RPL6	-1.07152	0	ENSG00000184613	NELL2	1.65723	0	ENSG00000181904	C5orf24	-1.17454	1e-05	ENSG00000005379	TSPOAP1	2.00203	0.0045	ENSG00000116729	WLS	1.64949	0	ENSG00000139946	PELI2	-1.60263	1e-05	ENSG00000115947	ORC4
ENSG00000131370	SH3BP5	1.29776	0	ENSG00000154511	DIPK1A	1.40623	0	ENSG00000038427	VCAN	1.18573	0	ENSG00000169031	COL4A3	2.37727	0	ENSG00000102554	KLF5	-1.23987	0.04586	ENSG00000151623	NR3C2	1.40679	0	ENSG00000162641	AKNAD1	-1.07392	0	ENSG00000250033	SLC7A11-AS1	1.65722	0	ENSG00000134569	LRP4	-1.17512	0	ENSG00000152270	PDE3B	1.99908	0	ENSG00000143401	ANP32E	1.6469	0	ENSG00000260971	AC119674.1	-1.60506	0	ENSG00000141279	NPEPPS
ENSG00000139508	SLC46A3	1.29674	0.00039	ENSG00000074047	GLI2	1.40523	0	ENSG00000232871	SEC1P	1.18131	3e-05	ENSG00000226438	AL442071.1	2.37451	0	ENSG00000162244	RPL29	-1.24039	0	ENSG00000139168	ZCRB1	1.40539	0.00012	ENSG00000147180	ZNF711	-1.07667	0	ENSG00000160307	S100B	1.65488	0.00059	ENSG00000106278	PTPRZ1	-1.17541	2e-05	ENSG00000156206	CFAP161	1.99528	0	ENSG00000088325	TPX2	1.64591	0	ENSG00000005020	SKAP2	-1.60678	0	ENSG00000127948	POR
ENSG00000152409	JMY	1.29542	0	ENSG00000139304	PTPRQ	1.40363	0	ENSG00000229267	SNHG31	1.18111	0.00019	ENSG00000280987	MATR3	2.37281	0.00613	ENSG00000164659	KIAA1324L	-1.24098	0	ENSG00000100804	PSMB5	1.40095	0	ENSG00000171314	PGAM1	-1.07678	0.01014	ENSG00000149177	PTPRJ	1.6522	0	ENSG00000168175	MAPK1IP1L	-1.17564	0	ENSG00000113657	DPYSL3	1.99474	0	ENSG00000163935	SFMBT1	1.64442	0	ENSG00000170035	UBE2E3	-1.608	0	ENSG00000023171	GRAMD1B
ENSG00000154734	ADAMTS1	1.29286	0	ENSG00000229052	AL449283.1	1.40137	0.03047	ENSG00000112655	PTK7	1.18102	0	ENSG00000107551	RASSF4	2.37124	0	ENSG00000157168	NRG1	-1.24139	0	ENSG00000166562	SEC11C	1.40076	0.00094	ENSG00000081913	PHLPP1	-1.0768	0	ENSG00000087258	GNAO1	1.64693	0	ENSG00000162613	FUBP1	-1.17628	0	ENSG00000106327	TFR2	1.99203	2e-05	ENSG00000203930	LINC00632	1.64406	0	ENSG00000130787	HIP1R	-1.61624	0.02002	ENSG00000233635	AC015923.1
ENSG00000147526	TACC1	1.2924	0	ENSG00000173638	SLC19A1	1.40096	0.00295	ENSG00000137070	IL11RA	1.17583	0	ENSG00000227945	AL590006.1	2.37059	0	ENSG00000161016	RPL8	-1.24162	0	ENSG00000253496	AC011586.2	1.40069	3e-05	ENSG00000183255	PTTG1IP	-1.07687	0	ENSG00000214338	SOGA3	1.6465	0	ENSG00000106009	BRAT1	-1.1763	0.00754	ENSG00000184613	NELL2	1.9891	0	ENSG00000179981	TSHZ1	1.64381	0	ENSG00000049192	ADAMTS6	-1.61646	0	ENSG00000281131	SCHLAP1
ENSG00000116044	NFE2L2	1.29097	0	ENSG00000062822	POLD1	1.40089	0.00816	ENSG00000170776	AKAP13	1.17539	0	ENSG00000145911	N4BP3	2.3676	5e-05	ENSG00000134333	LDHA	-1.24189	0	ENSG00000155850	SLC26A2	1.40036	0.00087	ENSG00000166450	PRTG	-1.07832	0.00028	ENSG00000197565	COL4A6	1.64549	4e-05	ENSG00000135185	TMEM243	-1.17653	1e-05	ENSG00000050030	NEXMIF	1.98847	0	ENSG00000137285	TUBB2B	1.64319	0	ENSG00000102780	DGKH	-1.61827	0	ENSG00000141540	TTYH2
ENSG00000239332	LINC01119	1.29032	0.02438	ENSG00000053747	LAMA3	1.40087	0.00517	ENSG00000111052	LIN7A	1.17121	0	ENSG00000203867	RBM20	2.36602	0	ENSG00000074590	NUAK1	-1.24264	1e-05	ENSG00000166681	BEX3	1.40013	0	ENSG00000069849	ATP1B3	-1.0789	0	ENSG00000256742	KDM2B-DT	1.64395	0.04687	ENSG00000112308	C6orf62	-1.17693	0	ENSG00000225087	AL583808.1	1.98812	2e-05	ENSG00000175866	BAIAP2	1.64292	0.0004	ENSG00000119280	C1orf198	-1.61866	0.00392	ENSG00000172167	MTBP
ENSG00000232284	GNG12-AS1	1.28943	0	ENSG00000171094	ALK	1.40055	0	ENSG00000138080	EMILIN1	1.17029	0.0001	ENSG00000175984	DENND2C	2.36479	0	ENSG00000197061	HIST1H4C	-1.24663	0.00749	ENSG00000121410	A1BG	1.39919	0.0012	ENSG00000182263	FIGN	-1.07928	0	ENSG00000183150	GPR19	1.64395	0.04765	ENSG00000180008	SOCS4	-1.17697	0.00647	ENSG00000176454	LPCAT4	1.98005	1e-05	ENSG00000165804	ZNF219	1.64146	0.00254	ENSG00000151320	AKAP6	-1.61891	0	ENSG00000169129	AFAP1L2
ENSG00000235448	LURAP1L-AS1	1.28923	0	ENSG00000153012	LGI2	1.40014	0.00524	ENSG00000259768	AC004943.2	1.17013	0	ENSG00000073910	FRY	2.36428	0	ENSG00000083845	RPS5	-1.24734	0	ENSG00000127774	EMC6	1.39682	0.00292	ENSG00000249252	AC098829.1	-1.08052	0	ENSG00000153982	GDPD1	1.64382	0	ENSG00000071994	PDCD2	-1.1771	0	ENSG00000114062	UBE3A	1.97929	0	ENSG00000204767	INSYN2B	1.64089	0.00835	ENSG00000151067	CACNA1C	-1.61895	0	ENSG00000076604	TRAF4
ENSG00000118596	SLC16A7	1.28908	0	ENSG00000183765	CHEK2	1.39981	0	ENSG00000134871	COL4A2	1.16793	0	ENSG00000253362	AC012400.1	2.36395	0.00018	ENSG00000182899	RPL35A	-1.24749	0	ENSG00000141552	ANAPC11	1.39545	0	ENSG00000116679	IVNS1ABP	-1.08105	0	ENSG00000091129	NRCAM	1.64309	0	ENSG00000076043	REXO2	-1.17811	0	ENSG00000237990	CNTN4-AS1	1.97842	0.00038	ENSG00000144278	GALNT13	1.63857	0	ENSG00000169184	MN1	-1.62002	0	ENSG00000184640	SEPTIN9
ENSG00000181789	COPG1	1.28749	0	ENSG00000094804	CDC6	1.39502	0.0004	ENSG00000138688	KIAA1109	1.16752	0	ENSG00000249797	LINC02147	2.36027	0.02485	ENSG00000177606	JUN	-1.24758	0	ENSG00000286417	AL133334.1	1.39215	0	ENSG00000130669	PAK4	-1.08199	0.03558	ENSG00000173706	HEG1	1.63958	0	ENSG00000267348	GEMIN7-AS1	-1.17881	0.00032	ENSG00000119547	ONECUT2	1.97682	0	ENSG00000092964	DPYSL2	1.63817	0	ENSG00000170017	ALCAM	-1.62672	0	ENSG00000020426	MNAT1
ENSG00000255929	AP000943.2	1.28676	0	ENSG00000174136	RGMB	1.39492	0	ENSG00000228740	GABRG3-AS1	1.16751	0	ENSG00000224940	PRRT4	2.35975	0.00683	ENSG00000150672	DLG2	-1.24868	0	ENSG00000133134	BEX2	1.39069	3e-05	ENSG00000226367	ST7-AS2	-1.08268	0	ENSG00000141441	GAREM1	1.63669	0	ENSG00000126775	ATG14	-1.17903	0	ENSG00000227028	SLC8A1-AS1	1.97595	0	ENSG00000270069	MIR222HG	1.63655	0.0064	ENSG00000286863	AL513166.1	-1.6285	0.00113	ENSG00000226179	LINC00685
ENSG00000116962	NID1	1.28568	0	ENSG00000279232	AC008522.1	1.39403	0	ENSG00000223773	CD99P1	1.16699	3e-05	ENSG00000258859	LINC02296	2.35835	0	ENSG00000170802	FOXN2	-1.2489	0	ENSG00000133142	TCEAL4	1.38961	0	ENSG00000111775	COX6A1	-1.08318	0.04855	ENSG00000241158	ADAMTS9-AS1	1.63661	0	ENSG00000132434	LANCL2	-1.17946	0	ENSG00000175130	MARCKSL1	1.97511	0	ENSG00000181544	FANCB	1.63606	0	ENSG00000171444	MCC	-1.62917	0	ENSG00000112759	SLC29A1
ENSG00000099194	SCD	1.28464	0	ENSG00000244203	FOXP1-AS1	1.39342	0	ENSG00000121621	KIF18A	1.16636	0.00087	ENSG00000088448	ANKRD10	2.35765	0	ENSG00000167815	PRDX2	-1.25224	0.00479	ENSG00000255920	CCND2-AS1	1.38919	0	ENSG00000228016	RAPGEF4-AS1	-1.08332	0.00601	ENSG00000087903	RFX2	1.63566	0	ENSG00000095319	NUP188	-1.17981	0	ENSG00000203709	MIR29B2CHG	1.97376	0	ENSG00000109805	NCAPG	1.63392	0	ENSG00000186480	INSIG1	-1.63968	0	ENSG00000121101	TEX14
ENSG00000104081	BMF	1.28451	0.00078	ENSG00000103202	NME4	1.39209	0	ENSG00000118946	PCDH17	1.16565	0	ENSG00000258663	AL117190.2	2.35451	0.00095	ENSG00000056487	PHF21B	-1.25496	0	ENSG00000198846	TOX	1.38881	0	ENSG00000121210	TMEM131L	-1.08335	0	ENSG00000251523	AC108159.1	1.63462	8e-05	ENSG00000112763	BTN2A1	-1.18004	0.00013	ENSG00000188859	FAM78B	1.9737	0	ENSG00000166123	GPT2	1.63327	0	ENSG00000118985	ELL2	-1.64054	0.00272	ENSG00000151006	PRSS53
ENSG00000172915	NBEA	1.28304	0	ENSG00000012171	SEMA3B	1.39136	2e-05	ENSG00000242082	SLC5A4-AS1	1.16395	3e-05	ENSG00000168621	GDNF	2.35225	0.03925	ENSG00000109475	RPL34	-1.2563	0	ENSG00000144645	OSBPL10	1.38773	0	ENSG00000149212	SESN3	-1.08366	0	ENSG00000051382	PIK3CB	1.63397	0	ENSG00000100263	RHBDD3	-1.18013	0.00449	ENSG00000034053	APBA2	1.97353	0	ENSG00000186231	KLHL32	1.63271	0.02161	ENSG00000067064	IDI1	-1.64251	0	ENSG00000204706	MAMDC2-AS1
ENSG00000102010	BMX	1.28286	0.03274	ENSG00000135596	MICAL1	1.38907	0	ENSG00000159840	ZYX	1.16286	0	ENSG00000174501	ANKRD36C	2.3516	0	ENSG00000189108	IL1RAPL2	-1.25953	5e-05	ENSG00000132475	H3F3B	1.38707	0	ENSG00000286195	AC007666.2	-1.08676	0.00068	ENSG00000231028	LINC00271	1.63256	0	ENSG00000112787	FBRSL1	-1.18047	0	ENSG00000105426	PTPRS	1.96689	0	ENSG00000267476	AC104365.1	1.6296	0	ENSG00000128536	CDHR3	-1.64302	0.00176	ENSG00000105983	LMBR1
ENSG00000026559	KCNG1	1.28258	0.0027	ENSG00000156675	RAB11FIP1	1.38886	0.02808	ENSG00000228793	AL033523.1	1.16239	0.02347	ENSG00000117592	PRDX6	2.35084	0	ENSG00000215483	LINC00598	-1.2604	0.00015	ENSG00000143761	ARF1	1.38439	0	ENSG00000175768	TOMM5	-1.08764	0.03361	ENSG00000083099	LYRM2	1.63245	0	ENSG00000130921	C12orf65	-1.1806	0.00863	ENSG00000165443	PHYHIPL	1.96275	0	ENSG00000084710	EFR3B	1.62901	0	ENSG00000115896	PLCL1	-1.6435	0	ENSG00000239440	LINC02008
ENSG00000132549	VPS13B	1.2823	0	ENSG00000091127	PUS7	1.3885	0	ENSG00000103489	XYLT1	1.16181	0	ENSG00000278570	NR2E3	2.3508	0	ENSG00000100316	RPL3	-1.26456	0	ENSG00000265808	SEC22B	1.38229	0	ENSG00000182963	GJC1	-1.08843	0.01204	ENSG00000171604	CXXC5	1.63114	0	ENSG00000196459	TRAPPC2	-1.18094	0	ENSG00000120093	HOXB3	1.96034	0	ENSG00000109685	NSD2	1.62866	0	ENSG00000196277	GRM7	-1.64436	0	ENSG00000180999	C1orf105
ENSG00000249669	CARMN	1.28105	0	ENSG00000254726	MEX3A	1.38833	0	ENSG00000160752	FDPS	1.15972	0	ENSG00000157600	TMEM164	2.35079	0	ENSG00000196535	MYO18A	-1.26559	0	ENSG00000145337	PYURF	1.37904	0.04584	ENSG00000184313	MROH7	-1.09115	0.03576	ENSG00000260995	AL512634.1	1.63068	0	ENSG00000100852	ARHGAP5	-1.18148	0	ENSG00000138769	CDKL2	1.95817	0.00169	ENSG00000173320	STOX2	1.62479	0	ENSG00000170681	CAVIN4	-1.64559	0.00294	ENSG00000083312	TNPO1
ENSG00000008277	ADAM22	1.28082	0	ENSG00000182168	UNC5C	1.38762	0	ENSG00000187676	B3GLCT	1.15953	0	ENSG00000112531	QKI	2.34534	0	ENSG00000125691	RPL23	-1.26605	0	ENSG00000172638	EFEMP2	1.37849	0.00152	ENSG00000147604	RPL7	-1.09145	0	ENSG00000273319	AC058791.1	1.63059	0	ENSG00000074842	MYDGF	-1.18155	2e-05	ENSG00000149557	FEZ1	1.9524	0	ENSG00000125257	ABCC4	1.62373	0	ENSG00000234091	AL157392.2	-1.64587	0	ENSG00000121964	GTDC1
ENSG00000164742	ADCY1	1.27971	0	ENSG00000102572	STK24	1.3874	0	ENSG00000188191	PRKAR1B	1.15936	0	ENSG00000142798	HSPG2	2.34186	0	ENSG00000105640	RPL18A	-1.26839	0	ENSG00000153551	CMTM7	1.3766	0	ENSG00000157216	SSBP3	-1.09178	0	ENSG00000132958	TPTE2	1.62947	0.02274	ENSG00000088930	XRN2	-1.18159	0	ENSG00000272674	PCDHB16	1.95127	0.04175	ENSG00000136158	SPRY2	1.62371	0	ENSG00000135299	ANKRD6	-1.64974	0	ENSG00000254163	AC025434.1
ENSG00000286154	AC009974.2	1.27962	0.0112	ENSG00000287105	AC090577.1	1.38551	1e-05	ENSG00000267131	AC005746.2	1.15528	0.00053	ENSG00000164284	GRPEL2	2.34025	0	ENSG00000173599	PC	-1.27109	0.00311	ENSG00000266402	SNHG25	1.3766	0	ENSG00000134115	CNTN6	-1.09232	0	ENSG00000005059	MCUB	1.62915	0	ENSG00000168906	MAT2A	-1.18189	0	ENSG00000224078	SNHG14	1.94913	0	ENSG00000198554	WDHD1	1.62254	0	ENSG00000154734	ADAMTS1	-1.65304	0	ENSG00000144834	TAGLN3
ENSG00000213928	IRF9	1.27958	0	ENSG00000225930	LINC02249	1.38485	0.02901	ENSG00000111961	SASH1	1.15318	0	ENSG00000260788	AC009063.2	2.33983	1e-05	ENSG00000197756	RPL37A	-1.2725	0	ENSG00000254860	TMEM9B-AS1	1.37627	0.00312	ENSG00000183166	CALN1	-1.09284	0.00036	ENSG00000149970	CNKSR2	1.62892	0	ENSG00000168994	PXDC1	-1.18215	0.04862	ENSG00000249252	AC098829.1	1.94899	0	ENSG00000233783	AP001442.1	1.62128	0	ENSG00000151812	SLC35F4	-1.65546	0.02341	ENSG00000235335	AC016723.1
ENSG00000204706	MAMDC2-AS1	1.27758	0	ENSG00000162520	SYNC	1.38429	0	ENSG00000100918	REC8	1.15228	0.00027	ENSG00000175928	LRRN1	2.33937	0	ENSG00000227400	AC012501.2	-1.2728	0.00116	ENSG00000274317	LINC02334	1.37578	0	ENSG00000080345	RIF1	-1.09413	0	ENSG00000112981	NME5	1.62861	0.00515	ENSG00000159348	CYB5R1	-1.18234	0.04582	ENSG00000163082	SGPP2	1.94882	0.00083	ENSG00000149179	C11orf49	1.6193	0	ENSG00000185483	ROR1	-1.65782	0	ENSG00000120832	MTERF2
ENSG00000198756	COLGALT2	1.27692	0	ENSG00000286615	AC011416.4	1.38404	0.00895	ENSG00000226383	LINC01876	1.15145	0	ENSG00000133315	MACROD1	2.33562	0	ENSG00000138376	BARD1	-1.27632	0	ENSG00000115541	HSPE1	1.37433	0	ENSG00000167526	RPL13	-1.09449	0	ENSG00000154898	CCDC144CP	1.62582	0.00112	ENSG00000263847	AP005899.1	-1.1825	0.00067	ENSG00000219438	TAFA5	1.94525	0	ENSG00000144218	AFF3	1.61873	0	ENSG00000166405	RIC3	-1.66167	0.01753	ENSG00000196792	STRN3
ENSG00000100934	SEC23A	1.27655	0	ENSG00000061918	GUCY1B1	1.3838	0.0019	ENSG00000163637	PRICKLE2	1.15002	0	ENSG00000006704	GTF2IRD1	2.33434	0	ENSG00000154274	C4orf19	-1.27686	0	ENSG00000133226	SRRM1	1.37131	0	ENSG00000114784	EIF1B	-1.0953	0	ENSG00000179761	PIPOX	1.62563	0.00114	ENSG00000163516	ANKZF1	-1.18275	0.01424	ENSG00000285605	AC109441.1	1.93886	0.04387	ENSG00000134775	FHOD3	1.61742	0	ENSG00000021645	NRXN3	-1.66581	2e-05	ENSG00000235731	LINC02250
ENSG00000165102	HGSNAT	1.27517	0	ENSG00000271270	TMCC1-AS1	1.37986	4e-05	ENSG00000152377	SPOCK1	1.14823	0	ENSG00000268650	AC005759.1	2.3333	0.00549	ENSG00000187134	AKR1C1	-1.27804	0.03172	ENSG00000198732	SMOC1	1.37026	0	ENSG00000152782	PANK1	-1.09536	0.04152	ENSG00000164100	NDST3	1.62505	0	ENSG00000082898	XPO1	-1.18303	0	ENSG00000095370	SH2D3C	1.93695	0.00021	ENSG00000198690	FAN1	1.6148	0	ENSG00000196782	MAML3	-1.66675	0	ENSG00000168528	SERINC2
ENSG00000204136	GGTA1P	1.27366	0.00567	ENSG00000147862	NFIB	1.37952	0	ENSG00000239218	RPS20P22	1.14576	3e-05	ENSG00000160392	C19orf47	2.33281	0	ENSG00000112175	BMP5	-1.27858	0.01446	ENSG00000087077	TRIP6	1.36939	0.00461	ENSG00000138758	SEPTIN11	-1.09625	0	ENSG00000015133	CCDC88C	1.62408	0	ENSG00000120063	GNA13	-1.18317	0	ENSG00000232682	AL592430.1	1.93601	0	ENSG00000214338	SOGA3	1.6123	0	ENSG00000038295	TLL1	-1.66712	0.02934	ENSG00000175575	PAAF1
ENSG00000286134	AC114930.1	1.27285	0	ENSG00000077152	UBE2T	1.37897	0.00184	ENSG00000111186	WNT5B	1.14524	0	ENSG00000163827	LRRC2	2.33099	0	ENSG00000162409	PRKAA2	-1.27896	0	ENSG00000163463	KRTCAP2	1.36747	0	ENSG00000160352	ZNF714	-1.09639	0	ENSG00000117519	CNN3	1.62325	0	ENSG00000113161	HMGCR	-1.18349	0	ENSG00000234173	AL353784.1	1.93565	0	ENSG00000140104	CLBA1	1.6121	0.00011	ENSG00000250155	AC008957.1	-1.66766	0.01636	ENSG00000171004	HS6ST2
ENSG00000234478	ACBD3-AS1	1.27258	0	ENSG00000129353	SLC44A2	1.37875	0	ENSG00000099385	BCL7C	1.14284	0	ENSG00000229989	MIR181A1HG	2.32924	0	ENSG00000234091	AL157392.2	-1.2801	0	ENSG00000172296	SPTLC3	1.36731	0	ENSG00000130699	TAF4	-1.10029	0.03191	ENSG00000154856	APCDD1	1.62272	0	ENSG00000136868	SLC31A1	-1.18353	9e-05	ENSG00000183166	CALN1	1.93261	0	ENSG00000132326	PER2	1.61143	0	ENSG00000247925	AL139807.1	-1.67165	1e-05	ENSG00000087008	ACOX3
ENSG00000255471	AP001528.1	1.27243	0	ENSG00000287164	AC112254.1	1.37795	0	ENSG00000115944	COX7A2L	1.14256	0	ENSG00000286550	AL591002.1	2.32834	0	ENSG00000133315	MACROD1	-1.28019	0	ENSG00000163584	RPL22L1	1.36731	0	ENSG00000260664	AC004158.1	-1.1005	0.00062	ENSG00000249740	OSMR-AS1	1.62269	0	ENSG00000198408	OGA	-1.18358	0	ENSG00000107518	ATRNL1	1.93184	0	ENSG00000242268	LINC02082	1.60889	0.01848	ENSG00000254733	AP001831.1	-1.6724	0.00011	ENSG00000166780	BMERB1
ENSG00000163683	SMIM14	1.27178	0	ENSG00000138640	FAM13A	1.37788	0	ENSG00000011028	MRC2	1.1412	0	ENSG00000196660	SLC30A10	2.32733	0.00052	ENSG00000166508	MCM7	-1.28209	2e-05	ENSG00000144867	SRPRB	1.36685	0.00012	ENSG00000153086	ACMSD	-1.10151	0.00189	ENSG00000131080	EDA2R	1.62202	0.00043	ENSG00000174827	PDZK1	-1.18386	0.00775	ENSG00000140557	ST8SIA2	1.93131	0	ENSG00000026025	VIM	1.60806	0	ENSG00000120437	ACAT2	-1.67295	0	ENSG00000157637	SLC38A10
ENSG00000161542	PRPSAP1	1.27063	0	ENSG00000106868	SUSD1	1.376	0	ENSG00000170430	MGMT	1.14111	0	ENSG00000154330	PGM5	2.31927	0	ENSG00000164587	RPS14	-1.28307	0	ENSG00000084623	EIF3I	1.36614	1e-05	ENSG00000254266	PKIA-AS1	-1.10208	0	ENSG00000250326	AC104596.1	1.62185	0	ENSG00000148090	AUH	-1.184	0	ENSG00000171208	NETO2	1.93124	0	ENSG00000286863	AL513166.1	1.60773	0	ENSG00000182771	GRID1	-1.67563	0	ENSG00000234162	AC009505.1
ENSG00000107968	MAP3K8	1.26769	0	ENSG00000151503	NCAPD3	1.37568	0	ENSG00000229989	MIR181A1HG	1.13982	0	ENSG00000172346	CSDC2	2.31907	0	ENSG00000170315	UBB	-1.28627	2e-05	ENSG00000253171	AC037450.1	1.36337	0.01064	ENSG00000049323	LTBP1	-1.10213	0	ENSG00000172020	GAP43	1.62113	0	ENSG00000143543	JTB	-1.18403	0	ENSG00000287249	AC005400.1	1.92961	0.01392	ENSG00000174776	WDR49	1.60717	0.02559	ENSG00000108950	FAM20A	-1.68057	0.00555	ENSG00000198732	SMOC1
ENSG00000242267	SKINT1L	1.26719	0.00422	ENSG00000287834	AP005210.2	1.37564	0	ENSG00000163629	PTPN13	1.13976	0	ENSG00000155792	DEPTOR	2.31833	0	ENSG00000182774	RPS17	-1.28833	0	ENSG00000198380	GFPT1	1.36203	0	ENSG00000160145	KALRN	-1.10408	0	ENSG00000120899	PTK2B	1.61944	0.00108	ENSG00000165672	PRDX3	-1.18444	0.00441	ENSG00000197535	MYO5A	1.92699	0	ENSG00000128833	MYO5C	1.6029	0.00148	ENSG00000113368	LMNB1	-1.68068	0.00717	ENSG00000101152	DNAJC5
ENSG00000174804	FZD4	1.26678	0	ENSG00000251171	AC096741.1	1.37521	0	ENSG00000079385	CEACAM1	1.13964	3e-05	ENSG00000224934	AL391684.1	2.3165	0	ENSG00000198242	RPL23A	-1.28871	0	ENSG00000185883	ATP6V0C	1.36138	0.00226	ENSG00000197958	RPL12	-1.10484	0	ENSG00000148672	GLUD1	1.61908	0	ENSG00000100330	MTMR3	-1.18531	0	ENSG00000146938	NLGN4X	1.91816	0	ENSG00000130035	GALNT8	1.60193	0.00025	ENSG00000109805	NCAPG	-1.68171	0.00774	ENSG00000136478	TEX2
ENSG00000244757	AL137024.1	1.26645	0.00073	ENSG00000127995	CASD1	1.37429	0	ENSG00000135049	AGTPBP1	1.13932	0	ENSG00000249738	AC008691.1	2.31383	0	ENSG00000170873	MTSS1	-1.29098	0	ENSG00000108829	LRRC59	1.35903	0.00068	ENSG00000099624	ATP5F1D	-1.10537	0.03412	ENSG00000164946	FREM1	1.61894	0	ENSG00000189308	LIN54	-1.18559	0	ENSG00000139364	TMEM132B	1.90927	0	ENSG00000184009	ACTG1	1.60095	0	ENSG00000197321	SVIL	-1.68258	0	ENSG00000077454	LRCH4
ENSG00000204380	PKP4-AS1	1.26455	0.00032	ENSG00000135074	ADAM19	1.37291	0	ENSG00000074706	IPCEF1	1.13682	0.01459	ENSG00000186300	ZNF555	2.3128	0	ENSG00000184408	KCND2	-1.29459	0	ENSG00000257727	CNPY2	1.35756	0	ENSG00000257759	AL357153.2	-1.10608	0.00019	ENSG00000178662	CSRNP3	1.61778	0	ENSG00000204178	MACO1	-1.18566	0	ENSG00000287928	AC007535.1	1.90899	1e-05	ENSG00000146950	SHROOM2	1.59981	3e-05	ENSG00000137804	NUSAP1	-1.68317	0.00825	ENSG00000113739	STC2
ENSG00000250095	NREP-AS1	1.26446	1e-05	ENSG00000224394	GPC6-AS2	1.37204	0	ENSG00000170759	KIF5B	1.13613	0	ENSG00000069188	SDK2	2.3128	0	ENSG00000087258	GNAO1	-1.29604	0.00025	ENSG00000144649	GASK1A	1.35602	0	ENSG00000155511	GRIA1	-1.10745	0.02507	ENSG00000105855	ITGB8	1.61765	0	ENSG00000116786	PLEKHM2	-1.18571	0	ENSG00000173175	ADCY5	1.90752	0	ENSG00000134909	ARHGAP32	1.59576	0	ENSG00000182247	UBE2E2	-1.68789	0	ENSG00000257221	AC007569.1
ENSG00000187098	MITF	1.26425	0	ENSG00000233635	AC015923.1	1.37056	0	ENSG00000150995	ITPR1	1.13601	0	ENSG00000266028	SRGAP2	2.31057	0	ENSG00000197584	KCNMB2	-1.29696	0	ENSG00000223685	LINC00571	1.35212	0	ENSG00000196531	NACA	-1.10868	0	ENSG00000264630	PRKCA-AS1	1.61683	0	ENSG00000131507	NDFIP1	-1.1861	0	ENSG00000152056	AP1S3	1.90596	0.00048	ENSG00000097046	CDC7	1.59447	0	ENSG00000157168	NRG1	-1.6895	0	ENSG00000067225	PKM
ENSG00000287976	AL445123.2	1.26412	0	ENSG00000170779	CDCA4	1.37037	0.00136	ENSG00000231689	LINC01090	1.13468	0	ENSG00000168014	C2CD3	2.30625	0	ENSG00000118946	PCDH17	-1.29911	0.00021	ENSG00000130733	YIPF2	1.35084	1e-05	ENSG00000136824	SMC2	-1.1088	0.00592	ENSG00000167614	TTYH1	1.61572	0	ENSG00000114650	SCAP	-1.18645	0	ENSG00000154134	ROBO3	1.90417	0	ENSG00000164050	PLXNB1	1.59327	1e-05	ENSG00000196876	SCN8A	-1.6901	0.00129	ENSG00000174407	MIR1-1HG
ENSG00000182752	PAPPA	1.26319	0	ENSG00000264365	AC023983.1	1.36915	0.00154	ENSG00000137834	SMAD6	1.13364	6e-05	ENSG00000138767	CNOT6L	2.3056	0	ENSG00000116991	SIPA1L2	-1.29943	0	ENSG00000114854	TNNC1	1.35	1e-05	ENSG00000153976	HS3ST3A1	-1.11031	0	ENSG00000237919	AL158840.1	1.61453	0	ENSG00000171469	ZNF561	-1.18707	0	ENSG00000177181	RIMKLA	1.90335	0.03329	ENSG00000109906	ZBTB16	1.59008	0.00549	ENSG00000254266	PKIA-AS1	-1.69026	0	ENSG00000197594	ENPP1
ENSG00000130813	SHFL	1.26187	0	ENSG00000081377	CDC14B	1.36847	0	ENSG00000164953	TMEM67	1.13289	0	ENSG00000187715	KBTBD12	2.30446	0.00108	ENSG00000196531	NACA	-1.29991	0	ENSG00000230817	LINC01362	1.34687	0	ENSG00000108107	RPL28	-1.11105	0	ENSG00000254733	AP001831.1	1.61198	0	ENSG00000234585	CCT6P3	-1.18735	0	ENSG00000126217	MCF2L	1.90184	0	ENSG00000125398	SOX9	1.58685	0.04921	ENSG00000165449	SLC16A9	-1.69746	0.04858	ENSG00000025039	RRAGD
ENSG00000066455	GOLGA5	1.26157	0	ENSG00000285106	AC016831.7	1.36835	0	ENSG00000088756	ARHGAP28	1.13261	0	ENSG00000188662	HILS1	2.30246	0	ENSG00000071242	RPS6KA2	-1.30325	0	ENSG00000175197	DDIT3	1.34164	0	ENSG00000163029	SMC6	-1.11186	0	ENSG00000090905	TNRC6A	1.60977	0	ENSG00000008394	MGST1	-1.18749	0.04089	ENSG00000261008	LINC01572	1.90053	0	ENSG00000152977	ZIC1	1.58618	0	ENSG00000135540	NHSL1	-1.6976	0	ENSG00000179241	LDLRAD3
ENSG00000067167	TRAM1	1.26001	0	ENSG00000100629	CEP128	1.36587	0	ENSG00000100154	TTC28	1.13177	0	ENSG00000144485	HES6	2.2995	0	ENSG00000103994	ZNF106	-1.30468	0	ENSG00000143774	GUK1	1.34089	0	ENSG00000130147	SH3BP4	-1.1129	0.00952	ENSG00000141434	MEP1B	1.60931	0.00151	ENSG00000224043	CCNT2-AS1	-1.18776	0.00022	ENSG00000130294	KIF1A	1.899	0	ENSG00000154217	PITPNC1	1.58211	0	ENSG00000196159	FAT4	-1.69812	0	ENSG00000281903	LINC02246
ENSG00000133318	RTN3	1.25976	0	ENSG00000078053	AMPH	1.36491	0	ENSG00000138696	BMPR1B	1.13163	0	ENSG00000213062	Z99572.1	2.29399	0.0066	ENSG00000092758	COL9A3	-1.30557	0.00054	ENSG00000164300	SERINC5	1.33879	0	ENSG00000145741	BTF3	-1.11532	2e-05	ENSG00000130226	DPP6	1.6069	0	ENSG00000160908	ZNF394	-1.18781	4e-05	ENSG00000106780	MEGF9	1.89895	0	ENSG00000107105	ELAVL2	1.58195	0	ENSG00000117724	CENPF	-1.69947	0.00736	ENSG00000179314	WSCD1
ENSG00000126785	RHOJ	1.25935	0	ENSG00000114739	ACVR2B	1.36471	0	ENSG00000205403	CFI	1.12932	0	ENSG00000183628	DGCR6	2.29094	0.00021	ENSG00000015133	CCDC88C	-1.308	0.02518	ENSG00000111775	COX6A1	1.33796	0	ENSG00000273079	GRIN2B	-1.11562	0	ENSG00000135540	NHSL1	1.60343	0	ENSG00000160179	ABCG1	-1.18822	0.03094	ENSG00000250241	AC105383.1	1.89733	0.04956	ENSG00000151725	CENPU	1.57609	2e-05	ENSG00000227588	CNTN4-AS2	-1.70126	3e-05	ENSG00000273151	AC073957.3
ENSG00000174010	KLHL15	1.25894	0	ENSG00000153046	CDYL	1.36414	0	ENSG00000283141	LINC02666	1.12505	0.01498	ENSG00000184612	RPL7P26	2.28472	0	ENSG00000006468	ETV1	-1.30895	0.00023	ENSG00000179218	CALR	1.33664	0	ENSG00000241343	RPL36A	-1.11601	0	ENSG00000056487	PHF21B	1.59897	0	ENSG00000155761	SPAG17	-1.1884	0.00265	ENSG00000049759	NEDD4L	1.8922	0	ENSG00000198732	SMOC1	1.57431	0	ENSG00000151090	THRB	-1.7018	0.00113	ENSG00000124535	WRNIP1
ENSG00000091136	LAMB1	1.25817	0	ENSG00000167747	C19orf48	1.36407	0	ENSG00000245322	AC097460.1	1.12397	0.00043	ENSG00000227963	RBM15-AS1	2.28251	0.0041	ENSG00000136960	ENPP2	-1.31142	0.01902	ENSG00000251675	AC010260.1	1.33561	0.00095	ENSG00000187210	GCNT1	-1.11755	1e-05	ENSG00000124191	TOX2	1.59849	0.00042	ENSG00000214046	SMIM7	-1.18943	0	ENSG00000185033	SEMA4B	1.88961	0.00993	ENSG00000054690	PLEKHH1	1.57116	0.00046	ENSG00000167081	PBX3	-1.70462	0	ENSG00000285941	AL133257.1
ENSG00000172264	MACROD2	1.25761	0	ENSG00000266977	AC006504.2	1.36328	0.00824	ENSG00000109452	INPP4B	1.12383	0	ENSG00000172366	MCRIP2	2.28151	0.00013	ENSG00000081913	PHLPP1	-1.31244	0	ENSG00000111843	TMEM14C	1.33462	0.00079	ENSG00000255580	AP000462.1	-1.11799	0	ENSG00000146938	NLGN4X	1.59663	0	ENSG00000072364	AFF4	-1.18949	0	ENSG00000234942	GRID1-AS1	1.88575	3e-05	ENSG00000110090	CPT1A	1.56803	0	ENSG00000138411	HECW2	-1.70562	0	ENSG00000073969	NSF
ENSG00000170145	SIK2	1.25691	0	ENSG00000175216	CKAP5	1.36059	0	ENSG00000286071	AL136171.2	1.12282	0	ENSG00000119715	ESRRB	2.27825	0	ENSG00000123219	CENPK	-1.31264	4e-05	ENSG00000164405	UQCRQ	1.33457	0	ENSG00000160298	C21orf58	-1.12016	0.00461	ENSG00000170820	FSHR	1.59656	0.02809	ENSG00000112592	TBP	-1.18967	0.00024	ENSG00000198846	TOX	1.88326	0	ENSG00000196081	ZNF724	1.56695	0.0281	ENSG00000139910	NOVA1	-1.70633	0	ENSG00000226797	AC005828.1
ENSG00000126561	STAT5A	1.25685	0.03154	ENSG00000254730	AP002453.1	1.3605	0	ENSG00000134369	NAV1	1.12166	0	ENSG00000151623	NR3C2	2.27807	0	ENSG00000154645	CHODL	-1.31294	0.00153	ENSG00000068697	LAPTM4A	1.33325	0	ENSG00000198755	RPL10A	-1.12051	0	ENSG00000113532	ST8SIA4	1.59582	0	ENSG00000110880	CORO1C	-1.18981	0	ENSG00000258637	AC008056.1	1.88245	0	ENSG00000164916	FOXK1	1.56531	0	ENSG00000167552	TUBA1A	-1.70641	0	ENSG00000228135	LINC01494
ENSG00000226232	NPIPB14P	1.25371	0	ENSG00000047648	ARHGAP6	1.36031	0	ENSG00000182310	SPACA6	1.12141	0	ENSG00000203499	IQANK1	2.27742	0.03131	ENSG00000112531	QKI	-1.31308	0	ENSG00000167815	PRDX2	1.33323	0	ENSG00000112306	RPS12	-1.1231	0	ENSG00000272865	AL591686.2	1.59412	1e-05	ENSG00000151689	INPP1	-1.19055	0.00871	ENSG00000117632	STMN1	1.88228	0	ENSG00000172020	GAP43	1.56411	0	ENSG00000171502	COL24A1	-1.70956	0.00023	ENSG00000104894	CD37
ENSG00000197646	PDCD1LG2	1.25271	0	ENSG00000187079	TEAD1	1.36005	0	ENSG00000104722	NEFM	1.11991	0.00026	ENSG00000245750	DRAIC	2.27737	0	ENSG00000080824	HSP90AA1	-1.31437	0	ENSG00000117834	SLC5A9	1.33042	0.03709	ENSG00000145494	NDUFS6	-1.12622	0.00931	ENSG00000133794	ARNTL	1.59245	0	ENSG00000133740	E2F5	-1.19065	0	ENSG00000154429	CCSAP	1.8815	0.00108	ENSG00000197565	COL4A6	1.56389	0.00126	ENSG00000224973	LARGE-AS1	-1.71592	0.00017	ENSG00000180891	CUEDC1
ENSG00000124786	SLC35B3	1.25024	0	ENSG00000118971	CCND2	1.3594	0	ENSG00000144057	ST6GAL2	1.11812	0	ENSG00000255308	CSRP3-AS1	2.27572	0	ENSG00000213741	RPS29	-1.31514	0	ENSG00000188662	HILS1	1.32957	5e-05	ENSG00000152977	ZIC1	-1.13026	0	ENSG00000162599	NFIA	1.59118	0	ENSG00000140905	GCSH	-1.19098	0.00022	ENSG00000074855	ANO8	1.87961	0.00398	ENSG00000107968	MAP3K8	1.56369	0	ENSG00000144619	CNTN4	-1.72047	0	ENSG00000171766	GATM
ENSG00000232973	CYP1B1-AS1	1.25004	0	ENSG00000105738	SIPA1L3	1.35821	0	ENSG00000139174	PRICKLE1	1.11778	0	ENSG00000266964	FXYD1	2.27112	0	ENSG00000139970	RTN1	-1.3173	0.00031	ENSG00000178982	EIF3K	1.32791	0	ENSG00000166123	GPT2	-1.13042	0.00016	ENSG00000164418	GRIK2	1.58908	0	ENSG00000181315	ZNF322	-1.192	0	ENSG00000133134	BEX2	1.87941	0	ENSG00000128918	ALDH1A2	1.56359	0.00078	ENSG00000136010	ALDH1L2	-1.72102	0	ENSG00000144749	LRIG1
ENSG00000184194	GPR173	1.24903	0	ENSG00000117461	PIK3R3	1.35471	0	ENSG00000106018	VIPR2	1.11541	1e-05	ENSG00000072195	SPEG	2.26861	0	ENSG00000198429	ZNF69	-1.31979	1e-05	ENSG00000160209	PDXK	1.32603	0	ENSG00000133315	MACROD1	-1.13063	0	ENSG00000176204	LRRTM4	1.58675	0	ENSG00000241553	ARPC4	-1.19213	0.00106	ENSG00000164542	KIAA0895	1.87687	0.00479	ENSG00000138162	TACC2	1.56157	0	ENSG00000050405	LIMA1	-1.72185	0	ENSG00000083857	FAT1
ENSG00000073331	ALPK1	1.24698	0	ENSG00000172594	SMPDL3A	1.35464	0	ENSG00000178662	CSRNP3	1.11528	0	ENSG00000164175	SLC45A2	2.26351	0.01743	ENSG00000196693	ZNF33B	-1.32095	0	ENSG00000008952	SEC62	1.32579	0	ENSG00000110700	RPS13	-1.13075	0	ENSG00000100504	PYGL	1.58268	1e-05	ENSG00000105254	TBCB	-1.19231	0.00167	ENSG00000274461	AC023282.1	1.87511	8e-05	ENSG00000197535	MYO5A	1.56011	0	ENSG00000227227	AC017101.1	-1.73335	0	ENSG00000145431	PDGFC
ENSG00000168056	LTBP3	1.24694	0	ENSG00000147874	HAUS6	1.35367	0	ENSG00000154229	PRKCA	1.1146	0	ENSG00000185274	GALNT17	2.26339	0	ENSG00000064309	CDON	-1.32182	0	ENSG00000169299	PGM2	1.32554	0.02119	ENSG00000154822	PLCL2	-1.13156	0	ENSG00000187676	B3GLCT	1.57964	0	ENSG00000135046	ANXA1	-1.19273	0.01254	ENSG00000092096	SLC22A17	1.87291	0	ENSG00000121005	CRISPLD1	1.55972	0	ENSG00000233860	AC107072.2	-1.73623	0.00013	ENSG00000165487	MICU2
ENSG00000235244	DANT2	1.24627	0	ENSG00000148468	FAM171A1	1.35268	0	ENSG00000156535	CD109	1.11411	0	ENSG00000103966	EHD4	2.26316	0	ENSG00000108298	RPL19	-1.32264	0	ENSG00000150712	MTMR12	1.32233	0	ENSG00000198879	SFMBT2	-1.1337	0	ENSG00000196220	SRGAP3	1.57796	0	ENSG00000083168	KAT6A	-1.1934	0	ENSG00000172995	ARPP21	1.87273	0	ENSG00000054523	KIF1B	1.55886	0	ENSG00000143850	PLEKHA6	-1.73652	1e-05	ENSG00000170854	RIOX2
ENSG00000261064	LINC02256	1.24532	0	ENSG00000149256	TENM4	1.35228	0	ENSG00000072134	EPN2	1.1123	0	ENSG00000150893	FREM2	2.26117	0	ENSG00000132688	NES	-1.32378	0	ENSG00000260032	NORAD	1.32115	0	ENSG00000116809	ZBTB17	-1.13422	0.04265	ENSG00000253693	AC008415.1	1.5774	0	ENSG00000224699	LAMTOR5-AS1	-1.19389	0	ENSG00000115756	HPCAL1	1.86779	1e-05	ENSG00000135525	MAP7	1.55864	0.00053	ENSG00000111783	RFX4	-1.73932	1e-05	ENSG00000134882	UBAC2
ENSG00000234084	AL049552.1	1.24526	0	ENSG00000197594	ENPP1	1.3512	0	ENSG00000197256	KANK2	1.10943	0	ENSG00000237499	WAKMAR2	2.25827	0.00072	ENSG00000108001	EBF3	-1.32418	0	ENSG00000070081	NUCB2	1.31997	0	ENSG00000106462	EZH2	-1.13467	0	ENSG00000244405	ETV5	1.57642	0	ENSG00000176533	GNG7	-1.19506	0.00403	ENSG00000182272	B4GALNT4	1.86483	0	ENSG00000198830	HMGN2	1.55517	0	ENSG00000233429	HOTAIRM1	-1.74312	0.00024	ENSG00000120158	RCL1
ENSG00000122642	FKBP9	1.24501	0	ENSG00000112964	GHR	1.35072	0	ENSG00000286757	AL137139.2	1.10761	0	ENSG00000125744	RTN2	2.25456	0	ENSG00000120738	EGR1	-1.32651	0	ENSG00000122085	MTERF4	1.31642	0	ENSG00000144847	IGSF11	-1.13497	0.0003	ENSG00000170903	MSANTD4	1.57612	0	ENSG00000115415	STAT1	-1.19515	0.00222	ENSG00000189337	KAZN	1.86148	0	ENSG00000111206	FOXM1	1.55458	0.00742	ENSG00000151789	ZNF385D	-1.7448	0	ENSG00000241449	AC092666.1
ENSG00000244513	AC109587.1	1.24395	0	ENSG00000139154	AEBP2	1.35049	0	ENSG00000057935	MTA3	1.10687	0	ENSG00000270419	CAHM	2.25451	0.00016	ENSG00000198879	SFMBT2	-1.32992	0	ENSG00000182923	CEP63	1.31434	0	ENSG00000109756	RAPGEF2	-1.13793	0	ENSG00000136267	DGKB	1.57559	0	ENSG00000134590	RTL8C	-1.19519	2e-05	ENSG00000237654	AP003025.1	1.8595	0.00205	ENSG00000285636	AL450163.1	1.55282	0	ENSG00000198732	SMOC1	-1.74495	0.03526	ENSG00000237851	AL023584.2
ENSG00000158163	DZIP1L	1.24218	0	ENSG00000259543	AC060809.1	1.35028	0	ENSG00000113600	C9	1.1014	0.01855	ENSG00000130402	ACTN4	2.25265	0	ENSG00000145390	USP53	-1.33236	1e-05	ENSG00000214736	TOMM6	1.31307	1e-05	ENSG00000054523	KIF1B	-1.13793	0	ENSG00000239519	CADM2-AS1	1.57508	1e-05	ENSG00000256223	ZNF10	-1.19544	0	ENSG00000059915	PSD	1.85874	0.02686	ENSG00000224905	AP001347.1	1.54948	0	ENSG00000229105	ASTN2-AS1	-1.75366	0.01806	ENSG00000042980	ADAM28
ENSG00000170160	CCDC144A	1.24054	0	ENSG00000173214	MFSD4B	1.34911	0	ENSG00000104549	SQLE	1.10028	0	ENSG00000159216	RUNX1	2.2519	0	ENSG00000248323	LUCAT1	-1.3379	0.00405	ENSG00000169020	ATP5ME	1.31279	0	ENSG00000105193	RPS16	-1.13824	0	ENSG00000237654	AP003025.1	1.57329	0.01332	ENSG00000068438	FTSJ1	-1.19588	0.02485	ENSG00000143153	ATP1B1	1.8584	0	ENSG00000166582	CENPV	1.54905	0	ENSG00000285517	AC010198.2	-1.75714	0.01294	ENSG00000266171	AP001020.3
ENSG00000134627	PIWIL4	1.24021	0	ENSG00000004487	KDM1A	1.34766	0	ENSG00000117501	MROH9	1.099	0	ENSG00000104763	ASAH1	2.24681	0	ENSG00000108515	ENO3	-1.33924	0.00182	ENSG00000267605	AC016590.1	1.31264	0.00612	ENSG00000288105	AC117461.1	-1.13849	0.00403	ENSG00000172379	ARNT2	1.5716	0	ENSG00000108582	CPD	-1.19589	0	ENSG00000253554	LINC01414	1.85809	0	ENSG00000112312	GMNN	1.54578	0.00233	ENSG00000114861	FOXP1	-1.75867	0	ENSG00000198815	FOXJ3
ENSG00000155966	AFF2	1.2387	0	ENSG00000154814	OXNAD1	1.34692	0	ENSG00000226746	SMCR5	1.09862	0	ENSG00000070371	CLTCL1	2.24571	0	ENSG00000170017	ALCAM	-1.33944	0	ENSG00000235784	HNRNPA1P29	1.31213	0	ENSG00000232112	TMA7	-1.13934	0.00037	ENSG00000030419	IKZF2	1.56904	0	ENSG00000185129	PURA	-1.19591	0.00173	ENSG00000285980	AP003025.2	1.85444	0.00188	ENSG00000148429	USP6NL	1.54523	0	ENSG00000164742	ADCY1	-1.76113	1e-05	ENSG00000115129	TP53I3
ENSG00000222005	LINC01118	1.2381	0	ENSG00000225146	AC073957.1	1.34682	0.00272	ENSG00000128918	ALDH1A2	1.0982	0.00266	ENSG00000182247	UBE2E2	2.24532	0	ENSG00000160179	ABCG1	-1.34577	0.02739	ENSG00000164032	H2AFZ	1.31167	0	ENSG00000167283	ATP5MG	-1.13985	1e-05	ENSG00000137642	SORL1	1.56581	3e-05	ENSG00000253352	TUG1	-1.19614	0	ENSG00000255545	AP004608.1	1.85347	0.04306	ENSG00000249395	CASC9	1.54488	0	ENSG00000215196	BASP1-AS1	-1.76156	0	ENSG00000117519	CNN3
ENSG00000142871	CCN1	1.23728	0	ENSG00000125850	OVOL2	1.34568	0	ENSG00000148484	RSU1	1.09783	0	ENSG00000225746	MEG8	2.24502	0	ENSG00000064655	EYA2	-1.3483	0	ENSG00000110811	P3H3	1.31065	0.01593	ENSG00000197147	LRRC8B	-1.14121	0.02834	ENSG00000120885	CLU	1.56416	1e-05	ENSG00000277149	TYW1B	-1.19631	0	ENSG00000247199	AC011346.1	1.85239	0	ENSG00000177993	ZNRF3-AS1	1.54216	0.01442	ENSG00000255968	AC024145.1	-1.76258	3e-05	ENSG00000065882	TBC1D1
ENSG00000122691	TWIST1	1.23595	0	ENSG00000256824	AP000721.2	1.34129	0	ENSG00000035862	TIMP2	1.09685	0	ENSG00000137960	GIPC2	2.24454	0	ENSG00000198918	RPL39	-1.3491	0	ENSG00000110917	MLEC	1.3103	0	ENSG00000259429	UBE2Q2P2	-1.14131	0	ENSG00000131711	MAP1B	1.5626	0	ENSG00000285051	SLC7A14-AS1	-1.19763	0.02389	ENSG00000163462	TRIM46	1.85089	0.02445	ENSG00000114315	HES1	1.54072	0	ENSG00000264630	PRKCA-AS1	-1.76485	0.00078	ENSG00000120256	LRP11
ENSG00000106125	MINDY4	1.23524	0	ENSG00000112877	CEP72	1.34097	0.00418	ENSG00000213047	DENND1B	1.09595	0	ENSG00000010818	HIVEP2	2.24201	0	ENSG00000088538	DOCK3	-1.34922	0	ENSG00000003989	SLC7A2	1.30523	0.00059	ENSG00000170889	RPS9	-1.14257	0	ENSG00000172197	MBOAT1	1.56031	0.00106	ENSG00000061337	LZTS1	-1.19766	0.0001	ENSG00000279571	AL162426.1	1.84795	0.00012	ENSG00000137872	SEMA6D	1.53852	0	ENSG00000180263	FGD6	-1.76501	0	ENSG00000114554	PLXNA1
ENSG00000232131	NCOA7-AS1	1.23489	4e-05	ENSG00000145703	IQGAP2	1.34007	0	ENSG00000197380	DACT3	1.09536	0.01202	ENSG00000163406	SLC15A2	2.24189	0	ENSG00000075624	ACTB	-1.35483	0	ENSG00000211450	SELENOH	1.30476	0	ENSG00000129353	SLC44A2	-1.14273	3e-05	ENSG00000236404	VLDLR-AS1	1.55929	0	ENSG00000095485	CWF19L1	-1.19771	0	ENSG00000198513	ATL1	1.84264	0	ENSG00000182568	SATB1	1.53849	0.00619	ENSG00000079215	SLC1A3	-1.76507	0	ENSG00000170776	AKAP13
ENSG00000059804	SLC2A3	1.23473	0	ENSG00000115053	NCL	1.33984	0	ENSG00000138794	CASP6	1.09399	0	ENSG00000064042	LIMCH1	2.24122	0	ENSG00000125871	MGME1	-1.35557	0.00902	ENSG00000131981	LGALS3	1.30239	0.02543	ENSG00000182256	GABRG3	-1.14519	0.00504	ENSG00000138650	PCDH10	1.55679	2e-05	ENSG00000127586	CHTF18	-1.19783	0.00012	ENSG00000198780	FAM169A	1.83854	0	ENSG00000182985	CADM1	1.53818	0	ENSG00000150995	ITPR1	-1.76766	0	ENSG00000198400	NTRK1
ENSG00000225542	ZNF385D-AS1	1.23459	0.0002	ENSG00000267777	LINC01791	1.33965	0	ENSG00000105894	PTN	1.0928	0	ENSG00000001561	ENPP4	2.23808	0.00285	ENSG00000114739	ACVR2B	-1.35575	0.00707	ENSG00000154723	ATP5PF	1.29826	0	ENSG00000119042	SATB2	-1.14625	0.04114	ENSG00000144834	TAGLN3	1.55388	0.00207	ENSG00000251247	ZNF345	-1.19801	0	ENSG00000067715	SYT1	1.83585	0	ENSG00000128641	MYO1B	1.5372	0	ENSG00000171033	PKIA	-1.76919	0	ENSG00000234545	FAM133B
ENSG00000099139	PCSK5	1.23399	0	ENSG00000253523	AC104350.1	1.33945	0.00519	ENSG00000144619	CNTN4	1.0927	0	ENSG00000123612	ACVR1C	2.23659	0.04588	ENSG00000205683	DPF3	-1.35623	0.01977	ENSG00000140307	GTF2A2	1.29814	3e-05	ENSG00000229117	RPL41	-1.14737	0	ENSG00000262943	ALOX12P2	1.55329	0	ENSG00000189403	HMGB1	-1.19806	0	ENSG00000112309	B3GAT2	1.83576	0	ENSG00000105810	CDK6	1.53692	0	ENSG00000064666	CNN2	-1.77365	0	ENSG00000140391	TSPAN3
ENSG00000223704	LINC01422	1.23336	0	ENSG00000133026	MYH10	1.33741	0	ENSG00000118997	DNAH7	1.09247	0	ENSG00000171004	HS6ST2	2.23426	0	ENSG00000111907	TPD52L1	-1.35833	0.00022	ENSG00000119812	FAM98A	1.29744	0	ENSG00000226746	SMCR5	-1.14887	0.00101	ENSG00000168280	KIF5C	1.55137	0	ENSG00000166016	ABTB2	-1.19823	0	ENSG00000287092	AL589693.1	1.83433	0.02429	ENSG00000182175	RGMA	1.53625	0	ENSG00000137801	THBS1	-1.77773	0	ENSG00000152558	TMEM123
ENSG00000164483	SAMD3	1.23257	0	ENSG00000134250	NOTCH2	1.3374	0	ENSG00000185669	SNAI3	1.09246	1e-05	ENSG00000158008	EXTL1	2.23194	0.04347	ENSG00000183166	CALN1	-1.35861	0	ENSG00000188612	SUMO2	1.29716	0	ENSG00000112852	PCDHB2	-1.14891	0.00074	ENSG00000152527	PLEKHH2	1.55132	0	ENSG00000120805	ARL1	-1.19823	0.00607	ENSG00000167642	SPINT2	1.83423	0.00125	ENSG00000064651	SLC12A2	1.53522	0	ENSG00000095637	SORBS1	-1.77833	0	ENSG00000164292	RHOBTB3
ENSG00000100201	DDX17	1.23166	0	ENSG00000184635	ZNF93	1.33725	0	ENSG00000148143	ZNF462	1.09202	0	ENSG00000245164	LINC00861	2.23162	0.00038	ENSG00000177954	RPS27	-1.36065	0	ENSG00000153823	PID1	1.29634	0	ENSG00000083067	TRPM3	-1.14993	0.00189	ENSG00000148400	NOTCH1	1.55012	0	ENSG00000104687	GSR	-1.19876	0.00287	ENSG00000233246	AL513327.2	1.83234	0.00012	ENSG00000188042	ARL4C	1.53478	0.01472	ENSG00000258225	AC073571.1	-1.78165	0	ENSG00000151892	GFRA1
ENSG00000128606	LRRC17	1.23022	0	ENSG00000165379	LRFN5	1.3364	0	ENSG00000084731	KIF3C	1.09192	5e-05	ENSG00000081985	IL12RB2	2.22899	0	ENSG00000167552	TUBA1A	-1.36317	0	ENSG00000000971	CFH	1.29571	0	ENSG00000133056	PIK3C2B	-1.15147	0.00013	ENSG00000197301	HMGA2-AS1	1.54953	0	ENSG00000089597	GANAB	-1.19886	0	ENSG00000135976	ANKRD36	1.82831	0	ENSG00000163918	RFC4	1.53393	1e-05	ENSG00000275342	PRAG1	-1.78194	0.00399	ENSG00000092820	EZR
ENSG00000250903	GMDS-DT	1.22987	0	ENSG00000275120	AC048382.5	1.33632	0	ENSG00000066382	MPPED2	1.09133	0	ENSG00000215483	LINC00598	2.22717	0	ENSG00000109339	MAPK10	-1.36419	0	ENSG00000269834	ZNF528-AS1	1.29563	0	ENSG00000145439	CBR4	-1.15243	0	ENSG00000137509	PRCP	1.54896	0	ENSG00000112186	CAP2	-1.19898	0	ENSG00000260664	AC004158.1	1.82658	0	ENSG00000103260	METRN	1.53166	0	ENSG00000286951	AL356113.1	-1.78315	0.01482	ENSG00000184838	PRR16
ENSG00000182247	UBE2E2	1.22963	0	ENSG00000260103	AC012435.2	1.33592	0.04715	ENSG00000241549	GUSBP2	1.0903	0	ENSG00000175575	PAAF1	2.22658	0	ENSG00000152270	PDE3B	-1.36662	0	ENSG00000183010	PYCR1	1.29527	2e-05	ENSG00000122778	KIAA1549	-1.15243	0	ENSG00000105889	STEAP1B	1.5482	0.00871	ENSG00000249915	PDCD6	-1.199	0	ENSG00000188322	SBK1	1.81805	0.0002	ENSG00000135269	TES	1.5314	5e-05	ENSG00000259905	PWRN1	-1.78416	4e-05	ENSG00000223685	LINC00571
ENSG00000286619	AC119673.2	1.22867	0	ENSG00000287564	AL359546.1	1.33376	0.00154	ENSG00000134247	PTGFRN	1.08966	0	ENSG00000152782	PANK1	2.2248	0	ENSG00000164161	HHIP	-1.367	0	ENSG00000138650	PCDH10	1.29432	0.00332	ENSG00000225746	MEG8	-1.15289	0.02085	ENSG00000237187	NR2F1-AS1	1.54795	0	ENSG00000166526	ZNF3	-1.1991	3e-05	ENSG00000168785	TSPAN5	1.81503	0	ENSG00000139910	NOVA1	1.53085	0	ENSG00000117632	STMN1	-1.78985	0	ENSG00000124006	OBSL1
ENSG00000164244	PRRC1	1.22778	0	ENSG00000246763	RGMB-AS1	1.33341	0.00394	ENSG00000168077	SCARA3	1.0895	0.00497	ENSG00000175920	DOK7	2.22013	0	ENSG00000162630	B3GALT2	-1.36756	0.03407	ENSG00000116704	SLC35D1	1.29414	0	ENSG00000186468	RPS23	-1.15429	0	ENSG00000143324	XPR1	1.54712	0	ENSG00000115137	DNAJC27	-1.1992	0.01017	ENSG00000067606	PRKCZ	1.81488	0	ENSG00000154479	CCDC173	1.53014	0.00013	ENSG00000158352	SHROOM4	-1.79075	3e-05	ENSG00000129474	AJUBA
ENSG00000187699	C2orf88	1.226	0	ENSG00000135829	DHX9	1.33255	0	ENSG00000058668	ATP2B4	1.08825	0	ENSG00000047617	ANO2	2.21899	0.01105	ENSG00000125534	PPDPF	-1.36964	0.049	ENSG00000133789	SWAP70	1.29362	0	ENSG00000143552	NUP210L	-1.15466	0.01405	ENSG00000254187	AC008708.2	1.54659	0.04569	ENSG00000088035	ALG6	-1.19931	0.00017	ENSG00000196189	SEMA4A	1.81331	0.03317	ENSG00000168917	SLC35G2	1.52773	0	ENSG00000236548	RNF217-AS1	-1.79338	0	ENSG00000285691	AL445259.1
ENSG00000288079	AC026329.1	1.2252	0	ENSG00000245248	USP2-AS1	1.33154	0.00389	ENSG00000139865	TTC6	1.08788	0.01218	ENSG00000163754	GYG1	2.21422	0	ENSG00000151835	SACS	-1.37162	0	ENSG00000136026	CKAP4	1.29338	0.00015	ENSG00000140807	NKD1	-1.1553	0.00367	ENSG00000246379	AC040168.1	1.54637	1e-05	ENSG00000243415	AC107021.1	-1.19932	0	ENSG00000168702	LRP1B	1.81269	0	ENSG00000099889	ARVCF	1.52512	0.01725	ENSG00000154529	CNTNAP3B	-1.79436	5e-05	ENSG00000144057	ST6GAL2
ENSG00000070404	FSTL3	1.22371	0	ENSG00000243156	MICAL3	1.3309	0	ENSG00000260536	AL035071.2	1.08605	0	ENSG00000246228	CASC8	2.2104	0	ENSG00000231201	AF127577.2	-1.3739	0	ENSG00000263709	AC024619.3	1.29217	0.00025	ENSG00000120256	LRP11	-1.15641	0.03041	ENSG00000150627	WDR17	1.54552	0	ENSG00000222041	CYTOR	-1.19995	0.0144	ENSG00000189195	BTBD8	1.80733	0	ENSG00000122756	CNTFR	1.52406	0.00221	ENSG00000155816	FMN2	-1.79583	0	ENSG00000196782	MAML3
ENSG00000186583	SPATC1	1.22315	0.04044	ENSG00000180263	FGD6	1.32751	0	ENSG00000249464	LINC01091	1.08568	0.00201	ENSG00000067225	PKM	2.20923	0	ENSG00000171863	RPS7	-1.37439	0	ENSG00000176142	TMEM39A	1.29012	0	ENSG00000154975	CA10	-1.15766	0.0067	ENSG00000140807	NKD1	1.54433	0	ENSG00000157654	PALM2-AKAP2	-1.20002	0	ENSG00000120694	HSPH1	1.80558	0	ENSG00000118762	PKD2	1.52306	0	ENSG00000138347	MYPN	-1.79586	0.01344	ENSG00000241158	ADAMTS9-AS1
ENSG00000198626	RYR2	1.22146	0	ENSG00000055044	NOP58	1.32739	0	ENSG00000118292	C1orf54	1.08547	0	ENSG00000255311	AP002370.2	2.20923	0	ENSG00000173157	ADAMTS20	-1.37455	2e-05	ENSG00000172922	RNASEH2C	1.28862	0.00036	ENSG00000063177	RPL18	-1.15946	0	ENSG00000257831	AL136418.1	1.54246	0.00053	ENSG00000181458	TMEM45A	-1.20008	0	ENSG00000228740	GABRG3-AS1	1.80514	0	ENSG00000243193	AC006387.1	1.52219	0	ENSG00000136068	FLNB	-1.79686	0	ENSG00000149218	ENDOD1
ENSG00000240254	B4GALT4-AS1	1.21839	0.00011	ENSG00000141198	TOM1L1	1.32696	0	ENSG00000104728	ARHGEF10	1.08378	0	ENSG00000236432	AC097662.1	2.20901	0	ENSG00000179010	MRFAP1	-1.37855	0.0308	ENSG00000113583	C5orf15	1.28746	0	ENSG00000143947	RPS27A	-1.16026	0	ENSG00000072864	NDE1	1.54154	0	ENSG00000004897	CDC27	-1.20019	0	ENSG00000155974	GRIP1	1.80292	0	ENSG00000135083	CCNJL	1.52185	0.00578	ENSG00000155324	GRAMD2B	-1.80019	0.01933	ENSG00000249364	AC112206.2
ENSG00000182718	ANXA2	1.21767	0	ENSG00000160949	TONSL	1.32597	0.00853	ENSG00000254177	AC079209.2	1.08329	0.04322	ENSG00000248388	AC093801.1	2.20853	0	ENSG00000130147	SH3BP4	-1.3809	0.00029	ENSG00000065154	OAT	1.28655	0	ENSG00000224043	CCNT2-AS1	-1.16215	0.0017	ENSG00000148143	ZNF462	1.54102	0	ENSG00000009844	VTA1	-1.20067	0	ENSG00000241697	TMEFF1	1.80243	0	ENSG00000171791	BCL2	1.51935	0	ENSG00000109063	MYH3	-1.80201	0	ENSG00000133028	SCO1
ENSG00000156269	NAA11	1.21727	0	ENSG00000259768	AC004943.2	1.32536	0	ENSG00000137266	SLC22A23	1.08209	0	ENSG00000204677	FAM153CP	2.20727	0.00296	ENSG00000180801	ARSJ	-1.38119	0.00051	ENSG00000114480	GBE1	1.28483	0	ENSG00000115652	UXS1	-1.16402	2e-05	ENSG00000162627	SNX7	1.54095	0	ENSG00000228801	AC064807.1	-1.20132	0.04199	ENSG00000177380	PPFIA3	1.80223	3e-05	ENSG00000171533	MAP6	1.51804	0	ENSG00000107282	APBA1	-1.80488	0	ENSG00000224063	AC007319.1
ENSG00000251136	AF117829.1	1.21721	0	ENSG00000132932	ATP8A2	1.32392	0	ENSG00000286134	AC114930.1	1.08168	0	ENSG00000132819	RBM38	2.20365	0.00131	ENSG00000144713	RPL32	-1.38131	0	ENSG00000138795	LEF1	1.28342	0	ENSG00000214050	FBXO16	-1.16488	9e-05	ENSG00000168038	ULK4	1.54081	0	ENSG00000124596	OARD1	-1.20226	0.00471	ENSG00000170743	SYT9	1.79766	0.04956	ENSG00000166128	RAB8B	1.51761	0	ENSG00000113657	DPYSL3	-1.80872	0	ENSG00000118971	CCND2
ENSG00000129646	QRICH2	1.21714	0	ENSG00000152620	NADK2	1.32246	0	ENSG00000108821	COL1A1	1.08059	0	ENSG00000089101	CFAP61	2.20235	0	ENSG00000182287	AP1S2	-1.3828	0.00358	ENSG00000110696	C11orf58	1.28341	0	ENSG00000106511	MEOX2	-1.16602	0.00508	ENSG00000031081	ARHGAP31	1.54003	0	ENSG00000114554	PLXNA1	-1.20263	0.00342	ENSG00000143850	PLEKHA6	1.79695	0	ENSG00000173452	TMEM196	1.51749	0.00047	ENSG00000165323	FAT3	-1.81122	0	ENSG00000168916	ZNF608
ENSG00000150527	MIA2	1.21705	0	ENSG00000241697	TMEFF1	1.32167	0	ENSG00000083444	PLOD1	1.07961	0	ENSG00000138162	TACC2	2.2	0	ENSG00000008988	RPS20	-1.38283	0	ENSG00000101856	PGRMC1	1.28312	0.0001	ENSG00000233927	RPS28	-1.16657	0	ENSG00000166016	ABTB2	1.53765	0	ENSG00000090924	PLEKHG2	-1.20271	0	ENSG00000197121	PGAP1	1.79296	0	ENSG00000101040	ZMYND8	1.51706	0	ENSG00000148935	GAS2	-1.81307	0	ENSG00000173402	DAG1
ENSG00000233559	LINC00513	1.21651	0	ENSG00000143799	PARP1	1.32033	0	ENSG00000136295	TTYH3	1.07897	0	ENSG00000286020	AC011997.2	2.19109	0	ENSG00000237978	KCNMB2-AS1	-1.38447	0	ENSG00000167863	ATP5PD	1.28212	0.0002	ENSG00000188846	RPL14	-1.16692	0	ENSG00000103253	HAGHL	1.53633	0.04003	ENSG00000124587	PEX6	-1.20273	0.00151	ENSG00000112038	OPRM1	1.78957	0.00271	ENSG00000205726	ITSN1	1.51625	0	ENSG00000172020	GAP43	-1.81706	0.0461	ENSG00000243303	AC103987.1
ENSG00000164694	FNDC1	1.21644	0	ENSG00000175697	GPR156	1.31967	6e-05	ENSG00000187260	WDR86	1.07392	0	ENSG00000112378	PERP	2.19018	0.00846	ENSG00000182732	RGS6	-1.38771	3e-05	ENSG00000066379	ZNRD1	1.28201	0.0372	ENSG00000231672	DIRC3	-1.1672	3e-05	ENSG00000102271	KLHL4	1.53489	0	ENSG00000186111	PIP5K1C	-1.20304	0.00017	ENSG00000091428	RAPGEF4	1.78909	0	ENSG00000249106	AC097537.1	1.51607	0.00109	ENSG00000136267	DGKB	-1.81722	0.01122	ENSG00000046651	OFD1
ENSG00000077713	SLC25A43	1.21631	0	ENSG00000169499	PLEKHA2	1.31958	0	ENSG00000072071	ADGRL1	1.07148	0	ENSG00000276291	FRG1HP	2.18724	0	ENSG00000146083	RNF44	-1.38802	0	ENSG00000128595	CALU	1.27749	0	ENSG00000267313	AC021504.1	-1.16827	0	ENSG00000197746	PSAP	1.53189	0	ENSG00000079134	THOC1	-1.20311	0	ENSG00000248268	AC010275.1	1.78711	0.03498	ENSG00000234129	AC073529.1	1.51599	2e-05	ENSG00000203930	LINC00632	-1.81744	3e-05	ENSG00000132953	XPO4
ENSG00000248464	FGF10-AS1	1.21607	0.0146	ENSG00000171004	HS6ST2	1.31926	0	ENSG00000184009	ACTG1	1.07128	0	ENSG00000215375	MYL5	2.18601	0.00323	ENSG00000148303	RPL7A	-1.39083	0	ENSG00000196262	PPIA	1.27478	0	ENSG00000134138	MEIS2	-1.16942	0	ENSG00000256120	SOX5-AS1	1.53017	3e-05	ENSG00000161217	PCYT1A	-1.20342	0	ENSG00000197872	FAM49A	1.78651	0	ENSG00000185480	PARPBP	1.51469	0	ENSG00000116711	PLA2G4A	-1.81866	0.00062	ENSG00000160392	C19orf47
ENSG00000255566	AC135279.2	1.21551	0.00433	ENSG00000260455	NBAT1	1.31863	0	ENSG00000196628	TCF4	1.07119	0	ENSG00000233237	LINC00472	2.18201	0	ENSG00000168702	LRP1B	-1.39188	0	ENSG00000104408	EIF3E	1.27318	0	ENSG00000154162	CDH12	-1.16968	0.01383	ENSG00000128567	PODXL	1.52955	0	ENSG00000140632	GLYR1	-1.20451	0	ENSG00000105379	ETFB	1.78451	9e-05	ENSG00000235837	AC073333.1	1.51074	1e-05	ENSG00000270071	AP001172.1	-1.82123	0	ENSG00000145996	CDKAL1
ENSG00000124570	SERPINB6	1.21499	0	ENSG00000189079	ARID2	1.31802	0	ENSG00000236051	MYCBP2-AS1	1.07113	0	ENSG00000214548	MEG3	2.18141	0	ENSG00000235335	AC016723.1	-1.3972	1e-05	ENSG00000119655	NPC2	1.27046	0.00016	ENSG00000155657	TTN	-1.17097	0	ENSG00000109458	GAB1	1.52718	0	ENSG00000263753	LINC00667	-1.20457	0.00892	ENSG00000249484	LINC01470	1.78399	0.00226	ENSG00000064225	ST3GAL6	1.50966	0	ENSG00000148123	PLPPR1	-1.82219	0.04194	ENSG00000159267	HLCS
ENSG00000197915	HRNR	1.21453	0.03645	ENSG00000285758	AC036214.4	1.31724	8e-05	ENSG00000149090	PAMR1	1.06733	0.00011	ENSG00000108932	SLC16A6	2.18027	0.00886	ENSG00000128573	FOXP2	-1.39907	0	ENSG00000108561	C1QBP	1.26908	0.00021	ENSG00000156482	RPL30	-1.17098	0	ENSG00000120254	MTHFD1L	1.52531	0	ENSG00000272325	NUDT3	-1.20563	0.00384	ENSG00000167971	CASKIN1	1.78297	0.00032	ENSG00000166348	USP54	1.50957	0	ENSG00000183783	KCTD8	-1.82762	0.00022	ENSG00000105982	RNF32
ENSG00000232656	IDI2-AS1	1.21322	6e-05	ENSG00000153707	PTPRD	1.3169	0	ENSG00000286771	AC097658.3	1.06726	2e-05	ENSG00000214517	PPME1	2.17521	0	ENSG00000169862	CTNND2	-1.40109	0	ENSG00000160360	GPSM1	1.26429	2e-05	ENSG00000230155	FO393401.1	-1.17425	0.00667	ENSG00000149557	FEZ1	1.52329	0	ENSG00000122591	FAM126A	-1.20628	0	ENSG00000134775	FHOD3	1.77908	0	ENSG00000138587	MNS1	1.5048	0	ENSG00000285636	AL450163.1	-1.82966	0.00255	ENSG00000163346	PBXIP1
ENSG00000129535	NRL	1.21268	0	ENSG00000054654	SYNE2	1.31662	0	ENSG00000171823	FBXL14	1.06629	0	ENSG00000226197	AL583785.1	2.17193	0	ENSG00000079841	RIMS1	-1.40199	1e-05	ENSG00000251141	MRPS30-DT	1.26145	0.00014	ENSG00000112902	SEMA5A	-1.1747	0	ENSG00000129295	LRRC6	1.52126	0.00017	ENSG00000173960	UBXN2A	-1.20633	0	ENSG00000160014	CALM3	1.77899	0	ENSG00000174628	IQCK	1.50297	0	ENSG00000134363	FST	-1.83254	0.00448	ENSG00000198589	LRBA
ENSG00000232888	RPS11P5	1.21138	0	ENSG00000104894	CD37	1.3163	0	ENSG00000197283	SYNGAP1	1.0661	0	ENSG00000286067	AC004263.2	2.17183	0.00372	ENSG00000110427	KIAA1549L	-1.4026	0.00468	ENSG00000099800	TIMM13	1.26018	0.00065	ENSG00000144749	LRIG1	-1.17757	0	ENSG00000163617	CCDC191	1.5211	0	ENSG00000055163	CYFIP2	-1.20636	0.00012	ENSG00000287042	AC090945.1	1.77828	0	ENSG00000077092	RARB	1.50264	0	ENSG00000178104	PDE4DIP	-1.83414	0	ENSG00000142208	AKT1
ENSG00000102271	KLHL4	1.21029	0	ENSG00000197301	HMGA2-AS1	1.31582	0	ENSG00000146350	TBC1D32	1.06483	0	ENSG00000127074	RGS13	2.17016	0.0001	ENSG00000115457	IGFBP2	-1.40553	0	ENSG00000261064	LINC02256	1.25929	0	ENSG00000150459	SAP18	-1.17887	0.02899	ENSG00000101134	DOK5	1.5188	0	ENSG00000169288	MRPL1	-1.20657	0	ENSG00000148948	LRRC4C	1.77767	0	ENSG00000284516	VAMP9P	1.50213	0.00135	ENSG00000250062	AC104827.1	-1.83767	0	ENSG00000181924	COA4
ENSG00000138134	STAMBPL1	1.21019	0	ENSG00000076706	MCAM	1.31483	0.00651	ENSG00000160789	LMNA	1.06399	0	ENSG00000215440	NPEPL1	2.16865	0	ENSG00000171858	RPS21	-1.40623	0	ENSG00000173915	ATP5MD	1.25908	0	ENSG00000214338	SOGA3	-1.17943	0.00923	ENSG00000076641	PAG1	1.51848	0	ENSG00000156469	MTERF3	-1.2069	0.01244	ENSG00000286934	AC027251.1	1.77506	0.00014	ENSG00000187122	SLIT1	1.49957	0	ENSG00000152208	GRID2	-1.84014	0	ENSG00000131080	EDA2R
ENSG00000156804	FBXO32	1.20891	0	ENSG00000245552	AP000787.1	1.31466	0	ENSG00000100320	RBFOX2	1.0633	0	ENSG00000107738	VSIR	2.16746	0.00136	ENSG00000142611	PRDM16	-1.40627	3e-05	ENSG00000162733	DDR2	1.25815	0	ENSG00000135049	AGTPBP1	-1.18045	0	ENSG00000160191	PDE9A	1.5167	0	ENSG00000264112	AC015813.1	-1.20696	0.00836	ENSG00000206052	DOK6	1.77465	0	ENSG00000267383	AC011447.3	1.49413	0	ENSG00000050438	SLC4A8	-1.8453	0.01509	ENSG00000128573	FOXP2
ENSG00000225689	AL008633.1	1.20873	0	ENSG00000111206	FOXM1	1.31299	0.00079	ENSG00000223949	ROR1-AS1	1.06308	0	ENSG00000180071	ANKRD18A	2.16698	0.0036	ENSG00000115758	ODC1	-1.40949	0	ENSG00000184349	EFNA5	1.25773	0	ENSG00000172292	CERS6	-1.18163	0	ENSG00000048540	LMO3	1.51391	0.00357	ENSG00000137692	DCUN1D5	-1.20709	0	ENSG00000129993	CBFA2T3	1.77447	0.02695	ENSG00000146143	PRIM2	1.49231	0	ENSG00000112137	PHACTR1	-1.84721	0	ENSG00000167476	JSRP1
ENSG00000130052	STARD8	1.20869	0.00497	ENSG00000182175	RGMA	1.31297	0	ENSG00000052802	MSMO1	1.06132	0	ENSG00000095203	EPB41L4B	2.16689	0	ENSG00000101198	NKAIN4	-1.41455	0.02753	ENSG00000130724	CHMP2A	1.25507	0.00456	ENSG00000178053	MLF1	-1.18217	0.00279	ENSG00000250461	AC122718.1	1.51236	7e-05	ENSG00000125630	POLR1B	-1.20716	0.00168	ENSG00000080824	HSP90AA1	1.77084	0	ENSG00000182481	KPNA2	1.48483	0	ENSG00000186638	KIF24	-1.85631	0.03381	ENSG00000286699	AC084198.2
ENSG00000236166	AL021408.1	1.20848	0.01906	ENSG00000152284	TCF7L1	1.31245	0	ENSG00000096060	FKBP5	1.06053	0	ENSG00000254343	AC091563.1	2.16579	0.00341	ENSG00000131389	SLC6A6	-1.41546	0.02578	ENSG00000165868	HSPA12A	1.25431	0	ENSG00000132613	MTSS2	-1.18442	0	ENSG00000113231	PDE8B	1.51084	0	ENSG00000142208	AKT1	-1.20723	0.00789	ENSG00000198598	MMP17	1.77083	0.01381	ENSG00000183255	PTTG1IP	1.48444	0	ENSG00000078018	MAP2	-1.8564	0	ENSG00000147251	DOCK11
ENSG00000121380	BCL2L14	1.20814	0	ENSG00000238113	LINC01410	1.31242	0.0068	ENSG00000110237	ARHGEF17	1.0598	0	ENSG00000166257	SCN3B	2.1625	0	ENSG00000011201	ANOS1	-1.41861	0.0483	ENSG00000166123	GPT2	1.25288	0	ENSG00000128591	FLNC	-1.18449	0.01593	ENSG00000080823	MOK	1.50637	0	ENSG00000146733	PSPH	-1.2074	0.01875	ENSG00000112530	PACRG	1.76501	0	ENSG00000077264	PAK3	1.48149	0	ENSG00000123104	ITPR2	-1.85956	0	ENSG00000232077	LINC01031
[truncated: 6,990 more rows]
[truncated: 30 more columns]
