# Supplementary material for: Engineered skeletal muscle recapitulates human muscle development, regeneration and dystrophy
Source: J Cachexia Sarcopenia Muscle. 2022 Oct 18;13(6):3106–21. doi: 10.1002/jcsm.13094 (PMC9745484; doi:10.1002/jcsm.13094)
Supplement: Supplementary file 3 — Table S4. Cell group genes [file JCSM-13-3106-s005.xlsx]

## Sheet: Sheet1
mesenchyme			muscle			neuronal
ENSG00000221818	EBF2		ENSG00000196218	RYR1		ENSG00000106278	PTPRZ1
ENSG00000165966	PDZRN4		ENSG00000172995	ARPP21		ENSG00000179915	NRXN1
ENSG00000188158	NHS		ENSG00000129910	CDH15		ENSG00000134121	CHL1
ENSG00000135333	EPHA7		ENSG00000164093	PITX2		ENSG00000165970	SLC6A5
ENSG00000109193	SULT1E1		ENSG00000138435	CHRNA1		ENSG00000008196	TFAP2B
ENSG00000116132	PRRX1		ENSG00000081248	CACNA1S		ENSG00000140519	RHCG
ENSG00000154864	PIEZO2		ENSG00000147573	TRIM55		ENSG00000198914	POU3F3
ENSG00000157554	ERG		ENSG00000183091	NEB		ENSG00000183960	KCNH8
ENSG00000148935	GAS2		ENSG00000203867	RBM20		ENSG00000152932	RAB3C
ENSG00000061455	PRDM6		ENSG00000123572	NRK		ENSG00000261115	TMEM178B
ENSG00000143341	HMCN1		ENSG00000170162	VGLL2		ENSG00000135298	ADGRB3
ENSG00000135046	ANXA1		ENSG00000154553	PDLIM3		ENSG00000152208	GRID2
ENSG00000255359	CCDC179		ENSG00000172399	MYOZ2		ENSG00000196376	SLC35F1
ENSG00000146648	EGFR		ENSG00000145431	PDGFC		ENSG00000154556	SORBS2
ENSG00000151617	EDNRA		ENSG00000185739	SRL		ENSG00000188064	WNT7B
ENSG00000284695	AC108941.2		ENSG00000112183	RBM24		ENSG00000078018	MAP2
ENSG00000120594	PLXDC2		ENSG00000164122	ASB5		ENSG00000256463	SALL3
ENSG00000151702	FLI1		ENSG00000009709	PAX7		ENSG00000250366	TUNAR
ENSG00000164330	EBF1		ENSG00000131650	KREMEN2		ENSG00000155093	PTPRN2
ENSG00000198807	PAX9		ENSG00000133121	STARD13		ENSG00000165443	PHYHIPL
ENSG00000198108	CHSY3		ENSG00000141161	UNC45B		ENSG00000273706	LHX1
ENSG00000184347	SLIT3		ENSG00000197461	PDGFA		ENSG00000162706	CADM3
ENSG00000158270	COLEC12		ENSG00000185052	SLC24A3		ENSG00000152092	ASTN1
ENSG00000149451	ADAM33		ENSG00000115593	SMYD1		ENSG00000146352	CLVS2
ENSG00000171132	PRKCE		ENSG00000165917	RAPSN		ENSG00000181449	SOX2
ENSG00000151067	CACNA1C		ENSG00000138347	MYPN		ENSG00000172461	FUT9
ENSG00000198168	SVIP		ENSG00000106078	COBL		ENSG00000152578	GRIA4
ENSG00000112175	BMP5		ENSG00000121989	ACVR2A		ENSG00000150625	GPM6A
ENSG00000134531	EMP1		ENSG00000262152	LINC00514		ENSG00000153253	SCN3A
ENSG00000144857	BOC		ENSG00000070601	FRMPD1		ENSG00000145934	TENM2
ENSG00000104447	TRPS1		ENSG00000133454	MYO18B		ENSG00000164199	ADGRV1
ENSG00000049192	ADAMTS6		ENSG00000133687	TMTC1		ENSG00000139116	KIF21A
ENSG00000111799	COL12A1		ENSG00000177238	TRIM72		ENSG00000171533	MAP6
ENSG00000122870	BICC1		ENSG00000160867	FGFR4		ENSG00000155816	FMN2
ENSG00000112902	SEMA5A		ENSG00000118194	TNNT2		ENSG00000141314	RHBDL3
ENSG00000186377	CYP4X1		ENSG00000153993	SEMA3D		ENSG00000091129	NRCAM
ENSG00000134853	PDGFRA		ENSG00000176909	MAMSTR		ENSG00000139364	TMEM132B
ENSG00000140416	TPM1		ENSG00000169116	PARM1		ENSG00000111249	CUX2
ENSG00000122691	TWIST1		ENSG00000115221	ITGB6		ENSG00000103460	TOX3
ENSG00000204262	COL5A2		ENSG00000164674	SYTL3		ENSG00000125869	LAMP5
ENSG00000169071	ROR2		ENSG00000173210	ABLIM3		ENSG00000104435	STMN2
ENSG00000170017	ALCAM		ENSG00000108823	SGCA		ENSG00000136160	EDNRB
ENSG00000185483	ROR1		ENSG00000112246	SIM1		ENSG00000159409	CELF3
ENSG00000106511	MEOX2		ENSG00000145604	SKP2		ENSG00000196361	ELAVL3
ENSG00000144218	AFF3		ENSG00000163492	CCDC141		ENSG00000187323	DCC
ENSG00000198682	PAPSS2		ENSG00000161671	EMC10		ENSG00000205922	ONECUT3
ENSG00000122641	INHBA		ENSG00000017483	SLC38A5		ENSG00000169862	CTNND2
ENSG00000055813	CCDC85A		ENSG00000102678	FGF9		ENSG00000137968	SLC44A5
ENSG00000173068	BNC2		ENSG00000158457	TSPAN33		ENSG00000140538	NTRK3
ENSG00000183287	CCBE1		ENSG00000198842	DUSP27		ENSG00000162670	BRINP3
ENSG00000120708	TGFBI		ENSG00000041982	TNC		ENSG00000162374	ELAVL4
ENSG00000196932	TMEM26		ENSG00000076356	PLXNA2		ENSG00000183117	CSMD1
ENSG00000014914	MTMR11		ENSG00000168743	NPNT		ENSG00000163618	CADPS
ENSG00000162599	NFIA		ENSG00000206538	VGLL3		ENSG00000148082	SHC3
ENSG00000185565	LSAMP		ENSG00000184343	SRPK3		ENSG00000128710	HOXD10
ENSG00000087303	NID2		ENSG00000171365	CLCN5		ENSG00000185046	ANKS1B
ENSG00000133110	POSTN		ENSG00000149596	JPH2		ENSG00000075891	PAX2
ENSG00000166033	HTRA1		ENSG00000087589	CASS4		ENSG00000163873	GRIK3
ENSG00000137727	ARHGAP20		ENSG00000118729	CASQ2		ENSG00000105605	CACNG7
ENSG00000164741	DLC1		ENSG00000104814	MAP4K1		ENSG00000102466	FGF14
ENSG00000110975	SYT10		ENSG00000142661	MYOM3		ENSG00000141449	GREB1L
ENSG00000233608	TWIST2		ENSG00000077522	ACTN2		ENSG00000015592	STMN4
ENSG00000140092	FBLN5		ENSG00000144227	NXPH2		ENSG00000110436	SLC1A2
ENSG00000182463	TSHZ2		ENSG00000088387	DOCK9		ENSG00000155980	KIF5A
ENSG00000164694	FNDC1		ENSG00000145794	MEGF10		ENSG00000120251	GRIA2
ENSG00000174469	CNTNAP2		ENSG00000135902	CHRND		ENSG00000184486	POU3F2
ENSG00000123094	RASSF8		ENSG00000112186	CAP2		ENSG00000125618	PAX8
ENSG00000183098	GPC6		ENSG00000150672	DLG2		ENSG00000186487	MYT1L
ENSG00000160801	PTH1R		ENSG00000166501	PRKCB		ENSG00000139767	SRRM4
ENSG00000111885	MAN1A1		ENSG00000196811	CHRNG		ENSG00000151322	NPAS3
ENSG00000138829	FBN2		ENSG00000130595	TNNT3		ENSG00000187398	LUZP2
ENSG00000038295	TLL1		ENSG00000108387	SEPTIN4		ENSG00000178568	ERBB4
ENSG00000146250	PRSS35		ENSG00000167476	JSRP1		ENSG00000104967	NOVA2
ENSG00000050030	NEXMIF		ENSG00000157510	AFAP1L1		ENSG00000184588	PDE4B
ENSG00000049540	ELN		ENSG00000176438	SYNE3		ENSG00000170558	CDH2
ENSG00000164619	BMPER		ENSG00000196139	AKR1C3		ENSG00000148204	CRB2
ENSG00000060718	COL11A1		ENSG00000123329	ARHGAP9		ENSG00000168772	CXXC4
ENSG00000128016	ZFP36		ENSG00000197905	TEAD4		ENSG00000033122	LRRC7
ENSG00000171502	COL24A1		ENSG00000121310	ECHDC2		ENSG00000079931	MOXD1
ENSG00000151388	ADAMTS12		ENSG00000136383	ALPK3		ENSG00000100505	TRIM9
ENSG00000184584	STING1		ENSG00000112394	SLC16A10		ENSG00000163568	AIM2
ENSG00000078098	FAP		ENSG00000163909	HEYL		ENSG00000151490	PTPRO
ENSG00000108821	COL1A1		ENSG00000107551	RASSF4		ENSG00000111783	RFX4
ENSG00000048052	HDAC9		ENSG00000080345	RIF1		ENSG00000120907	ADRA1A
ENSG00000156395	SORCS3		ENSG00000117069	ST6GALNAC5		ENSG00000082684	SEMA5B
ENSG00000187800	PEAR1		ENSG00000124743	KLHL31		ENSG00000115363	EVA1A
ENSG00000164692	COL1A2		ENSG00000183762	KREMEN1		ENSG00000134138	MEIS2
ENSG00000134954	ETS1		ENSG00000170624	SGCD		ENSG00000110042	DTX4
ENSG00000126785	RHOJ		ENSG00000048740	CELF2		ENSG00000104290	FZD3
ENSG00000196159	FAT4		ENSG00000144644	GADL1		ENSG00000170561	IRX2
ENSG00000017427	IGF1		ENSG00000142233	NTN5		ENSG00000175161	CADM2
ENSG00000079215	SLC1A3		ENSG00000186439	TRDN		ENSG00000133107	TRPC4
ENSG00000113721	PDGFRB		ENSG00000064655	EYA2		ENSG00000130035	GALNT8
ENSG00000085741	WNT11		ENSG00000109063	MYH3		ENSG00000125462	C1ORF61
ENSG00000112773	TENT5A		ENSG00000115361	ACADL		ENSG00000075043	KCNQ2
ENSG00000148488	ST8SIA6		ENSG00000023171	GRAMD1B		ENSG00000175175	PPM1E
ENSG00000145808	ADAMTS19		ENSG00000198336	MYL4		ENSG00000167081	PBX3
ENSG00000187391	MAGI2		ENSG00000239474	KLHL41		ENSG00000166833	NAV2
ENSG00000092758	COL9A3		ENSG00000112276	BVES		ENSG00000179242	CDH4
ENSG00000121440	PDZRN3		ENSG00000112319	EYA4		ENSG00000109991	P2RX3
ENSG00000075213	SEMA3A		ENSG00000151632	AKR1C2		ENSG00000168280	KIF5C
ENSG00000144339	TMEFF2		ENSG00000070193	FGF10		ENSG00000066032	CTNNA2
ENSG00000169760	NLGN1		ENSG00000104369	JPH1		ENSG00000157103	SLC6A1
ENSG00000154975	CA10		ENSG00000163380	LMOD3		ENSG00000157851	DPYSL5
ENSG00000101825	MXRA5		ENSG00000168530	MYL1		ENSG00000144285	SCN1A
ENSG00000012061	ERCC1		ENSG00000108515	ENO3		ENSG00000136750	GAD2
ENSG00000167157	PRRX2		ENSG00000003096	KLHL13		ENSG00000170396	ZNF804A
ENSG00000147655	RSPO2		ENSG00000065361	ERBB3		ENSG00000155897	ADCY8
ENSG00000112769	LAMA4		ENSG00000134602	STK26		ENSG00000164171	ITGA2
ENSG00000176046	NUPR1		ENSG00000122367	LDB3		ENSG00000182674	KCNB2
ENSG00000162496	DHRS3		ENSG00000090530	P3H2		ENSG00000177679	SRRM3
ENSG00000067798	NAV3		ENSG00000077327	SPAG6		ENSG00000066468	FGFR2
ENSG00000050767	COL23A1		ENSG00000109738	GLRB		ENSG00000168243	GNG4
ENSG00000111077	TNS2		ENSG00000105251	SHD		ENSG00000176204	LRRTM4
ENSG00000154654	NCAM2		ENSG00000167992	VWCE		ENSG00000113532	ST8SIA4
ENSG00000095637	SORBS1		ENSG00000106025	TSPAN12		ENSG00000139737	SLAIN1
ENSG00000044524	EPHA3		ENSG00000038945	MSR1		ENSG00000122584	NXPH1
ENSG00000269113	TRABD2B		ENSG00000003989	SLC7A2		ENSG00000151812	SLC35F4
ENSG00000006283	CACNA1G		ENSG00000151062	CACNA2D4		ENSG00000176406	RIMS2
ENSG00000164830	OXR1		ENSG00000170965	PLAC1		ENSG00000157680	DGKI
ENSG00000138061	CYP1B1		ENSG00000227877	MRLN		ENSG00000185736	ADARB2
ENSG00000155966	AFF2		ENSG00000153956	CACNA2D1		ENSG00000103723	AP3B2
ENSG00000125740	FOSB		ENSG00000143801	PSEN2		ENSG00000185737	NRG3
ENSG00000134259	NGF		ENSG00000104313	EYA1		ENSG00000139946	PELI2
ENSG00000144642	RBMS3		ENSG00000145949	MYLK4		ENSG00000079841	RIMS1
ENSG00000080503	SMARCA2		ENSG00000119906	SLF2		ENSG00000145920	CPLX2
ENSG00000144619	CNTN4		ENSG00000138395	CDK15		ENSG00000118432	CNR1
ENSG00000162692	VCAM1		ENSG00000280987	MATR3_2		ENSG00000100095	SEZ6L
ENSG00000203727	SAMD5		ENSG00000099260	PALMD		ENSG00000088538	DOCK3
ENSG00000101134	DOK5		ENSG00000182901	RGS7		ENSG00000148541	FAM13C
ENSG00000069702	TGFBR3		ENSG00000105976	MET		ENSG00000167654	ATCAY
ENSG00000078725	BRINP1		ENSG00000130940	CASZ1		ENSG00000107105	ELAVL2
ENSG00000182389	CACNB4		ENSG00000139044	B4GALNT3		ENSG00000204767	INSYN2B
ENSG00000139329	LUM		ENSG00000107859	PITX3		ENSG00000101489	CELF4
ENSG00000146374	RSPO3		ENSG00000170175	CHRNB1		ENSG00000117707	PROX1
ENSG00000111341	MGP		ENSG00000166206	GABRB3		ENSG00000171877	FRMD5
ENSG00000130203	APOE		ENSG00000069431	ABCC9		ENSG00000260691	ANKRD20A1
ENSG00000108001	EBF3		ENSG00000139132	FGD4		ENSG00000169856	ONECUT1
ENSG00000109472	CPE		ENSG00000187775	DNAH17		ENSG00000155052	CNTNAP5
ENSG00000183580	FBXL7		ENSG00000110400	NECTIN1		ENSG00000099715	PCDH11Y
ENSG00000091136	LAMB1		ENSG00000136546	SCN7A		ENSG00000081479	LRP2
ENSG00000154188	ANGPT1		ENSG00000185652	NTF3		ENSG00000175497	DPP10
ENSG00000064692	SNCAIP		ENSG00000113739	STC2		ENSG00000168785	TSPAN5
ENSG00000168702	LRP1B		ENSG00000110693	SOX6		ENSG00000172020	GAP43
ENSG00000106034	CPED1		ENSG00000159251	ACTC1		ENSG00000170091	NSG2
ENSG00000248905	FMN1		ENSG00000169181	GSG1L		ENSG00000105613	MAST1
ENSG00000198759	EGFL6		ENSG00000004866	ST7		ENSG00000147509	RGS20
ENSG00000281613	AL365214.2		ENSG00000197594	ENPP1		ENSG00000206579	XKR4
ENSG00000197410	DCHS2		ENSG00000185477	GPRIN3		ENSG00000187957	DNER
ENSG00000146700	SSC4D		ENSG00000167680	SEMA6B		ENSG00000166111	SVOP
ENSG00000184226	PCDH9		ENSG00000081138	CDH7		ENSG00000087258	GNAO1
ENSG00000092969	TGFB2		ENSG00000135424	ITGA7		ENSG00000130396	AFDN
ENSG00000101096	NFATC2		ENSG00000270149	AL591806.4		ENSG00000132718	SYT11
ENSG00000156140	ADAMTS3		ENSG00000197705	KLHL14		ENSG00000113361	CDH6
ENSG00000184408	KCND2		ENSG00000146376	ARHGAP18		ENSG00000103034	NDRG4
ENSG00000143127	ITGA10		ENSG00000121210	TMEM131L		ENSG00000152377	SPOCK1
ENSG00000164318	EGFLAM		ENSG00000134363	FST		ENSG00000125851	PCSK2
ENSG00000113494	PRLR		ENSG00000104321	TRPA1		ENSG00000204442	FAM155A
ENSG00000168077	SCARA3		ENSG00000105048	TNNT1		ENSG00000003147	ICA1
ENSG00000240563	L1TD1		ENSG00000135636	DYSF		ENSG00000167889	MGAT5B
ENSG00000156427	FGF18		ENSG00000154678	PDE1C		ENSG00000103647	CORO2B
ENSG00000175471	MCTP1		ENSG00000160396	HIPK4		ENSG00000088881	EBF4
ENSG00000150995	ITPR1		ENSG00000115183	TANC1		ENSG00000103449	SALL1
ENSG00000152953	STK32B		ENSG00000178295	GEN1		ENSG00000108018	SORCS1
ENSG00000106571	GLI3		ENSG00000053438	NNAT		ENSG00000139970	RTN1
ENSG00000154217	PITPNC1		ENSG00000162390	ACOT11		ENSG00000087495	PHACTR3
ENSG00000183023	SLC8A1		ENSG00000197177	ADGRA1		ENSG00000244694	PTCHD4
ENSG00000112562	SMOC2		ENSG00000153179	RASSF3		ENSG00000176771	NCKAP5
ENSG00000163395	IGFN1		ENSG00000196141	SPATS2L		ENSG00000150361	KLHL1
ENSG00000101333	PLCB4		ENSG00000042980	ADAM28		ENSG00000134775	FHOD3
ENSG00000135318	NT5E		ENSG00000085117	CD82		ENSG00000136002	ARHGEF4
ENSG00000136068	FLNB		ENSG00000154493	C10ORF90		ENSG00000153944	MSI2
ENSG00000177374	HIC1		ENSG00000160179	ABCG1		ENSG00000174498	IGDCC3
ENSG00000148680	HTR7		ENSG00000184672	RALYL		ENSG00000196876	SCN8A
ENSG00000144366	GULP1		ENSG00000169554	ZEB2		ENSG00000040731	CDH10
ENSG00000152049	KCNE4		ENSG00000126500	AP006333.1		ENSG00000157064	NMNAT2
ENSG00000107249	GLIS3		ENSG00000181826	RELL1		ENSG00000139915	MDGA2
ENSG00000148700	ADD3		ENSG00000102024	PLS3		ENSG00000104381	GDAP1
ENSG00000125675	GRIA3		ENSG00000101198	NKAIN4		ENSG00000167614	TTYH1
ENSG00000141905	NFIC		ENSG00000115232	ITGA4		ENSG00000204624	DISP3
ENSG00000074590	NUAK1		ENSG00000153283	CD96		ENSG00000075461	CACNG4
ENSG00000162804	SNED1		ENSG00000155886	SLC24A2		ENSG00000186231	KLHL32
ENSG00000165338	HECTD2		ENSG00000187950	OVCH1		ENSG00000109906	ZBTB16
ENSG00000169744	LDB2		ENSG00000185585	OLFML2A		ENSG00000151320	AKAP6
ENSG00000137965	IFI44		ENSG00000198796	ALPK2		ENSG00000073910	FRY
ENSG00000128606	LRRC17		ENSG00000106772	PRUNE2		ENSG00000164418	GRIK2
ENSG00000206530	CFAP44		ENSG00000070961	ATP2B1		ENSG00000116991	SIPA1L2
ENSG00000137070	IL11RA		ENSG00000150893	FREM2		ENSG00000135903	PAX3
ENSG00000165124	SVEP1		ENSG00000171385	KCND3		ENSG00000134532	SOX5
ENSG00000152977	ZIC1		ENSG00000162614	NEXN		ENSG00000112182	BACH2
ENSG00000140836	ZFHX3		ENSG00000186638	KIF24		ENSG00000077264	PAK3
ENSG00000153823	PID1		ENSG00000172554	SNTG2		ENSG00000128683	GAD1
ENSG00000188803	SHISA6		ENSG00000159173	TNNI1		ENSG00000100557	CCDC198
ENSG00000147459	DOCK5		ENSG00000188517	COL25A1		ENSG00000148053	NTRK2
ENSG00000165757	JCAD		ENSG00000198597	ZNF536		ENSG00000120093	HOXB3
ENSG00000156269	NAA11		ENSG00000121297	TSHZ3		ENSG00000105290	APLP1
ENSG00000163520	FBLN2		ENSG00000166086	JAM3		ENSG00000139910	NOVA1
ENSG00000095015	MAP3K1		ENSG00000081189	MEF2C		ENSG00000196581	AJAP1
ENSG00000137809	ITGA11		ENSG00000133315	MACROD1		ENSG00000119042	SATB2
ENSG00000205978	NYNRIN		ENSG00000187210	GCNT1		ENSG00000196132	MYT1
ENSG00000091986	CCDC80		ENSG00000163029	SMC6		ENSG00000100433	KCNK10
ENSG00000076716	GPC4		ENSG00000276644	DACH1		ENSG00000101349	PAK5
ENSG00000039560	RAI14		ENSG00000171766	GATM		ENSG00000156103	MMP16
ENSG00000168994	PXDC1		ENSG00000135596	MICAL1		ENSG00000179455	MKRN3
ENSG00000131016	AKAP12		ENSG00000162745	OLFML2B		ENSG00000170419	VSTM2A
ENSG00000126016	AMOT		ENSG00000106003	LFNG		ENSG00000136237	RAPGEF5
ENSG00000122786	CALD1		ENSG00000061337	LZTS1		ENSG00000164100	NDST3
ENSG00000120885	CLU		ENSG00000083857	FAT1		ENSG00000056487	PHF21B
ENSG00000145423	SFRP2		ENSG00000173157	ADAMTS20		ENSG00000163531	NFASC
ENSG00000145244	CORIN		ENSG00000166619	BLCAP		ENSG00000198846	TOX
ENSG00000213694	S1PR3		ENSG00000082293	COL19A1		ENSG00000183044	ABAT
ENSG00000174482	LINGO2		ENSG00000144749	LRIG1		ENSG00000146938	NLGN4X
ENSG00000158286	RNF207		ENSG00000255872	AL138752.2		ENSG00000109654	TRIM2
ENSG00000165929	TC2N		ENSG00000175920	DOK7		ENSG00000145416	MARCHF1
ENSG00000153250	RBMS1		ENSG00000130158	DOCK6		ENSG00000163590	PPM1L
ENSG00000130635	COL5A1		ENSG00000160097	FNDC5		ENSG00000116141	MARK1
ENSG00000108231	LGI1		ENSG00000135678	CPM		ENSG00000075340	ADD2
ENSG00000136205	TNS3		ENSG00000120254	MTHFD1L		ENSG00000049130	KITLG
ENSG00000163453	IGFBP7		ENSG00000132688	NES		ENSG00000125266	EFNB2
ENSG00000184005	ST6GALNAC3		ENSG00000084676	NCOA1		ENSG00000185008	ROBO2
ENSG00000196935	SRGAP1		ENSG00000103742	IGDCC4		ENSG00000118322	ATP10B
ENSG00000163359	COL6A3		ENSG00000129682	FGF13		ENSG00000135097	MSI1
ENSG00000168056	LTBP3		ENSG00000124831	LRRFIP1		ENSG00000112137	PHACTR1
ENSG00000142156	COL6A1		ENSG00000120158	RCL1		ENSG00000186469	GNG2
ENSG00000010932	FMO1		ENSG00000091622	PITPNM3		ENSG00000156689	GLYATL2
ENSG00000154127	UBASH3B		ENSG00000144485	HES6		ENSG00000122779	TRIM24
ENSG00000204592	HLA-E		ENSG00000133816	MICAL2		ENSG00000197147	LRRC8B
ENSG00000188626	GOLGA8M_2		ENSG00000117643	MAN1C1		ENSG00000182256	GABRG3
ENSG00000168542	COL3A1		ENSG00000198732	SMOC1		ENSG00000164434	FABP7
ENSG00000181804	SLC9A9		ENSG00000115947	ORC4		ENSG00000002746	HECW1
ENSG00000198846	TOX		ENSG00000180611	MB21D2		ENSG00000120278	PLEKHG1
ENSG00000182168	UNC5C		ENSG00000154736	ADAMTS5		ENSG00000167191	GPRC5B
ENSG00000069018	TRPC7		ENSG00000091127	PUS7		ENSG00000184226	PCDH9
ENSG00000107282	APBA1		ENSG00000186952	TMEM232		ENSG00000144834	TAGLN3
ENSG00000142173	COL6A2		ENSG00000173926	MARCHF3		ENSG00000165185	KIAA1958
ENSG00000087116	ADAMTS2		ENSG00000189409	MMP23B		ENSG00000114805	PLCH1
ENSG00000158352	SHROOM4		ENSG00000109452	INPP4B		ENSG00000198929	NOS1AP
ENSG00000119138	KLF9		ENSG00000122420	PTGFR		ENSG00000174944	P2RY14
ENSG00000077063	CTTNBP2		ENSG00000146147	MLIP		ENSG00000050438	SLC4A8
ENSG00000112972	HMGCS1		ENSG00000159348	CYB5R1		ENSG00000198010	DLGAP2
ENSG00000132205	EMILIN2		ENSG00000080709	KCNN2		ENSG00000178445	GLDC
ENSG00000155875	SAXO1		ENSG00000143847	PPFIA4		ENSG00000102290	PCDH11X
ENSG00000153071	DAB2		ENSG00000143507	DUSP10		ENSG00000091972	CD200
ENSG00000148175	STOM		ENSG00000129151	BBOX1		ENSG00000110076	NRXN2
ENSG00000125378	BMP4		ENSG00000157654	PALM2AKAP2		ENSG00000134376	CRB1
ENSG00000124225	PMEPA1		ENSG00000172159	FRMD3		ENSG00000176049	JAKMIP2
ENSG00000178031	ADAMTSL1		ENSG00000187134	AKR1C1		ENSG00000144893	MED12L
ENSG00000161958	FGF11		ENSG00000175084	DES		ENSG00000150627	WDR17
ENSG00000156218	ADAMTSL3		ENSG00000162337	LRP5		ENSG00000052126	PLEKHA5
ENSG00000128918	ALDH1A2		ENSG00000141391	PRELID3A		ENSG00000111728	ST8SIA1
ENSG00000170961	HAS2		ENSG00000179796	LRRC3B		ENSG00000021645	NRXN3
ENSG00000130052	STARD8		ENSG00000150907	FOXO1		ENSG00000139318	DUSP6
ENSG00000183783	KCTD8		ENSG00000237515	SHISA9		ENSG00000167281	RBFOX3
ENSG00000077943	ITGA8		ENSG00000138764	CCNG2		ENSG00000124126	PREX1
ENSG00000077713	SLC25A43		ENSG00000196296	ATP2A1		ENSG00000165995	CACNB2
ENSG00000178053	MLF1		ENSG00000157152	SYN2		ENSG00000103187	COTL1
ENSG00000111186	WNT5B		ENSG00000198626	RYR2		ENSG00000005108	THSD7A
ENSG00000113580	NR3C1		ENSG00000142634	EFHD2		ENSG00000139220	PPFIA2
ENSG00000152217	SETBP1		ENSG00000135127	BICDL1		ENSG00000158201	ABHD3
ENSG00000149948	HMGA2		ENSG00000154645	CHODL		ENSG00000205683	DPF3
ENSG00000049089	COL9A2		ENSG00000171316	CHD7		ENSG00000133958	UNC79
ENSG00000144560	VGLL4		ENSG00000158258	CLSTN2		ENSG00000113269	RNF130
ENSG00000129009	ISLR		ENSG00000138696	BMPR1B		ENSG00000164061	BSN
ENSG00000035403	VCL		ENSG00000128573	FOXP2		ENSG00000137872	SEMA6D
ENSG00000133106	EPSTI1		ENSG00000129204	USP6		ENSG00000054690	PLEKHH1
ENSG00000143995	MEIS1		ENSG00000179241	LDLRAD3		ENSG00000088305	DNMT3B
ENSG00000031081	ARHGAP31		ENSG00000127152	BCL11B		ENSG00000095587	TLL2
ENSG00000100344	PNPLA3		ENSG00000171004	HS6ST2		ENSG00000110092	CCND1
ENSG00000142303	ADAMTS10		ENSG00000122180	MYOG		ENSG00000149571	KIRREL3
ENSG00000188153	COL4A5		ENSG00000163050	COQ8A		ENSG00000157168	NRG1
ENSG00000206384	COL6A6		ENSG00000123243	ITIH5		ENSG00000163539	CLASP2
ENSG00000184838	PRR16		ENSG00000165410	CFL2		ENSG00000171316	CHD7
ENSG00000155011	DKK2		ENSG00000101868	POLA1		ENSG00000162415	ZSWIM5
ENSG00000184788	SATL1		ENSG00000159167	STC1		ENSG00000129595	EPB41L4A
ENSG00000140285	FGF7		ENSG00000136267	DGKB		ENSG00000107731	UNC5B
ENSG00000139174	PRICKLE1		ENSG00000138399	FASTKD1		ENSG00000103740	ACSBG1
ENSG00000166147	FBN1		ENSG00000111087	GLI1		ENSG00000105894	PTN
ENSG00000166888	STAT6		ENSG00000165309	ARMC3		ENSG00000115353	TACR1
ENSG00000107518	ATRNL1		ENSG00000177103	DSCAML1		ENSG00000106415	GLCCI1
ENSG00000122507	BBS9		ENSG00000173599	PC		ENSG00000166405	RIC3
ENSG00000152661	GJA1		ENSG00000145391	SETD7		ENSG00000105855	ITGB8
ENSG00000162407	PLPP3		ENSG00000143167	GPA33		ENSG00000110427	KIAA1549L
ENSG00000156103	MMP16		ENSG00000198467	TPM2		ENSG00000153404	PLEKHG4B
ENSG00000168938	PPIC		ENSG00000100678	SLC8A3		ENSG00000081913	PHLPP1
ENSG00000185187	SIGIRR		ENSG00000083312	TNPO1		ENSG00000148123	PLPPR1
ENSG00000099250	NRP1		ENSG00000053108	FSTL4		ENSG00000162105	SHANK2
ENSG00000018625	ATP1A2		ENSG00000163145	C1QTNF7		ENSG00000103260	METRN
ENSG00000134504	KCTD1		ENSG00000092820	EZR		ENSG00000107968	MAP3K8
ENSG00000197959	DNM3		ENSG00000183722	LHFPL6		ENSG00000143469	SYT14
ENSG00000179399	GPC5		ENSG00000163811	WDR43		ENSG00000065609	SNAP91
ENSG00000198121	LPAR1		ENSG00000173442	EHBP1L1		ENSG00000157193	LRP8
ENSG00000106333	PCOLCE		ENSG00000180875	GREM2		ENSG00000074527	NTN4
ENSG00000173175	ADCY5		ENSG00000144283	PKP4		ENSG00000137821	LRRC49
ENSG00000138411	HECW2					ENSG00000187672	ERC2
ENSG00000163378	EOGT					ENSG00000170390	DCLK2
ENSG00000172493	AFF1					ENSG00000183775	KCTD16
ENSG00000085276	MECOM					ENSG00000116711	PLA2G4A
ENSG00000163697	APBB2					ENSG00000168917	SLC35G2
ENSG00000131196	NFATC1					ENSG00000283154	IQCJ-SCHIP1
ENSG00000174963	ZIC4					ENSG00000146555	SDK1
ENSG00000167617	CDC42EP5					ENSG00000122012	SV2C
ENSG00000130707	ASS1					ENSG00000188042	ARL4C
ENSG00000043355	ZIC2					ENSG00000060709	RIMBP2
ENSG00000170345	FOS					ENSG00000100503	NIN
ENSG00000147862	NFIB					ENSG00000115266	APC2
ENSG00000118257	NRP2					ENSG00000169313	P2RY12
ENSG00000067066	SP100					ENSG00000169933	FRMPD4
ENSG00000204131	NHSL2					ENSG00000077279	DCX
ENSG00000178695	KCTD12					ENSG00000186868	MAPT
ENSG00000127507	ADGRE2					ENSG00000140022	STON2
ENSG00000164796	CSMD3					ENSG00000028277	POU2F2
ENSG00000152402	GUCY1A2					ENSG00000129682	FGF13
ENSG00000124942	AHNAK					ENSG00000154118	JPH3
ENSG00000161040	FBXL13					ENSG00000151746	BICD1
ENSG00000171621	SPSB1					ENSG00000065320	NTN1
ENSG00000003436	TFPI					ENSG00000170382	LRRN2
ENSG00000163430	FSTL1					ENSG00000100626	GALNT16
ENSG00000050555	LAMC3					ENSG00000179314	WSCD1
ENSG00000145819	ARHGAP26					ENSG00000064042	LIMCH1
ENSG00000157613	CREB3L1					ENSG00000185634	SHC4
ENSG00000147202	DIAPH2					ENSG00000092964	DPYSL2
ENSG00000185070	FLRT2					ENSG00000198429	ZNF69
ENSG00000231925	TAPBP					ENSG00000128487	SPECC1
ENSG00000168675	LDLRAD4					ENSG00000140557	ST8SIA2
ENSG00000118263	KLF7					ENSG00000175093	SPSB4
ENSG00000196220	SRGAP3					ENSG00000154639	CXADR
ENSG00000152061	RABGAP1L					ENSG00000185942	NKAIN3
ENSG00000151474	FRMD4A					ENSG00000135540	NHSL1
ENSG00000113805	CNTN3					ENSG00000141639	MAPK4
ENSG00000123384	LRP1					ENSG00000029534	ANK1
ENSG00000102359	SRPX2					ENSG00000174776	WDR49
ENSG00000142694	EVA1B					ENSG00000164970	FAM219A
ENSG00000079308	TNS1					ENSG00000184304	PRKD1
ENSG00000166073	GPR176					ENSG00000184611	KCNH7
ENSG00000127528	KLF2					ENSG00000171094	ALK
ENSG00000092068	SLC7A8					ENSG00000182771	GRID1
ENSG00000135205	CCDC146					ENSG00000198513	ATL1
ENSG00000154237	LRRK1					ENSG00000128512	DOCK4
ENSG00000067082	KLF6					ENSG00000152495	CAMK4
ENSG00000120549	KIAA1217					ENSG00000188641	DPYD
ENSG00000005108	THSD7A					ENSG00000171735	CAMTA1
ENSG00000171823	FBXL14					ENSG00000174672	BRSK2
ENSG00000101230	ISM1					ENSG00000172201	ID4
ENSG00000170153	RNF150					ENSG00000103528	SYT17
ENSG00000112343	TRIM38					ENSG00000166123	GPT2
ENSG00000113083	LOX					ENSG00000183230	CTNNA3
ENSG00000106819	ASPN					ENSG00000054523	KIF1B
ENSG00000144891	AGTR1					ENSG00000084628	NKAIN1
ENSG00000163694	RBM47					ENSG00000151914	DST
ENSG00000183853	KIRREL1					ENSG00000114166	KAT2B
ENSG00000184500	PROS1					ENSG00000149970	CNKSR2
ENSG00000078596	ITM2A					ENSG00000006468	ETV1
ENSG00000162849	KIF26B					ENSG00000184384	MAML2
ENSG00000171444	MCC					ENSG00000172379	ARNT2
ENSG00000216937	CCDC7					ENSG00000083067	TRPM3
ENSG00000205549	C9ORF92					ENSG00000106780	MEGF9
ENSG00000149633	KIAA1755					ENSG00000130779	CLIP1
ENSG00000197747	S100A10					ENSG00000171724	VAT1L
ENSG00000166262	FAM227B					ENSG00000095777	MYO3A
ENSG00000105997	HOXA3					ENSG00000106536	POU6F2
ENSG00000232653	GOLGA8N					ENSG00000155511	GRIA1
ENSG00000005102	MEOX1					ENSG00000147324	MFHAS1
ENSG00000189184	PCDH18					ENSG00000197977	ELOVL2
ENSG00000131459	GFPT2					ENSG00000139973	SYT16
ENSG00000156687	UNC5D					ENSG00000071242	RPS6KA2
ENSG00000171812	COL8A2					ENSG00000105767	CADM4
ENSG00000046889	PREX2					ENSG00000165246	NLGN4Y
ENSG00000284686	AC119674.2					ENSG00000131711	MAP1B
ENSG00000087076	HSD17B14					ENSG00000153982	GDPD1
ENSG00000174705	SH3PXD2B					ENSG00000170456	DENND5B
ENSG00000155158	TTC39B					ENSG00000188467	SLC24A5
ENSG00000130164	LDLR					ENSG00000185774	KCNIP4
ENSG00000130429	ARPC1B					ENSG00000128656	CHN1
ENSG00000134115	CNTN6					ENSG00000104177	MYEF2
ENSG00000125354	SEPTIN6					ENSG00000198597	ZNF536
ENSG00000154856	APCDD1					ENSG00000166562	SEC11C
ENSG00000165379	LRFN5					ENSG00000185565	LSAMP
ENSG00000101577	LPIN2					ENSG00000196220	SRGAP3
ENSG00000197321	SVIL					ENSG00000196482	ESRRG
ENSG00000125844	RRBP1					ENSG00000004139	SARM1
ENSG00000107796	ACTA2					ENSG00000105426	PTPRS
ENSG00000064989	CALCRL
ENSG00000128512	DOCK4
ENSG00000197442	MAP3K5
ENSG00000131069	ACSS2
ENSG00000196739	COL27A1
ENSG00000165801	ARHGEF40
ENSG00000153246	PLA2R1
ENSG00000156475	PPP2R2B
ENSG00000283782	AC116366.3
ENSG00000008441	NFIX
ENSG00000142449	FBN3
ENSG00000109861	CTSC
ENSG00000169302	STK32A
ENSG00000114698	PLSCR4
ENSG00000169891	REPS2
ENSG00000144369	FAM171B
ENSG00000159899	NPR2
ENSG00000106976	DNM1
ENSG00000115896	PLCL1
ENSG00000144278	GALNT13
ENSG00000139178	C1RL
ENSG00000134533	RERG
ENSG00000154269	ENPP3
ENSG00000138448	ITGAV
ENSG00000079691	CARMIL1
ENSG00000153814	JAZF1
ENSG00000111218	PRMT8
ENSG00000135916	ITM2C
ENSG00000118523	CCN2
ENSG00000171992	SYNPO
